# Supplementary material for: A novel unconventional T cell population enriched in Crohn’s disease
Source: Gut. 2022 Mar 9;71(11):2194–204. doi: 10.1136/gutjnl-2021-325373 (PMC9554086; doi:10.1136/gutjnl-2021-325373)
Supplement: Supplementary data [file gutjnl-2021-325373supp002.xlsx]

## Sheet: A_TCR_repertoire_summary_info
Summary information for all bulk TCR repertoire samples analysed. 1 row for each sample
Nclones_alpha	Numis_alpha	Nclones_beta	Numis_beta	dataset_number	dataset_name	tissue	disease	cell_population	individual	number_ordinal_x_group	sample_ID
12727	16045	21938	29316	1	whole blood	Blood	CD	bulk	WB1	1	1.Blood.CD.bulk.1
28182	40422	50716	74557	1	whole blood	Blood	CD	bulk	WB2	2	1.Blood.CD.bulk.2
29657	46366	47353	70568	1	whole blood	Blood	CD	bulk	WB3	3	1.Blood.CD.bulk.3
124706	172017	177945	236600	1	whole blood	Blood	CD	bulk	WB4	4	1.Blood.CD.bulk.4
10025	10500	11330	11703	1	whole blood	Blood	CD	bulk	WB5	5	1.Blood.CD.bulk.5
6755	11374	8704	12876	1	whole blood	Blood	CD	bulk	WB6	6	1.Blood.CD.bulk.6
10614	11115	11872	12325	1	whole blood	Blood	CD	bulk	WB7	7	1.Blood.CD.bulk.7
11951	15683	13292	16478	1	whole blood	Blood	CD	bulk	WB8	8	1.Blood.CD.bulk.8
12793	15878	18068	22273	1	whole blood	Blood	CD	bulk	WB9	9	1.Blood.CD.bulk.9
98771	184593	153459	280423	1	whole blood	Blood	CD	bulk	WB10	10	1.Blood.CD.bulk.10
21441	26867	29913	37898	1	whole blood	Blood	CD	bulk	WB11	11	1.Blood.CD.bulk.11
34964	59590	38812	58332	1	whole blood	Blood	CD	bulk	WB12	12	1.Blood.CD.bulk.12
5259	9658	6839	12268	1	whole blood	Blood	CD	bulk	WB13	13	1.Blood.CD.bulk.13
42551	54588	55318	68481	1	whole blood	Blood	CD	bulk	WB14	14	1.Blood.CD.bulk.14
13697	18363	18018	24942	1	whole blood	Blood	CD	bulk	WB15	15	1.Blood.CD.bulk.15
98204	179907	137632	228575	1	whole blood	Blood	CD	bulk	WB16	16	1.Blood.CD.bulk.16
61764	119334	81364	163783	1	whole blood	Blood	CD	bulk	WB17	17	1.Blood.CD.bulk.17
36499	69433	56031	103065	1	whole blood	Blood	CD	bulk	WB18	18	1.Blood.CD.bulk.18
84257	117083	131310	173317	1	whole blood	Blood	CD	bulk	WB19	19	1.Blood.CD.bulk.19
24009	45512	29276	52454	1	whole blood	Blood	CD	bulk	WB20	20	1.Blood.CD.bulk.20
35073	80276	52265	126097	1	whole blood	Blood	CD	bulk	WB21	21	1.Blood.CD.bulk.21
14514	17113	21129	24140	1	whole blood	Blood	CD	bulk	WB22	22	1.Blood.CD.bulk.22
47144	55389	76456	89546	1	whole blood	Blood	CD	bulk	WB23	23	1.Blood.CD.bulk.23
2968	8024	3042	8972	1	whole blood	Blood	CD	bulk	WB24	24	1.Blood.CD.bulk.24
55670	120061	83005	174961	1	whole blood	Blood	CD	bulk	WB25	25	1.Blood.CD.bulk.25
20810	29371	28416	37537	1	whole blood	Blood	CD	bulk	WB26	26	1.Blood.CD.bulk.26
3391	3843	3593	4072	1	whole blood	Blood	CD	bulk	WB27	27	1.Blood.CD.bulk.27
1196	1492	1544	2271	1	whole blood	Blood	CD	bulk	WB28	28	1.Blood.CD.bulk.28
8287	8801	8689	9140	1	whole blood	Blood	CD	bulk	WB29	29	1.Blood.CD.bulk.29
5638	6559	6531	7430	1	whole blood	Blood	CD	bulk	WB30	30	1.Blood.CD.bulk.30
9086	10262	10825	11923	1	whole blood	Blood	CD	bulk	WB31	31	1.Blood.CD.bulk.31
5468	6289	7024	8119	1	whole blood	Blood	CD	bulk	WB32	32	1.Blood.CD.bulk.32
6035	7179	9568	11620	1	whole blood	Blood	CD	bulk	WB33	33	1.Blood.CD.bulk.33
5049	5454	7680	8461	1	whole blood	Blood	CD	bulk	WB34	34	1.Blood.CD.bulk.34
4172	4478	5433	5861	1	whole blood	Blood	CD	bulk	WB35	35	1.Blood.CD.bulk.35
89407	128116	133307	182792	1	whole blood	Blood	CD	bulk	WB36	36	1.Blood.CD.bulk.36
39190	58350	58996	89428	1	whole blood	Blood	CD	bulk	WB37	37	1.Blood.CD.bulk.37
72133	123171	101002	174566	1	whole blood	Blood	CD	bulk	WB38	38	1.Blood.CD.bulk.38
6114	7545	9901	12423	1	whole blood	Blood	CD	bulk	WB39	39	1.Blood.CD.bulk.39
8321	9013	10801	11588	1	whole blood	Blood	CD	bulk	WB40	40	1.Blood.CD.bulk.40
27321	35361	39803	50199	1	whole blood	Blood	CD	bulk	WB41	41	1.Blood.CD.bulk.41
33640	48209	47572	66409	1	whole blood	Blood	CD	bulk	WB42	42	1.Blood.CD.bulk.42
13612	19465	24254	36111	1	whole blood	Blood	CD	bulk	WB43	43	1.Blood.CD.bulk.43
41391	65058	58774	91511	1	whole blood	Blood	CD	bulk	WB44	44	1.Blood.CD.bulk.44
41936	57750	61065	82353	1	whole blood	Blood	CD	bulk	WB45	45	1.Blood.CD.bulk.45
27577	34271	36510	44676	1	whole blood	Blood	CD	bulk	WB46	46	1.Blood.CD.bulk.46
9436	10827	15879	19085	1	whole blood	Blood	CD	bulk	WB47	47	1.Blood.CD.bulk.47
78144	118932	121609	199049	1	whole blood	Blood	CD	bulk	WB48	48	1.Blood.CD.bulk.48
33373	39528	48121	56745	1	whole blood	Blood	CD	bulk	WB49	49	1.Blood.CD.bulk.49
18784	34486	24369	42043	1	whole blood	Blood	CD	bulk	WB50	50	1.Blood.CD.bulk.50
71337	95336	93185	117734	1	whole blood	Blood	CD	bulk	WB51	51	1.Blood.CD.bulk.51
23683	41952	30158	56259	1	whole blood	Blood	CD	bulk	WB52	52	1.Blood.CD.bulk.52
26165	32647	31277	39018	1	whole blood	Blood	CD	bulk	WB53	53	1.Blood.CD.bulk.53
40501	55903	65612	89658	1	whole blood	Blood	CD	bulk	WB54	54	1.Blood.CD.bulk.54
20092	35125	29226	52314	1	whole blood	Blood	CD	bulk	WB55	55	1.Blood.CD.bulk.55
12679	17317	16238	21804	1	whole blood	Blood	CD	bulk	WB56	56	1.Blood.CD.bulk.56
14619	17959	3819	4148	1	whole blood	Blood	CD	bulk	WB57	57	1.Blood.CD.bulk.57
15673	22010	27958	39784	1	whole blood	Blood	CD	bulk	WB58	58	1.Blood.CD.bulk.58
54085	110805	75179	155847	1	whole blood	Blood	CD	bulk	WB59	59	1.Blood.CD.bulk.59
13410	15648	17352	19554	1	whole blood	Blood	CD	bulk	WB60	60	1.Blood.CD.bulk.60
20739	43698	29735	59845	1	whole blood	Blood	CD	bulk	WB61	61	1.Blood.CD.bulk.61
13731	17014	23147	29192	1	whole blood	Blood	CD	bulk	WB62	62	1.Blood.CD.bulk.62
7267	12857	10330	20383	1	whole blood	Blood	CD	bulk	WB63	63	1.Blood.CD.bulk.63
53392	70684	90322	119368	1	whole blood	Blood	CD	bulk	WB64	64	1.Blood.CD.bulk.64
43539	61646	60342	83519	1	whole blood	Blood	CD	bulk	WB65	65	1.Blood.CD.bulk.65
111366	151625	169239	223068	1	whole blood	Blood	CD	bulk	WB66	66	1.Blood.CD.bulk.66
14781	27994	25068	49413	1	whole blood	Blood	CD	bulk	WB67	67	1.Blood.CD.bulk.67
55846	75479	94367	134387	1	whole blood	Blood	CD	bulk	WB68	68	1.Blood.CD.bulk.68
45317	70969	56681	91461	1	whole blood	Blood	CD	bulk	WB69	69	1.Blood.CD.bulk.69
24223	28318	45668	54363	1	whole blood	Blood	CD	bulk	WB70	70	1.Blood.CD.bulk.70
85588	111953	154742	194792	1	whole blood	Blood	CD	bulk	WB71	71	1.Blood.CD.bulk.71
46449	85921	82676	161794	1	whole blood	Blood	CD	bulk	WB72	72	1.Blood.CD.bulk.72
51677	85948	66777	110346	1	whole blood	Blood	CD	bulk	WB73	73	1.Blood.CD.bulk.73
28950	31366	53701	57852	1	whole blood	Blood	CD	bulk	WB74	74	1.Blood.CD.bulk.74
86859	120909	149806	211381	1	whole blood	Blood	CD	bulk	WB75	75	1.Blood.CD.bulk.75
42189	160527	58339	214689	1	whole blood	Blood	CD	bulk	WB76	76	1.Blood.CD.bulk.76
2994	3236	3900	4204	1	whole blood	Blood	CD	bulk	WB77	77	1.Blood.CD.bulk.77
4069	5411	6494	8794	1	whole blood	Blood	CD	bulk	WB78	78	1.Blood.CD.bulk.78
5086	6677	6676	8388	1	whole blood	Blood	CD	bulk	WB79	79	1.Blood.CD.bulk.79
14287	15777	27223	30398	1	whole blood	Blood	CD	bulk	WB80	80	1.Blood.CD.bulk.80
11241	12602	18835	20853	1	whole blood	Blood	CD	bulk	WB81	81	1.Blood.CD.bulk.81
21588	33799	28992	45474	1	whole blood	Blood	CD	bulk	WB82	82	1.Blood.CD.bulk.82
22522	25585	31749	36162	1	whole blood	Blood	CD	bulk	WB83	83	1.Blood.CD.bulk.83
49089	69143	78809	113388	1	whole blood	Blood	CD	bulk	WB84	84	1.Blood.CD.bulk.84
33279	60576	56397	98375	1	whole blood	Blood	CD	bulk	WB85	85	1.Blood.CD.bulk.85
44480	58941	69265	84456	1	whole blood	Blood	CD	bulk	WB86	86	1.Blood.CD.bulk.86
78750	168930	110063	232754	1	whole blood	Blood	CD	bulk	WB87	87	1.Blood.CD.bulk.87
35016	41557	53841	61519	1	whole blood	Blood	CD	bulk	WB88	88	1.Blood.CD.bulk.88
4049	4565	6947	8437	1	whole blood	Blood	CD	bulk	WB89	89	1.Blood.CD.bulk.89
35483	48823	49794	67706	1	whole blood	Blood	CD	bulk	WB90	90	1.Blood.CD.bulk.90
43383	75357	58905	92755	1	whole blood	Blood	CD	bulk	WB91	91	1.Blood.CD.bulk.91
75833	101185	103878	126848	1	whole blood	Blood	CD	bulk	WB92	92	1.Blood.CD.bulk.92
52648	63508	64702	76340	1	whole blood	Blood	CD	bulk	WB93	93	1.Blood.CD.bulk.93
44329	57443	109977	139719	1	whole blood	Blood	CD	bulk	WB94	94	1.Blood.CD.bulk.94
18604	21809	24858	29098	1	whole blood	Blood	CD	bulk	WB95	95	1.Blood.CD.bulk.95
29641	113908	41676	169233	1	whole blood	Blood	CD	bulk	WB96	96	1.Blood.CD.bulk.96
8577	9436	12347	14167	1	whole blood	Blood	CD	bulk	WB97	97	1.Blood.CD.bulk.97
9502	10017	11907	12381	1	whole blood	Blood	CD	bulk	WB98	98	1.Blood.CD.bulk.98
8122	9711	10632	12138	1	whole blood	Blood	CD	bulk	WB99	99	1.Blood.CD.bulk.99
11034	12481	16624	18829	1	whole blood	Blood	CD	bulk	WB100	100	1.Blood.CD.bulk.100
11654	14873	14270	17365	1	whole blood	Blood	CD	bulk	WB101	101	1.Blood.CD.bulk.101
26120	35509	38997	50804	1	whole blood	Blood	CD	bulk	WB102	102	1.Blood.CD.bulk.102
65948	101924	105093	156753	1	whole blood	Blood	CD	bulk	WB103	103	1.Blood.CD.bulk.103
18680	61460	29223	88199	1	whole blood	Blood	CD	bulk	WB104	104	1.Blood.CD.bulk.104
83332	102683	168071	206605	1	whole blood	Blood	CD	bulk	WB105	105	1.Blood.CD.bulk.105
30326	60019	43290	78126	1	whole blood	Blood	CD	bulk	WB106	106	1.Blood.CD.bulk.106
62204	79255	88355	107970	1	whole blood	Blood	CD	bulk	WB107	107	1.Blood.CD.bulk.107
35699	73825	42869	82357	1	whole blood	Blood	CD	bulk	WB108	108	1.Blood.CD.bulk.108
18276	37204	30554	62042	1	whole blood	Blood	CD	bulk	WB109	109	1.Blood.CD.bulk.109
98507	143325	139975	192119	1	whole blood	Blood	Healthy	bulk	WB1	1	1.Blood.Healthy.bulk.1
85114	139880	103262	160278	1	whole blood	Blood	Healthy	bulk	WB2	2	1.Blood.Healthy.bulk.2
5262	5716	5167	5643	1	whole blood	Blood	Healthy	bulk	WB3	3	1.Blood.Healthy.bulk.3
12409	17353	11606	14649	1	whole blood	Blood	Healthy	bulk	WB4	4	1.Blood.Healthy.bulk.4
141482	221525	230461	350072	1	whole blood	Blood	Healthy	bulk	WB6	6	1.Blood.Healthy.bulk.6
53029	80971	70513	106280	1	whole blood	Blood	Healthy	bulk	WB7	7	1.Blood.Healthy.bulk.7
10864	11647	13079	13784	1	whole blood	Blood	Healthy	bulk	WB8	8	1.Blood.Healthy.bulk.8
11873	15093	13510	15700	1	whole blood	Blood	Healthy	bulk	WB9	9	1.Blood.Healthy.bulk.9
6213	8099	5851	7379	1	whole blood	Blood	Healthy	bulk	WB10	10	1.Blood.Healthy.bulk.10
9683	13090	10072	15289	1	whole blood	Blood	Healthy	bulk	WB11	11	1.Blood.Healthy.bulk.11
31337	44263	36911	50571	1	whole blood	Blood	Healthy	bulk	WB12	12	1.Blood.Healthy.bulk.12
80229	116412	127499	183997	1	whole blood	Blood	Healthy	bulk	WB13	13	1.Blood.Healthy.bulk.13
7434	10047	7237	8383	1	whole blood	Blood	Healthy	bulk	WB14	14	1.Blood.Healthy.bulk.14
12995	15238	14187	16113	1	whole blood	Blood	Healthy	bulk	WB15	15	1.Blood.Healthy.bulk.15
13390	18818	12833	16861	1	whole blood	Blood	Healthy	bulk	WB16	16	1.Blood.Healthy.bulk.16
8841	11736	9438	11848	1	whole blood	Blood	Healthy	bulk	WB17	17	1.Blood.Healthy.bulk.17
11584	14130	12058	14432	1	whole blood	Blood	Healthy	bulk	WB18	18	1.Blood.Healthy.bulk.18
6435	7062	6214	6780	1	whole blood	Blood	Healthy	bulk	WB19	19	1.Blood.Healthy.bulk.19
8955	11441	8087	10764	1	whole blood	Blood	Healthy	bulk	WB20	20	1.Blood.Healthy.bulk.20
22396	33795	23925	34670	1	whole blood	Blood	Healthy	bulk	WB21	21	1.Blood.Healthy.bulk.21
75629	116180	158167	244457	1	whole blood	Blood	Healthy	bulk	WB22	22	1.Blood.Healthy.bulk.22
17447	21204	20996	24498	1	whole blood	Blood	Healthy	bulk	WB23	23	1.Blood.Healthy.bulk.23
18169	44662	22451	56045	1	whole blood	Blood	Healthy	bulk	WB24	24	1.Blood.Healthy.bulk.24
103499	144195	133789	173489	1	whole blood	Blood	Healthy	bulk	WB25	25	1.Blood.Healthy.bulk.25
74055	118542	110880	163182	1	whole blood	Blood	Healthy	bulk	WB26	26	1.Blood.Healthy.bulk.26
67162	103584	88371	141154	1	whole blood	Blood	Healthy	bulk	WB27	27	1.Blood.Healthy.bulk.27
65896	110267	81533	129815	1	whole blood	Blood	Healthy	bulk	WB28	28	1.Blood.Healthy.bulk.28
86716	133250	121588	177791	1	whole blood	Blood	Healthy	bulk	WB29	29	1.Blood.Healthy.bulk.29
66246	113092	87396	136458	1	whole blood	Blood	Healthy	bulk	WB30	30	1.Blood.Healthy.bulk.30
71510	109623	99769	143949	1	whole blood	Blood	Healthy	bulk	WB31	31	1.Blood.Healthy.bulk.31
43187	62892	50247	70851	1	whole blood	Blood	Healthy	bulk	WB32	32	1.Blood.Healthy.bulk.32
122712	171865	163589	211002	1	whole blood	Blood	Healthy	bulk	WB33	33	1.Blood.Healthy.bulk.33
66607	98000	91871	133959	1	whole blood	Blood	Healthy	bulk	WB34	34	1.Blood.Healthy.bulk.34
79621	125260	112672	170343	1	whole blood	Blood	Healthy	bulk	WB35	35	1.Blood.Healthy.bulk.35
83945	108595	111905	138556	1	whole blood	Blood	Healthy	bulk	WB36	36	1.Blood.Healthy.bulk.36
67416	140874	90648	206271	1	whole blood	Blood	Healthy	bulk	WB37	37	1.Blood.Healthy.bulk.37
46423	80316	60561	99866	1	whole blood	Blood	Healthy	bulk	WB38	38	1.Blood.Healthy.bulk.38
58576	103764	95060	169432	1	whole blood	Blood	Healthy	bulk	WB39	39	1.Blood.Healthy.bulk.39
61935	87148	85520	115897	1	whole blood	Blood	Healthy	bulk	WB40	40	1.Blood.Healthy.bulk.40
3383	3975	3710	4932	1	whole blood	Blood	Healthy	bulk	WB41	41	1.Blood.Healthy.bulk.41
7566	9884	8315	12085	1	whole blood	Blood	Healthy	bulk	WB42	42	1.Blood.Healthy.bulk.42
11627	14284	13149	15552	1	whole blood	Blood	Healthy	bulk	WB43	43	1.Blood.Healthy.bulk.43
73533	112079	105093	165653	1	whole blood	Blood	Healthy	bulk	WB44	44	1.Blood.Healthy.bulk.44
9892	11797	12611	14856	1	whole blood	Blood	Healthy	bulk	WB45	45	1.Blood.Healthy.bulk.45
20648	23096	23666	25844	1	whole blood	Blood	Healthy	bulk	WB46	46	1.Blood.Healthy.bulk.46
10369	12213	12707	14552	1	whole blood	Blood	Healthy	bulk	WB47	47	1.Blood.Healthy.bulk.47
13446	25796	13211	24114	1	whole blood	Blood	Healthy	bulk	WB48	48	1.Blood.Healthy.bulk.48
24946	29902	37419	43658	1	whole blood	Blood	Healthy	bulk	WB49	49	1.Blood.Healthy.bulk.49
44235	65429	62835	90680	1	whole blood	Blood	Healthy	bulk	WB50	50	1.Blood.Healthy.bulk.50
33768	42651	47969	58672	1	whole blood	Blood	Healthy	bulk	WB51	51	1.Blood.Healthy.bulk.51
46354	70009	257102	442653	1	whole blood	Blood	Healthy	bulk	WB52	52	1.Blood.Healthy.bulk.52
58916	79953	81621	105626	1	whole blood	Blood	Healthy	bulk	WB53	53	1.Blood.Healthy.bulk.53
47093	102473	61850	138534	1	whole blood	Blood	Healthy	bulk	WB54	54	1.Blood.Healthy.bulk.54
91572	191574	111204	213186	1	whole blood	Blood	Healthy	bulk	WB55	55	1.Blood.Healthy.bulk.55
91520	137972	140966	202927	1	whole blood	Blood	Healthy	bulk	WB56	56	1.Blood.Healthy.bulk.56
75949	127228	110217	186288	1	whole blood	Blood	Healthy	bulk	WB57	57	1.Blood.Healthy.bulk.57
78267	149872	103605	182994	1	whole blood	Blood	Healthy	bulk	WB58	58	1.Blood.Healthy.bulk.58
60251	108469	70238	125870	1	whole blood	Blood	Healthy	bulk	WB59	59	1.Blood.Healthy.bulk.59
86306	146374	110260	174544	1	whole blood	Blood	Healthy	bulk	WB60	60	1.Blood.Healthy.bulk.60
73878	124750	91448	150663	1	whole blood	Blood	Healthy	bulk	WB61	61	1.Blood.Healthy.bulk.61
45437	79283	58490	106189	1	whole blood	Blood	Healthy	bulk	WB62	62	1.Blood.Healthy.bulk.62
61398	88014	79097	109546	1	whole blood	Blood	Healthy	bulk	WB63	63	1.Blood.Healthy.bulk.63
60434	103806	85765	147682	1	whole blood	Blood	Healthy	bulk	WB64	64	1.Blood.Healthy.bulk.64
30269	56668	36666	67524	1	whole blood	Blood	Healthy	bulk	WB65	65	1.Blood.Healthy.bulk.65
66808	142517	89354	198956	1	whole blood	Blood	Healthy	bulk	WB66	66	1.Blood.Healthy.bulk.66
87246	150509	118154	170114	1	whole blood	Blood	Healthy	bulk	WB67	67	1.Blood.Healthy.bulk.67
7386	8335	7826	8818	1	whole blood	Blood	Healthy	bulk	WB68	68	1.Blood.Healthy.bulk.68
8355	9246	10370	11391	1	whole blood	Blood	Healthy	bulk	WB69	69	1.Blood.Healthy.bulk.69
9015	10769	10776	12955	1	whole blood	Blood	Healthy	bulk	WB70	70	1.Blood.Healthy.bulk.70
5161	6058	5750	7336	1	whole blood	Blood	Healthy	bulk	WB71	71	1.Blood.Healthy.bulk.71
8671	10638	9929	12989	1	whole blood	Blood	Healthy	bulk	WB72	72	1.Blood.Healthy.bulk.72
8069	9707	8717	9659	1	whole blood	Blood	Healthy	bulk	WB73	73	1.Blood.Healthy.bulk.73
10799	13524	12469	15725	1	whole blood	Blood	Healthy	bulk	WB74	74	1.Blood.Healthy.bulk.74
35782	47160	46187	61587	1	whole blood	Blood	Healthy	bulk	WB75	75	1.Blood.Healthy.bulk.75
111937	189519	144571	239866	1	whole blood	Blood	Healthy	bulk	WB76	76	1.Blood.Healthy.bulk.76
63627	111259	86727	150181	1	whole blood	Blood	Healthy	bulk	WB77	77	1.Blood.Healthy.bulk.77
128324	166482	189715	234239	1	whole blood	Blood	Healthy	bulk	WB78	78	1.Blood.Healthy.bulk.78
94850	124012	141721	185363	1	whole blood	Blood	Healthy	bulk	WB79	79	1.Blood.Healthy.bulk.79
82787	121979	100828	137444	1	whole blood	Blood	Healthy	bulk	WB80	80	1.Blood.Healthy.bulk.80
52478	89666	67962	115000	1	whole blood	Blood	Healthy	bulk	WB81	81	1.Blood.Healthy.bulk.81
72320	112201	97755	141074	1	whole blood	Blood	Healthy	bulk	WB82	82	1.Blood.Healthy.bulk.82
58734	83961	63381	85503	1	whole blood	Blood	Healthy	bulk	WB83	83	1.Blood.Healthy.bulk.83
41761	74984	50858	95956	1	whole blood	Blood	Healthy	bulk	WB84	84	1.Blood.Healthy.bulk.84
67455	112427	96127	161758	1	whole blood	Blood	Healthy	bulk	WB85	85	1.Blood.Healthy.bulk.85
98773	132003	128024	166507	1	whole blood	Blood	Healthy	bulk	WB86	86	1.Blood.Healthy.bulk.86
7127	11225	7118	10334	1	whole blood	Blood	Healthy	bulk	WB87	87	1.Blood.Healthy.bulk.87
7929	9652	10144	11882	1	whole blood	Blood	Healthy	bulk	WB88	88	1.Blood.Healthy.bulk.88
5844	6864	5826	6669	1	whole blood	Blood	Healthy	bulk	WB89	89	1.Blood.Healthy.bulk.89
11212	12754	12378	13615	1	whole blood	Blood	Healthy	bulk	WB90	90	1.Blood.Healthy.bulk.90
33194	48992	48676	70263	1	whole blood	Blood	Healthy	bulk	WB91	91	1.Blood.Healthy.bulk.91
68821	110736	88402	144306	1	whole blood	Blood	Healthy	bulk	WB92	92	1.Blood.Healthy.bulk.92
14114	18691	21293	26387	1	whole blood	Blood	Healthy	bulk	WB93	93	1.Blood.Healthy.bulk.93
21007	27706	26811	36952	1	whole blood	Blood	Healthy	bulk	WB94	94	1.Blood.Healthy.bulk.94
68821	88975	104463	129830	1	whole blood	Blood	Healthy	bulk	WB95	95	1.Blood.Healthy.bulk.95
56502	79554	79894	108255	1	whole blood	Blood	Healthy	bulk	WB96	96	1.Blood.Healthy.bulk.96
42845	61966	53344	78304	1	whole blood	Blood	Healthy	bulk	WB97	97	1.Blood.Healthy.bulk.97
29815	46313	36041	55049	1	whole blood	Blood	Healthy	bulk	WB98	98	1.Blood.Healthy.bulk.98
57431	102258	63494	106863	1	whole blood	Blood	Healthy	bulk	WB99	99	1.Blood.Healthy.bulk.99
57507	110594	66502	117761	1	whole blood	Blood	Healthy	bulk	WB100	100	1.Blood.Healthy.bulk.100
2098	3663	2232	4229	1	whole blood	Blood	UC	bulk	WB1	1	1.Blood.UC.bulk.1
3232	3628	4373	4842	1	whole blood	Blood	UC	bulk	WB2	2	1.Blood.UC.bulk.2
6826	7992	6174	7118	1	whole blood	Blood	UC	bulk	WB3	3	1.Blood.UC.bulk.3
10115	11717	12211	14048	1	whole blood	Blood	UC	bulk	WB4	4	1.Blood.UC.bulk.4
72456	97342	90008	114418	1	whole blood	Blood	UC	bulk	WB5	5	1.Blood.UC.bulk.5
37049	42680	52779	58608	1	whole blood	Blood	UC	bulk	WB6	6	1.Blood.UC.bulk.6
6198	13608	6921	15985	1	whole blood	Blood	UC	bulk	WB7	7	1.Blood.UC.bulk.7
26403	33329	37495	45990	1	whole blood	Blood	UC	bulk	WB8	8	1.Blood.UC.bulk.8
13812	20201	21046	31128	1	whole blood	Blood	UC	bulk	WB9	9	1.Blood.UC.bulk.9
20388	30102	22177	35047	1	whole blood	Blood	UC	bulk	WB10	10	1.Blood.UC.bulk.10
49261	64585	58966	73901	1	whole blood	Blood	UC	bulk	WB11	11	1.Blood.UC.bulk.11
52647	60472	81530	92558	1	whole blood	Blood	UC	bulk	WB12	12	1.Blood.UC.bulk.12
13814	17049	18470	23368	1	whole blood	Blood	UC	bulk	WB13	13	1.Blood.UC.bulk.13
38750	48828	49690	60103	1	whole blood	Blood	UC	bulk	WB14	14	1.Blood.UC.bulk.14
77954	113049	111566	156299	1	whole blood	Blood	UC	bulk	WB15	15	1.Blood.UC.bulk.15
33818	48514	45008	62842	1	whole blood	Blood	UC	bulk	WB16	16	1.Blood.UC.bulk.16
17372	34426	23568	53094	1	whole blood	Blood	UC	bulk	WB17	17	1.Blood.UC.bulk.17
76661	105620	109664	144735	1	whole blood	Blood	UC	bulk	WB18	18	1.Blood.UC.bulk.18
3258	3899	3940	4673	1	whole blood	Blood	UC	bulk	WB19	19	1.Blood.UC.bulk.19
36176	46383	49790	64709	1	whole blood	Blood	UC	bulk	WB20	20	1.Blood.UC.bulk.20
62202	81569	95055	123519	1	whole blood	Blood	UC	bulk	WB21	21	1.Blood.UC.bulk.21
27364	34608	35968	44444	1	whole blood	Blood	UC	bulk	WB22	22	1.Blood.UC.bulk.22
25514	30737	36488	42455	1	whole blood	Blood	UC	bulk	WB23	23	1.Blood.UC.bulk.23
37053	48303	43127	53641	1	whole blood	Blood	UC	bulk	WB24	24	1.Blood.UC.bulk.24
30427	81189	44202	114778	1	whole blood	Blood	UC	bulk	WB25	25	1.Blood.UC.bulk.25
39740	47843	53178	61869	1	whole blood	Blood	UC	bulk	WB26	26	1.Blood.UC.bulk.26
41725	54121	51444	59207	1	whole blood	Blood	UC	bulk	WB27	27	1.Blood.UC.bulk.27
41669	72476	60385	95335	1	whole blood	Blood	UC	bulk	WB28	28	1.Blood.UC.bulk.28
31036	40230	46533	58504	1	whole blood	Blood	UC	bulk	WB29	29	1.Blood.UC.bulk.29
85503	127068	130021	185566	1	whole blood	Blood	UC	bulk	WB30	30	1.Blood.UC.bulk.30
43725	54005	68749	83514	1	whole blood	Blood	UC	bulk	WB31	31	1.Blood.UC.bulk.31
8226	9514	10789	12091	1	whole blood	Blood	UC	bulk	WB32	32	1.Blood.UC.bulk.32
2630	3028	2911	3524	1	whole blood	Blood	UC	bulk	WB33	33	1.Blood.UC.bulk.33
7541	8044	8608	9085	1	whole blood	Blood	UC	bulk	WB34	34	1.Blood.UC.bulk.34
4702	6092	6737	8408	1	whole blood	Blood	UC	bulk	WB35	35	1.Blood.UC.bulk.35
378	443	425	613	1	whole blood	Blood	UC	bulk	WB36	36	1.Blood.UC.bulk.36
37982	64492	43727	70272	2	surgery bulk	Blood	CD	bulk	100	1	2.CD.Blood.bulk.100
17123	29533	11386	18411	2	surgery bulk	Blood	CD	bulk	15	2	2.CD.Blood.bulk.15
57116	136944	83393	203543	2	surgery bulk	Blood	CD	bulk	19	3	2.CD.Blood.bulk.19
21064	24653	29121	33765	2	surgery bulk	Blood	CD	bulk	30	4	2.CD.Blood.bulk.30
57929	143348	36691	80876	2	surgery bulk	Blood	CD	bulk	38	5	2.CD.Blood.bulk.38
51309	112193	98404	211861	2	surgery bulk	Blood	CD	bulk	53	6	2.CD.Blood.bulk.53
14840	25678	18333	31256	2	surgery bulk	Blood	CD	bulk	54	7	2.CD.Blood.bulk.54
56788	79788	131748	175877	2	surgery bulk	Blood	CD	bulk	58	8	2.CD.Blood.bulk.58
43227	54322	56560	68140	2	surgery bulk	Blood	CD	bulk	74	9	2.CD.Blood.bulk.74
33405	41097	61776	78766	2	surgery bulk	Blood	CD	bulk	79	10	2.CD.Blood.bulk.79
69585	132555	59134	108498	2	surgery bulk	Blood	CD	bulk	93	11	2.CD.Blood.bulk.93
52716	83396	94234	199377	2	surgery bulk	Blood	CRC	bulk	103	1	2.CRC.Blood.bulk.103
14724	27845	31680	108625	2	surgery bulk	Blood	CRC	bulk	104	2	2.CRC.Blood.bulk.104
47174	77590	71977	126477	2	surgery bulk	Blood	CRC	bulk	80	3	2.CRC.Blood.bulk.80
36196	53238	52748	93542	2	surgery bulk	Blood	CRC	bulk	81	4	2.CRC.Blood.bulk.81
3044	3515	4834	6150	2	surgery bulk	Blood	CRC	bulk	85	5	2.CRC.Blood.bulk.85
35789	49104	105058	163657	2	surgery bulk	Blood	CRC	bulk	86	6	2.CRC.Blood.bulk.86
76394	236367	111274	317352	2	surgery bulk	Blood	CRC	bulk	87	7	2.CRC.Blood.bulk.87
25619	55007	46604	99705	2	surgery bulk	Blood	CRC	bulk	90	8	2.CRC.Blood.bulk.90
53785	86168	83827	148738	2	surgery bulk	Blood	CRC	bulk	91	9	2.CRC.Blood.bulk.91
19330	25762	32755	50513	2	surgery bulk	Blood	CRC	bulk	94	10	2.CRC.Blood.bulk.94
17296	30762	28603	62040	2	surgery bulk	Blood	CRC	bulk	95	11	2.CRC.Blood.bulk.95
20267	23859	42725	51444	2	surgery bulk	Blood	CRC	bulk	98	12	2.CRC.Blood.bulk.98
55390	101593	100507	203235	2	surgery bulk	Blood	UC	bulk	17	1	2.UC.Blood.bulk.17
21285	32713	115563	222780	2	surgery bulk	Blood	UC	bulk	18	2	2.UC.Blood.bulk.18
30786	37539	127859	152909	2	surgery bulk	Blood	UC	bulk	24	3	2.UC.Blood.bulk.24
14832	20834	44805	75097	2	surgery bulk	Blood	UC	bulk	25	4	2.UC.Blood.bulk.25
45136	77942	184836	369550	2	surgery bulk	Blood	UC	bulk	29	5	2.UC.Blood.bulk.29
50872	71895	81913	108868	2	surgery bulk	Blood	UC	bulk	31	6	2.UC.Blood.bulk.31
33505	55322	10273	16461	2	surgery bulk	Blood	UC	bulk	43	7	2.UC.Blood.bulk.43
33057	80783	77892	204141	2	surgery bulk	Blood	UC	bulk	55	9	2.UC.Blood.bulk.55
21035	36333	50423	110813	2	surgery bulk	Blood	UC	bulk	73	10	2.UC.Blood.bulk.73
79582	133985	47737	67770	2	surgery bulk	Blood	UC	bulk	78	12	2.UC.Blood.bulk.78
90386	227387	86855	212815	2	surgery bulk	Blood	UC	bulk	82	13	2.UC.Blood.bulk.82
33579	52273	40219	59468	2	surgery bulk	Blood	UC	bulk	92	14	2.UC.Blood.bulk.92
1756	2312	2023	2748	2	surgery bulk	Gut	CD	bulk	100	1	2.CD.Gut.bulk.100
38780	99594	53967	150350	2	surgery bulk	Gut	CD	bulk	15	2	2.CD.Gut.bulk.15
13582	51975	17960	73748	2	surgery bulk	Gut	CD	bulk	19	3	2.CD.Gut.bulk.19
2493	9198	2781	7540	2	surgery bulk	Gut	CD	bulk	30	4	2.CD.Gut.bulk.30
1981	4419	2083	4658	2	surgery bulk	Gut	CD	bulk	38	5	2.CD.Gut.bulk.38
3387	24068	4669	32970	2	surgery bulk	Gut	CD	bulk	53	7	2.CD.Gut.bulk.53
30938	54260	50828	91308	2	surgery bulk	Gut	CD	bulk	54	8	2.CD.Gut.bulk.54
35626	123556	72878	276853	2	surgery bulk	Gut	CD	bulk	58	9	2.CD.Gut.bulk.58
60552	119579	44985	91956	2	surgery bulk	Gut	CD	bulk	74	10	2.CD.Gut.bulk.74
29032	33617	47505	57274	2	surgery bulk	Gut	CD	bulk	79	11	2.CD.Gut.bulk.79
2684	4468	3570	6566	2	surgery bulk	Gut	CD	bulk	93	12	2.CD.Gut.bulk.93
3961	6141	5825	8800	2	surgery bulk	Gut	CRC	bulk	104	1	2.CRC.Gut.bulk.104
3614	6946	4673	8880	2	surgery bulk	Gut	CRC	bulk	69	2	2.CRC.Gut.bulk.69
4811	15831	5876	21618	2	surgery bulk	Gut	CRC	bulk	80	3	2.CRC.Gut.bulk.80
2718	4579	3683	6599	2	surgery bulk	Gut	CRC	bulk	81	4	2.CRC.Gut.bulk.81
1171	2301	1245	2127	2	surgery bulk	Gut	CRC	bulk	85	5	2.CRC.Gut.bulk.85
2533	5029	2904	4826	2	surgery bulk	Gut	CRC	bulk	86	6	2.CRC.Gut.bulk.86
2954	7666	3587	9066	2	surgery bulk	Gut	CRC	bulk	94	7	2.CRC.Gut.bulk.94
12782	39399	17324	59102	2	surgery bulk	Gut	CRC	bulk	95	8	2.CRC.Gut.bulk.95
590	1125	635	1149	2	surgery bulk	Gut	CRC	bulk	98	9	2.CRC.Gut.bulk.98
34078	61458	4847	5909	2	surgery bulk	Gut	UC	bulk	14	1	2.UC.Gut.bulk.14
29433	77556	37276	105538	2	surgery bulk	Gut	UC	bulk	17	2	2.UC.Gut.bulk.17
41565	84107	71587	164711	2	surgery bulk	Gut	UC	bulk	18	3	2.UC.Gut.bulk.18
21852	54434	26637	70198	2	surgery bulk	Gut	UC	bulk	24	4	2.UC.Gut.bulk.24
14161	27970	23409	52356	2	surgery bulk	Gut	UC	bulk	25	5	2.UC.Gut.bulk.25
69116	156682	90305	232913	2	surgery bulk	Gut	UC	bulk	29	6	2.UC.Gut.bulk.29
9413	13280	13160	21228	2	surgery bulk	Gut	UC	bulk	31	7	2.UC.Gut.bulk.31
33418	140805	44015	182303	2	surgery bulk	Gut	UC	bulk	43	8	2.UC.Gut.bulk.43
32207	96612	47230	161156	2	surgery bulk	Gut	UC	bulk	55	10	2.UC.Gut.bulk.55
26764	54211	46621	114606	2	surgery bulk	Gut	UC	bulk	73	11	2.UC.Gut.bulk.73
40437	85235	54927	116238	2	surgery bulk	Gut	UC	bulk	78	13	2.UC.Gut.bulk.78
56094	201243	74136	293092	2	surgery bulk	Gut	UC	bulk	82	14	2.UC.Gut.bulk.82
24225	46095	34292	61860	2	surgery bulk	Gut	UC	bulk	92	15	2.UC.Gut.bulk.92
11428	14067	17373	23722	2	surgery bulk	Lymph_node	CD	bulk	15	1	2.CD.Lymph_node.bulk.15
102247	176470	111721	176616	2	surgery bulk	Lymph_node	CD	bulk	19	2	2.CD.Lymph_node.bulk.19
63151	87035	80861	109869	2	surgery bulk	Lymph_node	CD	bulk	54	3	2.CD.Lymph_node.bulk.54
55165	65402	101337	115013	2	surgery bulk	Lymph_node	CD	bulk	58	4	2.CD.Lymph_node.bulk.58
61083	85095	93951	148837	2	surgery bulk	Lymph_node	UC	bulk	18	1	2.UC.Lymph_node.bulk.18
373247	709123	313837	520708	2	surgery bulk	Lymph_node	UC	bulk	24	2	2.UC.Lymph_node.bulk.24
46837	79362	74058	139778	2	surgery bulk	Lymph_node	UC	bulk	25	3	2.UC.Lymph_node.bulk.25
119062	196518	183054	314557	2	surgery bulk	Lymph_node	UC	bulk	29	4	2.UC.Lymph_node.bulk.29
74301	95372	104579	129234	2	surgery bulk	Lymph_node	UC	bulk	92	6	2.UC.Lymph_node.bulk.92
55838	168118	64826	201125	3	surgery sorted	Blood	CD	CD4memTcon	E	1	3.CD.Blood.CD4memTcon.E
8630	20143	10559	28913	3	surgery sorted	Blood	CD	CD4memTreg	E	1	3.CD.Blood.CD4memTreg.E
85085	170172	108968	237731	3	surgery sorted	Blood	CD	CD4naiveTcon	E	1	3.CD.Blood.CD4naiveTcon.E
80688	353448	71824	384041	3	surgery sorted	Blood	CD	CD8	E	1	3.CD.Blood.CD8.E
32769	55089	76357	183760	3	surgery sorted	Blood	CD	CD4memTcon	G	2	3.CD.Blood.CD4memTcon.G
28523	110119	28328	129775	3	surgery sorted	Blood	CD	CD4memTreg	G	2	3.CD.Blood.CD4memTreg.G
195194	548133	272916	683644	3	surgery sorted	Blood	CD	CD4naiveTcon	G	2	3.CD.Blood.CD4naiveTcon.G
72890	656387	91166	734931	3	surgery sorted	Blood	CD	CD8	G	2	3.CD.Blood.CD8.G
147069	399807	205954	588287	3	surgery sorted	Blood	CD	CD4memTcon	I	3	3.CD.Blood.CD4memTcon.I
18769	40537	13562	42734	3	surgery sorted	Blood	CD	CD4memTreg	I	3	3.CD.Blood.CD4memTreg.I
103979	127076	225074	348938	3	surgery sorted	Blood	CD	CD4naiveTcon	I	3	3.CD.Blood.CD4naiveTcon.I
84783	148499	179737	343983	3	surgery sorted	Blood	CD	CD8	I	3	3.CD.Blood.CD8.I
46106	100774	73906	288940	3	surgery sorted	Blood	CD	CD4memTcon	K	5	3.CD.Blood.CD4memTcon.K
3081	6361	5328	33879	3	surgery sorted	Blood	CD	CD4memTreg	K	5	3.CD.Blood.CD4memTreg.K
30801	36332	61117	137694	3	surgery sorted	Blood	CD	CD4naiveTcon	K	5	3.CD.Blood.CD4naiveTcon.K
51898	273186	53047	296522	3	surgery sorted	Blood	CD	CD8	K	5	3.CD.Blood.CD8.K
14578	23785	25694	53800	3	surgery sorted	Blood	CD	CD4memTcon	N	6	3.CD.Blood.CD4memTcon.N
2875	5711	1997	3344	3	surgery sorted	Blood	CD	CD4memTreg	N	6	3.CD.Blood.CD4memTreg.N
3685	4546	4042	5512	3	surgery sorted	Blood	CD	CD4naiveTcon	N	6	3.CD.Blood.CD4naiveTcon.N
3143	16485	3896	22675	3	surgery sorted	Blood	CD	CD8	N	6	3.CD.Blood.CD8.N
5641	9327	8930	16385	3	surgery sorted	Blood	CD	CD4memTcon	R	7	3.CD.Blood.CD4memTcon.R
5538	11667	7696	18523	3	surgery sorted	Blood	CD	CD4memTreg	R	7	3.CD.Blood.CD4memTreg.R
17133	20378	26847	35627	3	surgery sorted	Blood	CD	CD4naiveTcon	R	7	3.CD.Blood.CD4naiveTcon.R
9433	33972	11505	45638	3	surgery sorted	Blood	CD	CD8	R	7	3.CD.Blood.CD8.R
10694	14522	26038	45181	3	surgery sorted	Blood	CRC	CD4memTcon	A	1	3.CRC.Blood.CD4memTcon.A
1281	1868	4486	12131	3	surgery sorted	Blood	CRC	CD4memTreg	A	1	3.CRC.Blood.CD4memTreg.A
10920	12549	31197	41244	3	surgery sorted	Blood	CRC	CD4naiveTcon	A	1	3.CRC.Blood.CD4naiveTcon.A
11377	16228	28484	46434	3	surgery sorted	Blood	CRC	CD8	A	1	3.CRC.Blood.CD8.A
10589	13945	19495	32710	3	surgery sorted	Blood	CRC	CD4memTcon	H	4	3.CRC.Blood.CD4memTcon.H
7927	22256	72457	137735	3	surgery sorted	Blood	CRC	CD4memTreg	O	4	3.CRC.Blood.CD4memTreg.O
27748	30881	61737	75959	3	surgery sorted	Blood	CRC	CD4naiveTcon	H	4	3.CRC.Blood.CD4naiveTcon.H
11474	37679	19234	80517	3	surgery sorted	Blood	CRC	CD8	H	4	3.CRC.Blood.CD8.H
27992	64493	38500	103705	3	surgery sorted	Blood	CRC	CD4memTcon	O	5	3.CRC.Blood.CD4memTcon.O
3448	6336	4557	10847	3	surgery sorted	Blood	CRC	CD4memTreg	P	5	3.CRC.Blood.CD4memTreg.P
57391	72515	94888	135675	3	surgery sorted	Blood	CRC	CD4naiveTcon	O	5	3.CRC.Blood.CD4naiveTcon.O
41123	161389	54560	232903	3	surgery sorted	Blood	CRC	CD8	O	5	3.CRC.Blood.CD8.O
17855	28825	20341	34419	3	surgery sorted	Blood	CRC	CD4memTcon	P	6	3.CRC.Blood.CD4memTcon.P
5657	14344	6934	23744	3	surgery sorted	Blood	CRC	CD4memTreg	Q	6	3.CRC.Blood.CD4memTreg.Q
51607	64557	93055	134110	3	surgery sorted	Blood	CRC	CD4naiveTcon	P	6	3.CRC.Blood.CD4naiveTcon.P
27333	103145	44511	188589	3	surgery sorted	Blood	CRC	CD8	P	6	3.CRC.Blood.CD8.P
24524	34241	40164	105006	3	surgery sorted	Blood	CRC	CD4memTcon	Q	7	3.CRC.Blood.CD4memTcon.Q
1261	1910	1531	2952	3	surgery sorted	Blood	CRC	CD4memTreg	U	7	3.CRC.Blood.CD4memTreg.U
29698	35354	68066	101774	3	surgery sorted	Blood	CRC	CD4naiveTcon	Q	7	3.CRC.Blood.CD4naiveTcon.Q
4058	13315	6458	27692	3	surgery sorted	Blood	CRC	CD8	Q	7	3.CRC.Blood.CD8.Q
4889	6314	7119	11258	3	surgery sorted	Blood	CRC	CD4memTcon	U	8	3.CRC.Blood.CD4memTcon.U
13786	53990	15606	79973	3	surgery sorted	Blood	CRC	CD4memTreg	V	8	3.CRC.Blood.CD4memTreg.V
29968	82592	35557	113314	3	surgery sorted	Blood	CRC	CD4naiveTcon	U	8	3.CRC.Blood.CD4naiveTcon.U
4880	87802	6745	99554	3	surgery sorted	Blood	CRC	CD8	U	8	3.CRC.Blood.CD8.U
38141	112854	51099	181078	3	surgery sorted	Blood	CRC	CD4memTcon	V	9	3.CRC.Blood.CD4memTcon.V
3952	9355	4560	14501	3	surgery sorted	Blood	CRC	CD4memTreg	W	9	3.CRC.Blood.CD4memTreg.W
60472	79278	90781	136264	3	surgery sorted	Blood	CRC	CD4naiveTcon	V	9	3.CRC.Blood.CD4naiveTcon.V
8558	57756	10316	94062	3	surgery sorted	Blood	CRC	CD8	V	9	3.CRC.Blood.CD8.V
28539	69361	39951	119771	3	surgery sorted	Blood	CRC	CD4memTcon	W	10	3.CRC.Blood.CD4memTcon.W
10786	36374	12252	53709	3	surgery sorted	Blood	CRC	CD4memTreg	X	10	3.CRC.Blood.CD4memTreg.X
17776	20203	29624	37287	3	surgery sorted	Blood	CRC	CD4naiveTcon	W	10	3.CRC.Blood.CD4naiveTcon.W
25234	105466	36951	187815	3	surgery sorted	Blood	CRC	CD8	W	10	3.CRC.Blood.CD8.W
35634	96273	49767	167331	3	surgery sorted	Blood	CRC	CD4memTcon	X	11	3.CRC.Blood.CD4memTcon.X
25714	34087	38150	64076	3	surgery sorted	Blood	CRC	CD4naiveTcon	X	11	3.CRC.Blood.CD4naiveTcon.X
7724	87552	13967	178282	3	surgery sorted	Blood	CRC	CD8	X	11	3.CRC.Blood.CD8.X
24009	46111	39916	88848	3	surgery sorted	Blood	UC	CD4memTcon	L	1	3.UC.Blood.CD4memTcon.L
10769	31012	13798	50171	3	surgery sorted	Blood	UC	CD4memTreg	L	1	3.UC.Blood.CD4memTreg.L
97035	120334	186849	249757	3	surgery sorted	Blood	UC	CD4naiveTcon	L	1	3.UC.Blood.CD4naiveTcon.L
7943	24308	12941	35211	3	surgery sorted	Blood	UC	CD8	L	1	3.UC.Blood.CD8.L
7422	11210	12429	23863	3	surgery sorted	Blood	UC	CD4memTcon	M	2	3.UC.Blood.CD4memTcon.M
1255	2283	1515	3420	3	surgery sorted	Blood	UC	CD4memTreg	M	2	3.UC.Blood.CD4memTreg.M
8691	10001	15584	20339	3	surgery sorted	Blood	UC	CD4naiveTcon	M	2	3.UC.Blood.CD4naiveTcon.M
14441	34753	25381	67867	3	surgery sorted	Blood	UC	CD8	M	2	3.UC.Blood.CD8.M
29161	68392	64581	171256	3	surgery sorted	Blood	UC	CD4memTcon	T	3	3.UC.Blood.CD4memTcon.T
11194	34957	14109	59386	3	surgery sorted	Blood	UC	CD4memTreg	T	3	3.UC.Blood.CD4memTreg.T
27845	32739	55016	77100	3	surgery sorted	Blood	UC	CD4naiveTcon	T	3	3.UC.Blood.CD4naiveTcon.T
4464	31797	8969	68617	3	surgery sorted	Blood	UC	CD8	T	3	3.UC.Blood.CD8.T
9591	27796	13060	36798	3	surgery sorted	Blood	UC	CD4memTcon	Y	4	3.UC.Blood.CD4memTcon.Y
5773	12926	7534	25162	3	surgery sorted	Blood	UC	CD4memTreg	Y	4	3.UC.Blood.CD4memTreg.Y
5977	6547	8030	8538	3	surgery sorted	Blood	UC	CD4naiveTcon	Y	4	3.UC.Blood.CD4naiveTcon.Y
10821	53839	27102	171019	3	surgery sorted	Blood	UC	CD8	Y	4	3.UC.Blood.CD8.Y
2215	3851	1650	2345	3	surgery sorted	Blood	UC	CD4memTcon	Z	5	3.UC.Blood.CD4memTcon.Z
51472	61525	98276	129164	3	surgery sorted	Blood	UC	CD4naiveTcon	Z	5	3.UC.Blood.CD4naiveTcon.Z
22913	92591	50380	185223	3	surgery sorted	Blood	UC	CD8	Z	5	3.UC.Blood.CD8.Z
1087	1585	1510	2963	3	surgery sorted	Gut	CD	CD4naiveTcon	E	1	3.CD.Gut.CD4naiveTcon.E
21033	57985	5690	7406	3	surgery sorted	Gut	CD	CD4memTcon	E	2	3.CD.Gut.CD4memTcon.E
3612	7803	4300	12123	3	surgery sorted	Gut	CD	CD4memTreg	E	2	3.CD.Gut.CD4memTreg.E
391	490	727	1112	3	surgery sorted	Gut	CD	CD4naiveTcon	F	2	3.CD.Gut.CD4naiveTcon.F
3055	40388	3618	59050	3	surgery sorted	Gut	CD	CD8	E	2	3.CD.Gut.CD8.E
22177	63172	27714	93362	3	surgery sorted	Gut	CD	CD4memTcon	F	3	3.CD.Gut.CD4memTcon.F
2266	5046	2759	9459	3	surgery sorted	Gut	CD	CD4memTreg	F	3	3.CD.Gut.CD4memTreg.F
8446	9957	21033	36825	3	surgery sorted	Gut	CD	CD4naiveTcon	G	3	3.CD.Gut.CD4naiveTcon.G
2169	9226	2778	13102	3	surgery sorted	Gut	CD	CD8	F	3	3.CD.Gut.CD8.F
10289	23630	20752	62825	3	surgery sorted	Gut	CD	CD4memTcon	G	4	3.CD.Gut.CD4memTcon.G
2528	3338	4324	7339	3	surgery sorted	Gut	CD	CD4memTreg	G	4	3.CD.Gut.CD4memTreg.G
53290	75456	66517	109406	3	surgery sorted	Gut	CD	CD4naiveTcon	I	4	3.CD.Gut.CD4naiveTcon.I
1525	14325	1834	13610	3	surgery sorted	Gut	CD	CD8	G	4	3.CD.Gut.CD8.G
154381	296516	229723	471301	3	surgery sorted	Gut	CD	CD4memTcon	I	5	3.CD.Gut.CD4memTcon.I
9602	16661	15306	36982	3	surgery sorted	Gut	CD	CD4memTreg	I	5	3.CD.Gut.CD4memTreg.I
46167	65846	73028	112209	3	surgery sorted	Gut	CD	CD8	I	5	3.CD.Gut.CD8.I
15000	17075	23329	28494	3	surgery sorted	Gut	CD	CD4naiveTcon	K	6	3.CD.Gut.CD4naiveTcon.K
34889	54513	44337	75351	3	surgery sorted	Gut	CD	CD4memTcon	K	7	3.CD.Gut.CD4memTcon.K
13692	20319	22186	51851	3	surgery sorted	Gut	CD	CD4memTreg	K	7	3.CD.Gut.CD4memTreg.K
857	945	1494	1845	3	surgery sorted	Gut	CD	CD4naiveTcon	R	7	3.CD.Gut.CD4naiveTcon.R
18053	39029	26383	58358	3	surgery sorted	Gut	CD	CD8	K	7	3.CD.Gut.CD8.K
46128	91178	54371	118837	3	surgery sorted	Gut	CD	CD4memTcon	N	8	3.CD.Gut.CD4memTcon.N
3377	4650	3895	5891	3	surgery sorted	Gut	CD	CD4memTreg	N	8	3.CD.Gut.CD4memTreg.N
5679	29437	6101	33322	3	surgery sorted	Gut	CD	CD8	N	8	3.CD.Gut.CD8.N
8533	13549	12475	25331	3	surgery sorted	Gut	CD	CD4memTcon	R	9	3.CD.Gut.CD4memTcon.R
7875	11369	8234	11071	3	surgery sorted	Gut	CD	CD4memTreg	R	9	3.CD.Gut.CD4memTreg.R
1351	3931	1782	8837	3	surgery sorted	Gut	CD	CD8	R	9	3.CD.Gut.CD8.R
11508	18097	17097	33759	3	surgery sorted	Gut	CRC	CD4memTcon	A	1	3.CRC.Gut.CD4memTcon.A
533	699	1716	4509	3	surgery sorted	Gut	CRC	CD4memTreg	A	1	3.CRC.Gut.CD4memTreg.A
2377	2938	5412	8695	3	surgery sorted	Gut	CRC	CD4naiveTcon	A	1	3.CRC.Gut.CD4naiveTcon.A
1998	23083	3165	39960	3	surgery sorted	Gut	CRC	CD8	A	1	3.CRC.Gut.CD8.A
481	552	879	1146	3	surgery sorted	Gut	CRC	CD4naiveTcon	H	3	3.CRC.Gut.CD4naiveTcon.H
4080	7693	5336	12018	3	surgery sorted	Gut	CRC	CD4memTcon	H	4	3.CRC.Gut.CD4memTcon.H
313	430	567	1067	3	surgery sorted	Gut	CRC	CD4memTreg	H	4	3.CRC.Gut.CD4memTreg.H
2398	2860	3342	4475	3	surgery sorted	Gut	CRC	CD4naiveTcon	P	4	3.CRC.Gut.CD4naiveTcon.P
351	1072	511	2465	3	surgery sorted	Gut	CRC	CD8	H	4	3.CRC.Gut.CD8.H
12381	35280	13851	46111	3	surgery sorted	Gut	CRC	CD4memTcon	O	5	3.CRC.Gut.CD4memTcon.O
949	1727	15417	23693	3	surgery sorted	Gut	CRC	CD4memTreg	O	5	3.CRC.Gut.CD4memTreg.O
1910	2188	2386	2959	3	surgery sorted	Gut	CRC	CD4naiveTcon	Q	5	3.CRC.Gut.CD4naiveTcon.Q
1891	5873	1933	7915	3	surgery sorted	Gut	CRC	CD8	O	5	3.CRC.Gut.CD8.O
6163	9572	6523	11419	3	surgery sorted	Gut	CRC	CD4memTcon	P	6	3.CRC.Gut.CD4memTcon.P
1212	1829	1565	3060	3	surgery sorted	Gut	CRC	CD4memTreg	P	6	3.CRC.Gut.CD4memTreg.P
784	1174	1125	2377	3	surgery sorted	Gut	CRC	CD4naiveTcon	U	6	3.CRC.Gut.CD4naiveTcon.U
1431	7997	1428	10773	3	surgery sorted	Gut	CRC	CD8	P	6	3.CRC.Gut.CD8.P
8236	16059	9720	22039	3	surgery sorted	Gut	CRC	CD4memTcon	Q	7	3.CRC.Gut.CD4memTcon.Q
1499	2951	1832	4837	3	surgery sorted	Gut	CRC	CD4memTreg	Q	7	3.CRC.Gut.CD4memTreg.Q
985	1102	1744	2142	3	surgery sorted	Gut	CRC	CD4naiveTcon	W	7	3.CRC.Gut.CD4naiveTcon.W
926	5175	800	9664	3	surgery sorted	Gut	CRC	CD8	Q	7	3.CRC.Gut.CD8.Q
6924	19020	8024	32427	3	surgery sorted	Gut	CRC	CD4memTcon	U	8	3.CRC.Gut.CD4memTcon.U
1691	4077	2281	9015	3	surgery sorted	Gut	CRC	CD4memTreg	U	8	3.CRC.Gut.CD4memTreg.U
541	1626	1574	2933	3	surgery sorted	Gut	CRC	CD4naiveTcon	X	8	3.CRC.Gut.CD4naiveTcon.X
3303	17197	3093	24606	3	surgery sorted	Gut	CRC	CD8	U	8	3.CRC.Gut.CD8.U
1474	2736	1767	4413	3	surgery sorted	Gut	CRC	CD4memTcon	V	9	3.CRC.Gut.CD4memTcon.V
406	723	441	1338	3	surgery sorted	Gut	CRC	CD4memTreg	V	9	3.CRC.Gut.CD4memTreg.V
690	1202	687	1796	3	surgery sorted	Gut	CRC	CD8	W	9	3.CRC.Gut.CD8.W
5314	9618	7562	18505	3	surgery sorted	Gut	CRC	CD4memTcon	W	10	3.CRC.Gut.CD4memTcon.W
1070	1853	1219	3440	3	surgery sorted	Gut	CRC	CD4memTreg	W	10	3.CRC.Gut.CD4memTreg.W
545	3450	597	3751	3	surgery sorted	Gut	CRC	CD8	X	10	3.CRC.Gut.CD8.X
542	954	543	1012	3	surgery sorted	Gut	CRC	CD4memTcon	X	11	3.CRC.Gut.CD4memTcon.X
781	3077	520	1216	3	surgery sorted	Gut	CRC	CD4memTreg	X	11	3.CRC.Gut.CD4memTreg.X
55116	105251	73364	149907	3	surgery sorted	Gut	UC	CD4memTcon	L	1	3.UC.Gut.CD4memTcon.L
25597	55214	38090	118790	3	surgery sorted	Gut	UC	CD4memTreg	L	1	3.UC.Gut.CD4memTreg.L
65079	78748	119579	154318	3	surgery sorted	Gut	UC	CD4naiveTcon	L	1	3.UC.Gut.CD4naiveTcon.L
14865	38611	22560	64772	3	surgery sorted	Gut	UC	CD8	L	1	3.UC.Gut.CD8.L
71857	112155	106111	204666	3	surgery sorted	Gut	UC	CD4memTcon	M	2	3.UC.Gut.CD4memTcon.M
27403	57435	33220	83613	3	surgery sorted	Gut	UC	CD4memTreg	M	2	3.UC.Gut.CD4memTreg.M
123490	155518	234899	334207	3	surgery sorted	Gut	UC	CD4naiveTcon	M	2	3.UC.Gut.CD4naiveTcon.M
50914	99569	90419	180041	3	surgery sorted	Gut	UC	CD8	M	2	3.UC.Gut.CD8.M
13215	22795	19700	50028	3	surgery sorted	Gut	UC	CD4memTcon	T	3	3.UC.Gut.CD4memTcon.T
5141	10428	7105	22415	3	surgery sorted	Gut	UC	CD4memTreg	T	3	3.UC.Gut.CD4memTreg.T
389	495	684	1120	3	surgery sorted	Gut	UC	CD4naiveTcon	T	3	3.UC.Gut.CD4naiveTcon.T
1691	7883	2179	14555	3	surgery sorted	Gut	UC	CD8	T	3	3.UC.Gut.CD8.T
88397	207068	79165	163787	3	surgery sorted	Gut	UC	CD4memTcon	Y	4	3.UC.Gut.CD4memTcon.Y
43698	117995	65462	222873	3	surgery sorted	Gut	UC	CD4memTreg	Y	4	3.UC.Gut.CD4memTreg.Y
77715	93800	181046	244407	3	surgery sorted	Gut	UC	CD4naiveTcon	Y	4	3.UC.Gut.CD4naiveTcon.Y
31236	71306	46576	117691	3	surgery sorted	Gut	UC	CD8	Y	4	3.UC.Gut.CD8.Y
63003	194944	76843	236786	3	surgery sorted	Gut	UC	CD4memTcon	Z	5	3.UC.Gut.CD4memTcon.Z
25644	81270	38757	174551	3	surgery sorted	Gut	UC	CD4memTreg	Z	5	3.UC.Gut.CD4memTreg.Z
64327	77502	105390	133281	3	surgery sorted	Gut	UC	CD4naiveTcon	Z	5	3.UC.Gut.CD4naiveTcon.Z
60376	136172	83793	201745	3	surgery sorted	Gut	UC	CD8	Z	5	3.UC.Gut.CD8.Z

## Sheet: B_Fisher_test_results
Results of the Fisher exact test comparing the presence of CAIT and MAIT clonotypes in CD patients vs healthy controls
CDR3	V	J	CD_presence	CD_absence	control_presence	control_absence	pvalue	pvalue_corrected	difference	cell group
CAVLDSNYQLIW	TRAV1-2	TRAJ33	71	38	95	4	6.92439e-09	6.2874e-07	decreased in IBD	MAIT
CAVSDSNYQLIW	TRAV1-2	TRAJ33	41	68	76	23	8.982e-09	6.2874e-07	decreased in IBD	MAIT
CASMDSNYQLIW	TRAV1-2	TRAJ33	37	72	72	27	1.64199e-08	7.66262e-07	decreased in IBD	MAIT
CAVKDSNYQLIW	TRAV1-2	TRAJ33	69	40	93	6	3.63309e-08	1.27158e-06	decreased in IBD	MAIT
CAGMDSNYQLIW	TRAV1-2	TRAJ33	44	65	76	23	8.05973e-08	2.25672e-06	decreased in IBD	MAIT
CAALDSNYQLIW	TRAV1-2	TRAJ33	50	59	80	19	1.3779e-07	3.21509e-06	decreased in IBD	MAIT
CAVVDSNYQLIW	TRAV1-2	TRAJ33	54	55	82	17	3.13054e-07	6.26108e-06	decreased in IBD	MAIT
CAPMDSNYQLIW	TRAV1-2	TRAJ33	45	64	74	25	8.52275e-07	1.49148e-05	decreased in IBD	MAIT
CALMDSNYQLIW	TRAV1-2	TRAJ33	17	92	45	54	2.13819e-06	3.32607e-05	decreased in IBD	MAIT
CAGLDSNYQLIW	TRAV1-2	TRAJ33	16	93	43	56	3.5973e-06	5.03622e-05	decreased in IBD	MAIT
CAASDSNYQLIW	TRAV1-2	TRAJ33	20	89	47	52	6.02845e-06	7.67257e-05	decreased in IBD	MAIT
CAVTDSNYQLIW	TRAV1-2	TRAJ33	65	44	86	13	7.47126e-06	8.71647e-05	decreased in IBD	MAIT
CAAMDSNYQLIW	TRAV1-2	TRAJ33	72	37	90	9	1.01651e-05	0.000109471	decreased in IBD	MAIT
CAFMDSNYQLIW	TRAV1-2	TRAJ33	24	85	50	49	1.54e-05	0.000154	decreased in IBD	MAIT
CAATDSNYQLIW	TRAV1-2	TRAJ33	18	91	43	56	1.73695e-05	0.000162115	decreased in IBD	MAIT
CVPMDSNYQLIW	TRAV1-2	TRAJ33	9	100	31	68	2.04137e-05	0.000176553	decreased in IBD	MAIT
CAVQDSNYQLIW	TRAV1-2	TRAJ33	20	89	45	54	2.14385e-05	0.000176553	decreased in IBD	MAIT
CACMDSNYQLIW	TRAV1-2	TRAJ33	17	92	41	58	2.85485e-05	0.000222044	decreased in IBD	MAIT
CAVADSNYQLIW	TRAV1-2	TRAJ33	26	83	51	48	3.10199e-05	0.000228568	decreased in IBD	MAIT
CAVIDSNYQLIW	TRAV1-2	TRAJ33	30	79	55	44	3.34153e-05	0.000233907	decreased in IBD	MAIT
CASLDSNYQLIW	TRAV1-2	TRAJ33	14	95	36	63	6.23705e-05	0.000396903	decreased in IBD	MAIT
CAPLDSNYQLIW	TRAV1-2	TRAJ33	14	95	36	63	6.23705e-05	0.000396903	decreased in IBD	MAIT
CAIMDSNYQLIW	TRAV1-2	TRAJ33	9	100	29	70	7.39368e-05	0.00045005	decreased in IBD	MAIT
CAVPDSNYQLIW	TRAV1-2	TRAJ33	12	97	33	66	7.97996e-05	0.000465497	decreased in IBD	MAIT
CAVTNSNYQLIW	TRAV1-2	TRAJ33	2	107	17	82	9.08315e-05	0.000508656	decreased in IBD	MAIT
CAVINSNYQLIW	TRAV1-2	TRAJ33	6	103	24	75	0.000100987	0.000543774	decreased in IBD	MAIT
CAVEDSNYQLIW	TRAV1-2	TRAJ33	30	79	53	46	0.000107541	0.000557617	decreased in IBD	MAIT
CAVRDGNYQLIW	TRAV1-2	TRAJ33	9	100	28	71	0.000137508	0.000687539	decreased in IBD	MAIT
CAILDSNYQLIW	TRAV1-2	TRAJ33	0	109	11	88	0.000208845	0.00100822	decreased in IBD	MAIT
CATMDSNYQLIW	TRAV1-2	TRAJ33	15	94	33	66	0.000688306	0.0032121	decreased in IBD	MAIT
CAVSGSNYQLIW	TRAV1-2	TRAJ33	0	109	9	90	0.00102733	0.00463955	decreased in IBD	MAIT
CAVGDSNYQLIW	TRAV1-2	TRAJ33	32	77	50	49	0.00143054	0.0062586	decreased in IBD	MAIT
CAGVDSNYQLIW	TRAV1-2	TRAJ33	7	102	21	78	0.00158164	0.00670999	decreased in IBD	MAIT
CAVRDSNYQLIW	TRAV1-2	TRAJ33	97	12	98	1	0.00223316	0.00903146	decreased in IBD	MAIT
CAAEDSNYQLIW	TRAV1-2	TRAJ33	0	109	8	91	0.00225787	0.00903146	decreased in IBD	MAIT
CAVSNSNYQLIW	TRAV1-2	TRAJ33	3	106	14	85	0.00255678	0.00994305	decreased in IBD	MAIT
CVLMDSNYQLIW	TRAV1-2	TRAJ33	2	107	12	87	0.00295714	0.0111351	decreased in IBD	MAIT
CAGADSNYQLIW	TRAV1-2	TRAJ33	1	108	10	89	0.00302238	0.0111351	decreased in IBD	MAIT
CAVMDSNYQLIW	TRAV1-2	TRAJ33	96	13	97	2	0.00484228	0.0172653	decreased in IBD	MAIT
CAELDSNYQLIW	TRAV1-2	TRAJ33	0	109	7	92	0.00493295	0.0172653	decreased in IBD	MAIT
CARMDSNYQLIW	TRAV1-2	TRAJ33	2	107	11	88	0.00568232	0.0190663	decreased in IBD	MAIT
CAVRDRDYQLIW	TRAV1-2	TRAJ33	8	101	20	79	0.00571988	0.0190663	decreased in IBD	MAIT
CALTDSNYQLIW	TRAV1-2	TRAJ33	1	108	9	90	0.0060917	0.0198334	decreased in IBD	MAIT
CAAVDSNYQLIW	TRAV1-2	TRAJ33	19	90	33	66	0.00638215	0.0203069	decreased in IBD	MAIT
CAVRDGDYQLIW	TRAV1-2	TRAJ33	7	102	18	81	0.00799917	0.0243453	decreased in IBD	MAIT
CAAQDSNYQLIW	TRAV1-2	TRAJ33	7	102	18	81	0.00799917	0.0243453	decreased in IBD	MAIT
CAPVDSNYQLIW	TRAV1-2	TRAJ33	2	107	10	89	0.0107346	0.0319755	decreased in IBD	MAIT
CAAKDSNYQLIW	TRAV1-2	TRAJ33	6	103	16	83	0.0110786	0.0323126	decreased in IBD	MAIT
CVSMDSNYQLIW	TRAV1-2	TRAJ33	4	105	13	86	0.0119438	0.0332216	decreased in IBD	MAIT
CAVWDSNYQLIW	TRAV1-2	TRAJ33	15	94	27	72	0.0120227	0.0332216	decreased in IBD	MAIT
CAVLGSNYQLIW	TRAV1-2	TRAJ33	1	108	8	91	0.0121022	0.0332216	decreased in IBD	MAIT
CAVFDSNYQLIW	TRAV1-2	TRAJ33	7	102	17	82	0.0132272	0.0356117	decreased in IBD	MAIT
CAVLNSNYQLIW	TRAV1-2	TRAJ33	3	106	11	88	0.0156747	0.0414047	decreased in IBD	MAIT
CAVYDSNYQLIW	TRAV1-2	TRAJ33	6	103	15	84	0.0183764	0.0476424	decreased in IBD	MAIT
CAFTDSNYQLIW	TRAV1-2	TRAJ33	0	109	5	94	0.0231389	0.0578473	none	MAIT
CASWDSNYQLIW	TRAV1-2	TRAJ33	0	109	5	94	0.0231389	0.0578473	none	MAIT
CVPLDSNYQLIW	TRAV1-2	TRAJ33	1	108	7	92	0.0236585	0.0581086	none	MAIT
CAAADSNYQLIW	TRAV1-2	TRAJ33	8	101	17	82	0.0243368	0.058744	none	MAIT
CAAIDSNYQLIW	TRAV1-2	TRAJ33	6	103	14	85	0.0298443	0.0708169	none	MAIT
CAVVNSNYQLIW	TRAV1-2	TRAJ33	2	107	8	91	0.036144	0.084336	none	MAIT
CAEVDSNYQLIW	TRAV1-2	TRAJ33	1	108	6	93	0.0454043	0.103711	none	MAIT
CAPKDSNYQLIW	TRAV1-2	TRAJ33	3	106	9	90	0.0474106	0.103711	none	MAIT
CVFMDSNYQLIW	TRAV1-2	TRAJ33	3	106	9	90	0.0474106	0.103711	none	MAIT
CASSDSNYQLIW	TRAV1-2	TRAJ33	3	106	9	90	0.0474106	0.103711	none	MAIT
CAGSDSNYQLIW	TRAV1-2	TRAJ33	4	105	10	89	0.0573281	0.121605	none	MAIT
CANMDSNYQLIW	TRAV1-2	TRAJ33	4	105	10	89	0.0573281	0.121605	none	MAIT
CAARDSNYQLIW	TRAV1-2	TRAJ33	9	100	16	83	0.0618893	0.128211	none	MAIT
CASTDSNYQLIW	TRAV1-2	TRAJ33	2	107	7	92	0.0641057	0.128211	none	MAIT
CAVIESNYQLIW	TRAV1-2	TRAJ33	2	107	7	92	0.0641057	0.128211	none	MAIT
CATLDSNYQLIW	TRAV1-2	TRAJ33	2	107	7	92	0.0641057	0.128211	none	MAIT
CATSDSNYQLIW	TRAV1-2	TRAJ33	1	108	5	94	0.0852606	0.165785	none	MAIT
CAPEDSNYQLIW	TRAV1-2	TRAJ33	1	108	5	94	0.0852606	0.165785	none	MAIT
CADMDSNYQLIW	TRAV1-2	TRAJ33	4	105	9	90	0.0920393	0.174128	none	MAIT
CAVRNSNYQLIW	TRAV1-2	TRAJ33	4	105	9	90	0.0920393	0.174128	none	MAIT
CAAWDSNYQLIW	TRAV1-2	TRAJ33	5	104	10	89	0.102417	0.18339	none	MAIT
CAVRERNYQLIW	TRAV1-2	TRAJ33	0	109	3	96	0.106104	0.18339	none	MAIT
CASEDSNYQLIW	TRAV1-2	TRAJ33	0	109	3	96	0.106104	0.18339	none	MAIT
CAVRDLNYQLIW	TRAV1-2	TRAJ33	0	109	3	96	0.106104	0.18339	none	MAIT
CVLLDSNYQLIW	TRAV1-2	TRAJ33	0	109	3	96	0.106104	0.18339	none	MAIT
CAADDSNYQLIW	TRAV1-2	TRAJ33	0	109	3	96	0.106104	0.18339	none	MAIT
CAVRDWDYQLIW	TRAV1-2	TRAJ33	0	109	3	96	0.106104	0.18339	none	MAIT
CAVIGSNYQLIW	TRAV1-2	TRAJ33	3	106	7	92	0.12935	0.220841	none	MAIT
CAVKNSNYQLIW	TRAV1-2	TRAJ33	13	96	18	81	0.142284	0.239223	none	MAIT
CAVHDSNYQLIW	TRAV1-2	TRAJ33	4	105	8	91	0.143534	0.239223	none	MAIT
CAVKGSNYQLIW	TRAV1-2	TRAJ33	5	104	9	90	0.154519	0.24521	none	MAIT
CAGEDSNYQLIW	TRAV1-2	TRAJ33	1	108	4	95	0.155883	0.24521	none	MAIT
CAPWDSNYQLIW	TRAV1-2	TRAJ33	1	108	4	95	0.155883	0.24521	none	MAIT
CASIDSNYQLIW	TRAV1-2	TRAJ33	1	108	4	95	0.155883	0.24521	none	MAIT
CAVRDEDYQLIW	TRAV1-2	TRAJ33	1	108	4	95	0.155883	0.24521	none	MAIT
CVAMDSNYQLIW	TRAV1-2	TRAJ33	6	103	10	89	0.163158	0.253802	none	MAIT
CAVCDSNYQLIW	TRAV1-2	TRAJ33	7	102	11	88	0.170021	0.261571	none	MAIT
CAVREGNYQLIW	TRAV1-2	TRAJ33	2	107	5	94	0.184901	0.275385	none	MAIT
CAALNSNYQLIW	TRAV1-2	TRAJ33	2	107	5	94	0.184901	0.275385	none	MAIT
CASVDSNYQLIW	TRAV1-2	TRAJ33	2	107	5	94	0.184901	0.275385	none	MAIT
CAVTGSNYQLIW	TRAV1-2	TRAJ33	3	106	6	93	0.203714	0.28808	none	MAIT
CVIMDSNYQLIW	TRAV1-2	TRAJ33	3	106	6	93	0.203714	0.28808	none	MAIT
CAAFDSNYQLIW	TRAV1-2	TRAJ33	3	106	6	93	0.203714	0.28808	none	MAIT
CACLDSNYQLIW	TRAV1-2	TRAJ33	3	106	6	93	0.203714	0.28808	none	MAIT
CAEMDSNYQLIW	TRAV1-2	TRAJ33	3	106	6	93	0.203714	0.28808	none	MAIT
CAGTDSNYQLIW	TRAV1-2	TRAJ33	5	104	8	91	0.225925	0.316295	none	MAIT
CAVRDRNYQLIW	TRAV1-2	TRAJ33	6	103	9	90	0.232673	0.319355	none	MAIT
CAPSDSNYQLIW	TRAV1-2	TRAJ33	6	103	9	90	0.232673	0.319355	none	MAIT
CAHMDSNYQLIW	TRAV1-2	TRAJ33	9	100	12	87	0.24393	0.331555	none	MAIT
CAVRDRGYQLIW	TRAV1-2	TRAJ33	1	108	3	96	0.275353	0.338153	none	MAIT
CAYLDSNYQLIW	TRAV1-2	TRAJ33	1	108	3	96	0.275353	0.338153	none	MAIT
CAGKDSNYQLIW	TRAV1-2	TRAJ33	1	108	3	96	0.275353	0.338153	none	MAIT
CVCMDSNYQLIW	TRAV1-2	TRAJ33	1	108	3	96	0.275353	0.338153	none	MAIT
CAVRDENYQLIW	TRAV1-2	TRAJ33	1	108	3	96	0.275353	0.338153	none	MAIT
CAVTASNYQLIW	TRAV1-2	TRAJ33	1	108	3	96	0.275353	0.338153	none	MAIT
CAVKEGNYQLIW	TRAV1-2	TRAJ33	1	108	3	96	0.275353	0.338153	none	MAIT
CAPGDSNYQLIW	TRAV1-2	TRAJ33	1	108	3	96	0.275353	0.338153	none	MAIT
CGSMDSNYQLIW	TRAV1-2	TRAJ33	1	108	3	96	0.275353	0.338153	none	MAIT
CASRDSNYQLIW	TRAV1-2	TRAJ33	1	108	3	96	0.275353	0.338153	none	MAIT
CAVDDSNYQLIW	TRAV1-2	TRAJ33	1	108	3	96	0.275353	0.338153	none	MAIT
CVGMDSNYQLIW	TRAV1-2	TRAJ33	2	107	4	95	0.297128	0.355538	none	MAIT
CAVRDQNYQLIW	TRAV1-2	TRAJ33	2	107	4	95	0.297128	0.355538	none	MAIT
CAGRDSNYQLIW	TRAV1-2	TRAJ33	2	107	4	95	0.297128	0.355538	none	MAIT
CASKDSNYQLIW	TRAV1-2	TRAJ33	3	106	5	94	0.308667	0.363138	none	MAIT
CAAGDSNYQLIW	TRAV1-2	TRAJ33	3	106	5	94	0.308667	0.363138	none	MAIT
CAVRDQDYQLIW	TRAV1-2	TRAJ33	5	104	7	92	0.319063	0.365517	none	MAIT
CVVMDSNYQLIW	TRAV1-2	TRAJ33	5	104	7	92	0.319063	0.365517	none	MAIT
CAFLDSNYQLIW	TRAV1-2	TRAJ33	6	103	8	91	0.321133	0.365517	none	MAIT
CAPQDSNYQLIW	TRAV1-2	TRAJ33	6	103	8	91	0.321133	0.365517	none	MAIT
CAPTDSNYQLIW	TRAV1-2	TRAJ33	5	104	6	93	0.433567	0.489511	none	MAIT
CAPIDSNYQLIW	TRAV1-2	TRAJ33	4	105	5	94	0.439859	0.492643	none	MAIT
CAVRDKDYQLIW	TRAV1-2	TRAJ33	3	106	4	95	0.446764	0.493319	none	MAIT
CADLDSNYQLIW	TRAV1-2	TRAJ33	2	107	3	96	0.454558	0.493319	none	MAIT
CAFSDSNYQLIW	TRAV1-2	TRAJ33	2	107	3	96	0.454558	0.493319	none	MAIT
CAVRGGNYQLIW	TRAV1-2	TRAJ33	2	107	3	96	0.454558	0.493319	none	MAIT
CAPRDSNYQLIW	TRAV1-2	TRAJ33	4	105	4	95	0.584861	0.62985	none	MAIT
CAACDSNYQLIW	TRAV1-2	TRAJ33	3	106	3	96	0.611987	0.654032	none	MAIT
CAYMDSNYQLIW	TRAV1-2	TRAJ33	16	93	14	85	0.619853	0.65742	none	MAIT
CALLDSNYQLIW	TRAV1-2	TRAJ33	11	98	9	90	0.683026	0.718975	none	MAIT
CAVRGSNYQLIW	TRAV1-2	TRAJ33	7	102	5	94	0.763155	0.797326	none	MAIT
CAAPDSNYQLIW	TRAV1-2	TRAJ33	4	105	2	97	0.870042	0.902266	none	MAIT
CSFMDSNYQLIW	TRAV1-2	TRAJ33	3	106	1	98	0.926568	0.946858	none	MAIT
CAVENSNYQLIW	TRAV1-2	TRAJ33	3	106	1	98	0.926568	0.946858	none	MAIT
CVTMDSNYQLIW	TRAV1-2	TRAJ33	6	103	2	97	0.956085	0.962204	none	MAIT
CAVKDGNYQLIW	TRAV1-2	TRAJ33	4	105	1	98	0.962204	0.962204	none	MAIT
CAVGNSNYQLIW	TRAV1-2	TRAJ33	4	105	1	98	0.962204	0.962204	none	MAIT
CVVNLASGGSYIPTF	TRAV12-1	TRAJ6	21	88	2	97	3.54388e-05	0.00116948	increased in IBD	CAIT
CVVSLASGGSYIPTF	TRAV12-1	TRAJ6	14	95	0	99	7.70534e-05	0.00127138	increased in IBD	CAIT
CVVNIASGGSYIPTF	TRAV12-1	TRAJ6	16	93	1	98	0.000169991	0.0018699	increased in IBD	CAIT
CVVRHASGGSYIPTF	TRAV12-1	TRAJ6	11	98	0	99	0.00063574	0.00524486	increased in IBD	CAIT
CVVRVASGGSYIPTF	TRAV12-1	TRAJ6	12	97	1	98	0.00223316	0.0139164	increased in IBD	CAIT
CVVRTASGGSYIPTF	TRAV12-1	TRAJ6	9	100	0	99	0.00253025	0.0139164	increased in IBD	CAIT
CVVRLASGGSYIPTF	TRAV12-1	TRAJ6	8	101	0	99	0.00501039	0.0236204	increased in IBD	CAIT
CVVNSASGGSYIPTF	TRAV12-1	TRAJ6	14	95	3	96	0.00837275	0.0345376	increased in IBD	CAIT
CVVNTASGGSYIPTF	TRAV12-1	TRAJ6	9	100	1	98	0.0138591	0.0457352	increased in IBD	CAIT
CVVTLASGGSYIPTF	TRAV12-1	TRAJ6	9	100	1	98	0.0138591	0.0457352	increased in IBD	CAIT
CVVNIAAGGSYIPTF	TRAV12-1	TRAJ6	6	103	0	99	0.0193634	0.0580902	none	CAIT
CVVNVASGGSYIPTF	TRAV12-1	TRAJ6	8	101	1	98	0.0248515	0.0683417	none	CAIT
CVVNMASGGSYIPTF	TRAV12-1	TRAJ6	11	98	3	96	0.037419	0.0949866	none	CAIT
CVVRAASGGSYIPTF	TRAV12-1	TRAJ6	4	105	0	99	0.073432	0.148118	none	CAIT
CVVSFASGGSYIPTF	TRAV12-1	TRAJ6	4	105	0	99	0.073432	0.148118	none	CAIT
CVVNIATGGSYIPTF	TRAV12-1	TRAJ6	4	105	0	99	0.073432	0.148118	none	CAIT
CVVNFASGGSYIPTF	TRAV12-1	TRAJ6	6	103	1	98	0.0763033	0.148118	none	CAIT
CVVRSASGGSYIPTF	TRAV12-1	TRAJ6	5	104	1	98	0.129958	0.187459	none	CAIT
CVVTVASGGSYIPTF	TRAV12-1	TRAJ6	3	106	0	99	0.142015	0.187459	none	CAIT
CVVGLASGGSYIPTF	TRAV12-1	TRAJ6	3	106	0	99	0.142015	0.187459	none	CAIT
CVVNMATGGSYIPTF	TRAV12-1	TRAJ6	3	106	0	99	0.142015	0.187459	none	CAIT
CVVNMAAGGSYIPTF	TRAV12-1	TRAJ6	3	106	0	99	0.142015	0.187459	none	CAIT
CVVNEASGGSYIPTF	TRAV12-1	TRAJ6	3	106	0	99	0.142015	0.187459	none	CAIT
CVVSTASGGSYIPTF	TRAV12-1	TRAJ6	3	106	0	99	0.142015	0.187459	none	CAIT
CVVNAASGGSYIPTF	TRAV12-1	TRAJ6	3	106	0	99	0.142015	0.187459	none	CAIT
CVVNRASGGSYIPTF	TRAV12-1	TRAJ6	4	105	1	98	0.215976	0.263971	none	CAIT
CVVSSASGGSYIPTF	TRAV12-1	TRAJ6	4	105	1	98	0.215976	0.263971	none	CAIT
CVVNPPSGGSYIPTF	TRAV12-1	TRAJ6	3	106	1	98	0.347763	0.382539	none	CAIT
CVVRRASGGSYIPTF	TRAV12-1	TRAJ6	3	106	1	98	0.347763	0.382539	none	CAIT
CVVREASGGSYIPTF	TRAV12-1	TRAJ6	3	106	1	98	0.347763	0.382539	none	CAIT
CVVNSPSGGSYIPTF	TRAV12-1	TRAJ6	4	105	2	97	0.388013	0.413046	none	CAIT
CVVNGASGGSYIPTF	TRAV12-1	TRAJ6	5	104	6	93	0.783329	0.807808	none	CAIT
CVVIHASGGSYIPTF	TRAV12-1	TRAJ6	0	109	3	96	1	1	none	CAIT
