# Supplementary material for: A novel unconventional T cell population enriched in Crohn’s disease
Source: Gut. 2022 Mar 9;71(11):2194–204. doi: 10.1136/gutjnl-2021-325373 (PMC9554086; doi:10.1136/gutjnl-2021-325373)
Supplement: Supplementary data [file gutjnl-2021-325373supp004.xlsx]

## Sheet: A_CAIT_MAIT_summary_numbers
Number of CAIT and MAIT cells and unique clonotypes identified in 3 CD patients and controls through single-cell TCR data
patient	group	mait_Ncells	cait_Ncells	mait_Nclonotypes	cait_Nclonotypes
C100	control	2966	0	597	0
C111	control	6086	2	824	2
C15	control	148	1	107	1
IBB100	patient	250	238	162	13
IBB111	patient	237	22	103	6
IBB15	patient	231	228	114	27

## Sheet: B_all_CAIT_MAIT_clonotypes
CAIT and MAIT cells in single-cell data. 1 row per cell with a given cell barcode and clone ID
sample_original_barcode	barcode	clone_ID	patient	v_gene.alpha	j_gene.alpha	d_gene.alpha	c_gene.alpha	cdr3_nt.alpha	cdr3.alpha	reads.alpha	umis.alpha	v_gene.beta	j_gene.beta	d_gene.beta	c_gene.beta	cdr3_nt.beta	cdr3.beta	reads.beta	umis.beta	selected_cell_groups	seurat_clusters	new_clusters_names	new_cluster
AAACCTGCAACACGCC-1.IBB15_CD8	AAACCTGCAACACGCC-1	clonotype159.IBB15_CD8	IBB15	TRAV12-1	TRAJ6	None	TRAC	TGTGTGGTGAGAAGTGCATCAGGAGGAAGCTACATACCTACATTT	CVVRSASGGSYIPTF	6936	7	TRBV14	TRBJ2-5	None	TRBC2	TGTGCCAGCAGCCACCGGGGAGGAGAGACCCAGTACTTC	CASSHRGGETQYF	13430	11	CAIT	2	12.CD8+ Eff/mem CD161+	12
AAAGATGCATATGGTC-1.IBB15_CD8	AAAGATGCATATGGTC-1	clonotype59.IBB15_CD8	IBB15	TRAV12-1	TRAJ6	None	TRAC	TGTGTGGTGAACCAGGCATCAGGAGGAAGCTACATACCTACATTT	CVVNQASGGSYIPTF	16440	17	TRBV9	TRBJ2-5	None	TRBC2	TGTGCCAGCAGCGGAAGACTAGCGGGCCAAGAGACCCAGTACTTC	CASSGRLAGQETQYF	12370	11	CAIT	2	12.CD8+ Eff/mem CD161+	12
AAAGATGGTCCGAAGA-1.IBB15_CD8	AAAGATGGTCCGAAGA-1	clonotype3.IBB15_CD8	IBB15	TRAV12-1	TRAJ6	None	TRAC	TGTGTGGTGAGCATCGCATCAGGAGGAAGCTACATACCTACATTT	CVVSIASGGSYIPTF	8216	8	TRBV7-9	TRBJ2-6	None	TRBC2	TGTGCCAGCAGCCCCGGGCAGGGGGCGGGTGGGGCCAACGTCCTGACTTTC	CASSPGQGAGGANVLTF	8506	8	CAIT	3	9.CD8+ Eff/mem	9
AAAGATGTCTTCAACT-1.IBB15_CD8	AAAGATGTCTTCAACT-1	clonotype48.IBB15_CD8	IBB15	TRAV12-1	TRAJ6	None	TRAC	TGTGTGGTGAGGTCGGCATCAGGAGGAAGCTACATACCTACATTT	CVVRSASGGSYIPTF	5894	4	TRBV9	TRBJ2-1	None	TRBC2	TGTGCCAGCAGCGGCCGGGACAGGGGATTCAATGAGCAGTTCTTC	CASSGRDRGFNEQFF	9542	9	CAIT	2	12.CD8+ Eff/mem CD161+	12
AAAGCAAAGGGCTCTC-1.IBB15_CD8	AAAGCAAAGGGCTCTC-1	clonotype3.IBB15_CD8	IBB15	TRAV12-1	TRAJ6	None	TRAC	TGTGTGGTGAGCATCGCATCAGGAGGAAGCTACATACCTACATTT	CVVSIASGGSYIPTF	8246	7	TRBV7-9	TRBJ2-6	None	TRBC2	TGTGCCAGCAGCCCCGGGCAGGGGGCGGGTGGGGCCAACGTCCTGACTTTC	CASSPGQGAGGANVLTF	9250	9	CAIT	2	12.CD8+ Eff/mem CD161+	12
AAAGCAAGTCCATCCT-1.IBB100_CD8	AAAGCAAGTCCATCCT-1	clonotype3.IBB100_CD8	IBB100	TRAV12-1	TRAJ6	None	TRAC	TGTGTGGTGAACATGGCGGAAGGAGGAAGCTACATACCTACATTT	CVVNMAEGGSYIPTF	5472	3	TRBV2	TRBJ2-4	None	TRBC2	TGTGCCAGCAGTAATCGAAAAAACATTCAGTACTTC	CASSNRKNIQYF	8714	7	CAIT	2	12.CD8+ Eff/mem CD161+	12
AAAGTAGAGGACAGCT-1.IBB111_CD8	AAAGTAGAGGACAGCT-1	clonotype48.IBB111_CD8	IBB111	TRAV12-1	TRAJ6	None	TRAC	TGTGTGGTGAGTTCAGCATCAGGAGGAAGCTACATACCTACATTT	CVVSSASGGSYIPTF	4808	5	TRBV7-9	TRBJ2-4	None	TRBC2	TGTGCCAGCAGCCGGGGACAGCTAGCCAAAAACATTCAGTACTTC	CASSRGQLAKNIQYF	7242	12	CAIT	2	12.CD8+ Eff/mem CD161+	12
AAAGTAGGTTCAGCGC-1.IBB100_CD8	AAAGTAGGTTCAGCGC-1	clonotype3.IBB100_CD8	IBB100	TRAV12-1	TRAJ6	None	TRAC	TGTGTGGTGAACATGGCGGAAGGAGGAAGCTACATACCTACATTT	CVVNMAEGGSYIPTF	1704	4	TRBV2	TRBJ2-4	None	TRBC2	TGTGCCAGCAGTAATCGAAAAAACATTCAGTACTTC	CASSNRKNIQYF	23198	15	CAIT	2	12.CD8+ Eff/mem CD161+	12
AAATGCCCACGTGAGA-1.IBB100_CD8	AAATGCCCACGTGAGA-1	clonotype73.IBB100_CD8	IBB100	TRAV12-1	TRAJ6	None	TRAC	TGTGTGGTGAACTTGGCATCAGGAGGAAGCTACATACCTACATTT	CVVNLASGGSYIPTF	2914	2	TRBV10-2	TRBJ2-1	None	TRBC2	TGCGCCAGCAAGGCACGAAACAATGAGCAGTTCTTC	CASKARNNEQFF	9852	8	CAIT	3	9.CD8+ Eff/mem	9
AAATGCCGTGCAGACA-1.IBB15_CD8	AAATGCCGTGCAGACA-1	clonotype3.IBB15_CD8	IBB15	TRAV12-1	TRAJ6	None	TRAC	TGTGTGGTGAGCATCGCATCAGGAGGAAGCTACATACCTACATTT	CVVSIASGGSYIPTF	4166	5	TRBV7-9	TRBJ2-6	None	TRBC2	TGTGCCAGCAGCCCCGGGCAGGGGGCGGGTGGGGCCAACGTCCTGACTTTC	CASSPGQGAGGANVLTF	5386	5	CAIT	3	9.CD8+ Eff/mem	9
AAATGCCGTGCAGGTA-1.IBB100_CD8	AAATGCCGTGCAGGTA-1	clonotype3.IBB100_CD8	IBB100	TRAV12-1	TRAJ6	None	TRAC	TGTGTGGTGAACATGGCGGAAGGAGGAAGCTACATACCTACATTT	CVVNMAEGGSYIPTF	7258	5	TRBV2	TRBJ2-4	None	TRBC2	TGTGCCAGCAGTAATCGAAAAAACATTCAGTACTTC	CASSNRKNIQYF	13774	9	CAIT	2	12.CD8+ Eff/mem CD161+	12
AACACGTGTTGTACAC-1.IBB100_CD8	AACACGTGTTGTACAC-1	clonotype3.IBB100_CD8	IBB100	TRAV12-1	TRAJ6	None	TRAC	TGTGTGGTGAACATGGCGGAAGGAGGAAGCTACATACCTACATTT	CVVNMAEGGSYIPTF	11850	7	TRBV2	TRBJ2-4	None	TRBC2	TGTGCCAGCAGTAATCGAAAAAACATTCAGTACTTC	CASSNRKNIQYF	21402	16	CAIT	2	12.CD8+ Eff/mem CD161+	12
AACCATGAGCGCTCCA-1.IBB15_CD8	AACCATGAGCGCTCCA-1	clonotype3.IBB15_CD8	IBB15	TRAV12-1	TRAJ6	None	TRAC	TGTGTGGTGAGCATCGCATCAGGAGGAAGCTACATACCTACATTT	CVVSIASGGSYIPTF	6084	4	TRBV7-9	TRBJ2-6	None	TRBC2	TGTGCCAGCAGCCCCGGGCAGGGGGCGGGTGGGGCCAACGTCCTGACTTTC	CASSPGQGAGGANVLTF	3526	3	CAIT	3	9.CD8+ Eff/mem	9
AACGTTGAGGTGATAT-1.IBB100_CD8	AACGTTGAGGTGATAT-1	clonotype3.IBB100_CD8	IBB100	TRAV12-1	TRAJ6	None	TRAC	TGTGTGGTGAACATGGCGGAAGGAGGAAGCTACATACCTACATTT	CVVNMAEGGSYIPTF	6746	4	TRBV2	TRBJ2-4	None	TRBC2	TGTGCCAGCAGTAATCGAAAAAACATTCAGTACTTC	CASSNRKNIQYF	18402	13	CAIT	2	12.CD8+ Eff/mem CD161+	12
AACGTTGGTTATGCGT-1.IBB15_CD8	AACGTTGGTTATGCGT-1	clonotype3.IBB15_CD8	IBB15	TRAV12-1	TRAJ6	None	TRAC	TGTGTGGTGAGCATCGCATCAGGAGGAAGCTACATACCTACATTT	CVVSIASGGSYIPTF	702	1	TRBV7-9	TRBJ2-6	None	TRBC2	TGTGCCAGCAGCCCCGGGCAGGGGGCGGGTGGGGCCAACGTCCTGACTTTC	CASSPGQGAGGANVLTF	2694	2	CAIT	5	8.CD8+ Transitional eff/mem	8
AACGTTGTCCTAGAAC-1.IBB15_CD8	AACGTTGTCCTAGAAC-1	clonotype49.IBB15_CD8	IBB15	TRAV12-1	TRAJ6	None	TRAC	TGTGTGGTGCGACGAGCATCAGGAGGAAGCTACATACCTACATTT	CVVRRASGGSYIPTF	10048	7	TRBV7-9	TRBJ2-5	None	TRBC2	TGTGCCAGCAACAGCCCCCGACAGGAAGAGACCCAGTACTTC	CASNSPRQEETQYF	17872	17	CAIT	5	8.CD8+ Transitional eff/mem	8
AACGTTGTCCTGTACC-1.IBB15_CD8	AACGTTGTCCTGTACC-1	clonotype3.IBB15_CD8	IBB15	TRAV12-1	TRAJ6	None	TRAC	TGTGTGGTGAGCATCGCATCAGGAGGAAGCTACATACCTACATTT	CVVSIASGGSYIPTF	3816	3	TRBV7-9	TRBJ2-6	None	TRBC2	TGTGCCAGCAGCCCCGGGCAGGGGGCGGGTGGGGCCAACGTCCTGACTTTC	CASSPGQGAGGANVLTF	10288	8	CAIT	2	12.CD8+ Eff/mem CD161+	12
AACTCAGAGTTGAGTA-1.IBB15_CD8	AACTCAGAGTTGAGTA-1	clonotype3.IBB15_CD8	IBB15	TRAV12-1	TRAJ6	None	TRAC	TGTGTGGTGAGCATCGCATCAGGAGGAAGCTACATACCTACATTT	CVVSIASGGSYIPTF	11798	9	TRBV7-9	TRBJ2-6	None	TRBC2	TGTGCCAGCAGCCCCGGGCAGGGGGCGGGTGGGGCCAACGTCCTGACTTTC	CASSPGQGAGGANVLTF	8960	9	CAIT	2	12.CD8+ Eff/mem CD161+	12
AACTCCCAGCCCAGCT-1.IBB15_CD8	AACTCCCAGCCCAGCT-1	clonotype3.IBB15_CD8	IBB15	TRAV12-1	TRAJ6	None	TRAC	TGTGTGGTGAGCATCGCATCAGGAGGAAGCTACATACCTACATTT	CVVSIASGGSYIPTF	7200	5	TRBV7-9	TRBJ2-6	None	TRBC2	TGTGCCAGCAGCCCCGGGCAGGGGGCGGGTGGGGCCAACGTCCTGACTTTC	CASSPGQGAGGANVLTF	7604	7	CAIT	2	12.CD8+ Eff/mem CD161+	12
AACTGGTAGCAGGCTA-1.IBB15_CD8	AACTGGTAGCAGGCTA-1	clonotype60.IBB15_CD8	IBB15	TRAV12-1	TRAJ6	None	TRAC	TGTGTGGTGTCCCTAGCATCAGGAGGAAGCTACATACCTACATTT	CVVSLASGGSYIPTF	5968	5	TRBV7-9	TRBJ2-5	None	TRBC2	TGTGCCAGCAGCGGGCGGACTAGCGGGGGGGAACCCGAGACCCAGTACTTC	CASSGRTSGGEPETQYF	3924	4	CAIT	2	12.CD8+ Eff/mem CD161+	12
AACTGGTTCAGCCTAA-1.IBB100_CD8	AACTGGTTCAGCCTAA-1	clonotype3.IBB100_CD8	IBB100	TRAV12-1	TRAJ6	None	TRAC	TGTGTGGTGAACATGGCGGAAGGAGGAAGCTACATACCTACATTT	CVVNMAEGGSYIPTF	9688	5	TRBV2	TRBJ2-4	None	TRBC2	TGTGCCAGCAGTAATCGAAAAAACATTCAGTACTTC	CASSNRKNIQYF	15262	11	CAIT	2	12.CD8+ Eff/mem CD161+	12
AACTTTCAGTAGTGCG-1.IBB100_CD4	AACTTTCAGTAGTGCG-1	clonotype1002.IBB100_CD4	IBB100	TRAV12-1	TRAJ6	None	TRAC	TGTGTGGTGAGCGCCGCATCAGGAGGAAGCTACATACCTACATTT	CVVSAASGGSYIPTF	4696	6	TRBV7-9	TRBJ2-6	None	TRBC2	TGTGCCAGCAGCGGAGGCAAGATGCCCTTTTCCCCCTCTGGGGCCAACGTCCTGACTTTC	CASSGGKMPFSPSGANVLTF	11714	15	CAIT	2	12.CD8+ Eff/mem CD161+	12
AACTTTCTCCAAGTAC-1.IBB15_CD8	AACTTTCTCCAAGTAC-1	clonotype3.IBB15_CD8	IBB15	TRAV12-1	TRAJ6	None	TRAC	TGTGTGGTGAGCATCGCATCAGGAGGAAGCTACATACCTACATTT	CVVSIASGGSYIPTF	7986	8	TRBV7-9	TRBJ2-6	None	TRBC2	TGTGCCAGCAGCCCCGGGCAGGGGGCGGGTGGGGCCAACGTCCTGACTTTC	CASSPGQGAGGANVLTF	5286	5	CAIT	10	6.Cycling	6
AAGGAGCAGCTAGGCA-1.IBB100_CD8	AAGGAGCAGCTAGGCA-1	clonotype3.IBB100_CD8	IBB100	TRAV12-1	TRAJ6	None	TRAC	TGTGTGGTGAACATGGCGGAAGGAGGAAGCTACATACCTACATTT	CVVNMAEGGSYIPTF	12374	8	TRBV2	TRBJ2-4	None	TRBC2	TGTGCCAGCAGTAATCGAAAAAACATTCAGTACTTC	CASSNRKNIQYF	16550	10	CAIT	2	12.CD8+ Eff/mem CD161+	12
AAGGAGCGTCCAGTAT-1.IBB100_CD8	AAGGAGCGTCCAGTAT-1	clonotype3.IBB100_CD8	IBB100	TRAV12-1	TRAJ6	None	TRAC	TGTGTGGTGAACATGGCGGAAGGAGGAAGCTACATACCTACATTT	CVVNMAEGGSYIPTF	2056	1	TRBV2	TRBJ2-4	None	TRBC2	TGTGCCAGCAGTAATCGAAAAAACATTCAGTACTTC	CASSNRKNIQYF	7460	5	CAIT	2	12.CD8+ Eff/mem CD161+	12
AAGGCAGGTACGAAAT-1.IBB15_CD8	AAGGCAGGTACGAAAT-1	clonotype119.IBB15_CD8	IBB15	TRAV12-1	TRAJ6	None	TRAC	TGTGTGGTGTCCCAGGCGGCAGGAGGAAGCTACATACCTACATTT	CVVSQAAGGSYIPTF	8392	7	TRBV7-9	TRBJ2-1	None	TRBC2	TGTGCCAGCAGCCCTACGGGAACGGGAGGCAATGAGCAGTTCTTC	CASSPTGTGGNEQFF	17432	14	CAIT	2	12.CD8+ Eff/mem CD161+	12
AAGGCAGGTAGGGTAC-1.IBB100_CD8	AAGGCAGGTAGGGTAC-1	clonotype3.IBB100_CD8	IBB100	TRAV12-1	TRAJ6	None	TRAC	TGTGTGGTGAACATGGCGGAAGGAGGAAGCTACATACCTACATTT	CVVNMAEGGSYIPTF	5686	4	TRBV2	TRBJ2-4	None	TRBC2	TGTGCCAGCAGTAATCGAAAAAACATTCAGTACTTC	CASSNRKNIQYF	13798	9	CAIT	2	12.CD8+ Eff/mem CD161+	12
AAGTCTGCAGGGTTAG-1.IBB15_CD4	AAGTCTGCAGGGTTAG-1	clonotype2.IBB15_CD4	IBB15	TRAV12-1	TRAJ6	None	TRAC	TGTGTGGTGAGCATCGCATCAGGAGGAAGCTACATACCTACATTT	CVVSIASGGSYIPTF	9956	13	TRBV7-9	TRBJ2-6	None	TRBC2	TGTGCCAGCAGCCCCGGGCAGGGGGCGGGTGGGGCCAACGTCCTGACTTTC	CASSPGQGAGGANVLTF	9760	13	CAIT	2	12.CD8+ Eff/mem CD161+	12
AATCCAGCATGTCCTC-1.IBB100_CD8	AATCCAGCATGTCCTC-1	clonotype3.IBB100_CD8	IBB100	TRAV12-1	TRAJ6	None	TRAC	TGTGTGGTGAACATGGCGGAAGGAGGAAGCTACATACCTACATTT	CVVNMAEGGSYIPTF	3362	3	TRBV2	TRBJ2-4	None	TRBC2	TGTGCCAGCAGTAATCGAAAAAACATTCAGTACTTC	CASSNRKNIQYF	14750	12	CAIT	2	12.CD8+ Eff/mem CD161+	12
AATCGGTCATGCCTAA-1.IBB15_CD8	AATCGGTCATGCCTAA-1	clonotype59.IBB15_CD8	IBB15	TRAV12-1	TRAJ6	None	TRAC	TGTGTGGTGAACCAGGCATCAGGAGGAAGCTACATACCTACATTT	CVVNQASGGSYIPTF	8988	8	TRBV9	TRBJ2-5	None	TRBC2	TGTGCCAGCAGCGGAAGACTAGCGGGCCAAGAGACCCAGTACTTC	CASSGRLAGQETQYF	8528	6	CAIT	2	12.CD8+ Eff/mem CD161+	12
AATCGGTTCTGCAAGT-1.IBB15_CD8	AATCGGTTCTGCAAGT-1	clonotype291.IBB15_CD8	IBB15	TRAV12-1	TRAJ6	None	TRAC	TGTGTGGTGAATCTTGCATCAGGAGGAAGCTACATACCTACATTT	CVVNLASGGSYIPTF	11112	8	TRBV7-9	TRBJ1-3	None	TRBC1	TGTGCCAGCAGCACCAGGGAGCTAGCAAACACCATATATTTT	CASSTRELANTIYF	7822	10	CAIT	2	12.CD8+ Eff/mem CD161+	12
AATCGGTTCTGCAAGT-1.IBB15_CD8	AATCGGTTCTGCAAGT-1	clonotype291.IBB15_CD8	IBB15	TRAV12-1	TRAJ28	None	TRAC	TGTGTGGTGAACATGATGGGGGGGGCCTCTGACTCTGGGGCTGGGAGTTACCAACTCACTTTC	CVVNMMGGASDSGAGSYQLTF	4994	5	TRBV7-9	TRBJ1-3	None	TRBC1	TGTGCCAGCAGCACCAGGGAGCTAGCAAACACCATATATTTT	CASSTRELANTIYF	7822	10	CAIT	2	12.CD8+ Eff/mem CD161+	12
ACACCAAAGACCGGAT-1.IBB100_CD8	ACACCAAAGACCGGAT-1	clonotype3.IBB100_CD8	IBB100	TRAV12-1	TRAJ6	None	TRAC	TGTGTGGTGAACATGGCGGAAGGAGGAAGCTACATACCTACATTT	CVVNMAEGGSYIPTF	4766	3	TRBV2	TRBJ2-4	None	TRBC2	TGTGCCAGCAGTAATCGAAAAAACATTCAGTACTTC	CASSNRKNIQYF	11050	9	CAIT	2	12.CD8+ Eff/mem CD161+	12
ACACCAACAGTATGCT-1.IBB15_CD8	ACACCAACAGTATGCT-1	clonotype3.IBB15_CD8	IBB15	TRAV12-1	TRAJ6	None	TRAC	TGTGTGGTGAGCATCGCATCAGGAGGAAGCTACATACCTACATTT	CVVSIASGGSYIPTF	6704	7	TRBV7-9	TRBJ2-6	None	TRBC2	TGTGCCAGCAGCCCCGGGCAGGGGGCGGGTGGGGCCAACGTCCTGACTTTC	CASSPGQGAGGANVLTF	4526	5	CAIT	5	8.CD8+ Transitional eff/mem	8
ACACCCTAGACAGAGA-1.IBB100_CD8	ACACCCTAGACAGAGA-1	clonotype3.IBB100_CD8	IBB100	TRAV12-1	TRAJ6	None	TRAC	TGTGTGGTGAACATGGCGGAAGGAGGAAGCTACATACCTACATTT	CVVNMAEGGSYIPTF	8276	6	TRBV2	TRBJ2-4	None	TRBC2	TGTGCCAGCAGTAATCGAAAAAACATTCAGTACTTC	CASSNRKNIQYF	15426	15	CAIT	2	12.CD8+ Eff/mem CD161+	12
ACACCCTAGACCTAGG-1.IBB100_CD8	ACACCCTAGACCTAGG-1	clonotype3.IBB100_CD8	IBB100	TRAV12-1	TRAJ6	None	TRAC	TGTGTGGTGAACATGGCGGAAGGAGGAAGCTACATACCTACATTT	CVVNMAEGGSYIPTF	6270	5	TRBV2	TRBJ2-4	None	TRBC2	TGTGCCAGCAGTAATCGAAAAAACATTCAGTACTTC	CASSNRKNIQYF	19782	15	CAIT	2	12.CD8+ Eff/mem CD161+	12
ACACCGGTCCATGAGT-1.IBB15_CD8	ACACCGGTCCATGAGT-1	clonotype38.IBB15_CD8	IBB15	TRAV12-1	TRAJ6	None	TRAC	TGTGTGGTGAACATTGCATCAGGAGGAAGCTACATACCTACATTT	CVVNIASGGSYIPTF	5206	4	TRBV7-9	TRBJ1-2	None	TRBC1	TGTGCCAGCAGCCCGCCCGGGATCCCGTACACCTTC	CASSPPGIPYTF	16560	12	CAIT	2	12.CD8+ Eff/mem CD161+	12
ACAGCCGCAATCCAAC-1.IBB100_CD8	ACAGCCGCAATCCAAC-1	clonotype3.IBB100_CD8	IBB100	TRAV12-1	TRAJ6	None	TRAC	TGTGTGGTGAACATGGCGGAAGGAGGAAGCTACATACCTACATTT	CVVNMAEGGSYIPTF	6242	4	TRBV2	TRBJ2-4	None	TRBC2	TGTGCCAGCAGTAATCGAAAAAACATTCAGTACTTC	CASSNRKNIQYF	1852	2	CAIT	2	12.CD8+ Eff/mem CD161+	12
ACAGCCGGTCCGAACC-1.IBB100_CD8	ACAGCCGGTCCGAACC-1	clonotype3.IBB100_CD8	IBB100	TRAV12-1	TRAJ6	None	TRAC	TGTGTGGTGAACATGGCGGAAGGAGGAAGCTACATACCTACATTT	CVVNMAEGGSYIPTF	8950	6	TRBV2	TRBJ2-4	None	TRBC2	TGTGCCAGCAGTAATCGAAAAAACATTCAGTACTTC	CASSNRKNIQYF	12528	9	CAIT	3	9.CD8+ Eff/mem	9
ACAGCTAAGGATGCGT-1.IBB15_CD8	ACAGCTAAGGATGCGT-1	clonotype3.IBB15_CD8	IBB15	TRAV12-1	TRAJ6	None	TRAC	TGTGTGGTGAGCATCGCATCAGGAGGAAGCTACATACCTACATTT	CVVSIASGGSYIPTF	13566	10	TRBV7-9	TRBJ2-6	None	TRBC2	TGTGCCAGCAGCCCCGGGCAGGGGGCGGGTGGGGCCAACGTCCTGACTTTC	CASSPGQGAGGANVLTF	4778	6	CAIT	2	12.CD8+ Eff/mem CD161+	12
ACAGCTACACTGTTAG-1.IBB100_CD8	ACAGCTACACTGTTAG-1	clonotype3.IBB100_CD8	IBB100	TRAV12-1	TRAJ6	None	TRAC	TGTGTGGTGAACATGGCGGAAGGAGGAAGCTACATACCTACATTT	CVVNMAEGGSYIPTF	2142	5	TRBV2	TRBJ2-4	None	TRBC2	TGTGCCAGCAGTAATCGAAAAAACATTCAGTACTTC	CASSNRKNIQYF	10024	9	CAIT	2	12.CD8+ Eff/mem CD161+	12
ACAGCTAGTACGCTGC-1.IBB100_CD8	ACAGCTAGTACGCTGC-1	clonotype3.IBB100_CD8	IBB100	TRAV12-1	TRAJ6	None	TRAC	TGTGTGGTGAACATGGCGGAAGGAGGAAGCTACATACCTACATTT	CVVNMAEGGSYIPTF	4968	3	TRBV2	TRBJ2-4	None	TRBC2	TGTGCCAGCAGTAATCGAAAAAACATTCAGTACTTC	CASSNRKNIQYF	10090	7	CAIT	2	12.CD8+ Eff/mem CD161+	12
ACATACGAGCAGATCG-1.IBB100_CD8	ACATACGAGCAGATCG-1	clonotype3.IBB100_CD8	IBB100	TRAV12-1	TRAJ6	None	TRAC	TGTGTGGTGAACATGGCGGAAGGAGGAAGCTACATACCTACATTT	CVVNMAEGGSYIPTF	2808	4	TRBV2	TRBJ2-4	None	TRBC2	TGTGCCAGCAGTAATCGAAAAAACATTCAGTACTTC	CASSNRKNIQYF	9498	7	CAIT	2	12.CD8+ Eff/mem CD161+	12
ACATACGAGGCTCATT-1.IBB100_CD8	ACATACGAGGCTCATT-1	clonotype3.IBB100_CD8	IBB100	TRAV12-1	TRAJ6	None	TRAC	TGTGTGGTGAACATGGCGGAAGGAGGAAGCTACATACCTACATTT	CVVNMAEGGSYIPTF	5868	4	TRBV2	TRBJ2-4	None	TRBC2	TGTGCCAGCAGTAATCGAAAAAACATTCAGTACTTC	CASSNRKNIQYF	9404	8	CAIT	2	12.CD8+ Eff/mem CD161+	12
ACATGGTCAACTTGAC-1.IBB100_CD8	ACATGGTCAACTTGAC-1	clonotype3.IBB100_CD8	IBB100	TRAV12-1	TRAJ6	None	TRAC	TGTGTGGTGAACATGGCGGAAGGAGGAAGCTACATACCTACATTT	CVVNMAEGGSYIPTF	2796	5	TRBV2	TRBJ2-4	None	TRBC2	TGTGCCAGCAGTAATCGAAAAAACATTCAGTACTTC	CASSNRKNIQYF	11932	8	CAIT	2	12.CD8+ Eff/mem CD161+	12
ACATGGTCAAGAAGAG-1.IBB100_CD8	ACATGGTCAAGAAGAG-1	clonotype300.IBB100_CD8	IBB100	TRAV12-1	TRAJ6	None	TRAC	TGTGTGGTGAACTTAGCATCAGGAGGAAGCTACATACCTACATTT	CVVNLASGGSYIPTF	5620	4	TRBV7-9	TRBJ2-4	None	TRBC2	TGTGCCAGCAGCTTCCTTATAGGGTCCAAAAACATTCAGTACTTC	CASSFLIGSKNIQYF	27546	19	CAIT	2	12.CD8+ Eff/mem CD161+	12
ACATGGTTCGGAAATA-1.IBB15_CD8	ACATGGTTCGGAAATA-1	clonotype3.IBB15_CD8	IBB15	TRAV12-1	TRAJ6	None	TRAC	TGTGTGGTGAGCATCGCATCAGGAGGAAGCTACATACCTACATTT	CVVSIASGGSYIPTF	4888	5	TRBV7-9	TRBJ2-6	None	TRBC2	TGTGCCAGCAGCCCCGGGCAGGGGGCGGGTGGGGCCAACGTCCTGACTTTC	CASSPGQGAGGANVLTF	8942	7	CAIT	2	12.CD8+ Eff/mem CD161+	12
ACCAGTAAGCATGGCA-1.IBB100_CD8	ACCAGTAAGCATGGCA-1	clonotype3.IBB100_CD8	IBB100	TRAV12-1	TRAJ6	None	TRAC	TGTGTGGTGAACATGGCGGAAGGAGGAAGCTACATACCTACATTT	CVVNMAEGGSYIPTF	4092	2	TRBV2	TRBJ2-4	None	TRBC2	TGTGCCAGCAGTAATCGAAAAAACATTCAGTACTTC	CASSNRKNIQYF	9972	6	CAIT	2	12.CD8+ Eff/mem CD161+	12
ACCAGTAAGTTCGCAT-1.IBB100_CD8	ACCAGTAAGTTCGCAT-1	clonotype3.IBB100_CD8	IBB100	TRAV12-1	TRAJ6	None	TRAC	TGTGTGGTGAACATGGCGGAAGGAGGAAGCTACATACCTACATTT	CVVNMAEGGSYIPTF	10006	6	TRBV2	TRBJ2-4	None	TRBC2	TGTGCCAGCAGTAATCGAAAAAACATTCAGTACTTC	CASSNRKNIQYF	12402	8	CAIT	2	12.CD8+ Eff/mem CD161+	12
ACCCACTGTAGCGTCC-1.IBB100_CD8	ACCCACTGTAGCGTCC-1	clonotype3.IBB100_CD8	IBB100	TRAV12-1	TRAJ6	None	TRAC	TGTGTGGTGAACATGGCGGAAGGAGGAAGCTACATACCTACATTT	CVVNMAEGGSYIPTF	10574	6	TRBV2	TRBJ2-4	None	TRBC2	TGTGCCAGCAGTAATCGAAAAAACATTCAGTACTTC	CASSNRKNIQYF	10110	9	CAIT	2	12.CD8+ Eff/mem CD161+	12
ACCGTAAAGAAGGGTA-1.IBB15_CD8	ACCGTAAAGAAGGGTA-1	clonotype3.IBB15_CD8	IBB15	TRAV12-1	TRAJ6	None	TRAC	TGTGTGGTGAGCATCGCATCAGGAGGAAGCTACATACCTACATTT	CVVSIASGGSYIPTF	13028	8	TRBV7-9	TRBJ2-6	None	TRBC2	TGTGCCAGCAGCCCCGGGCAGGGGGCGGGTGGGGCCAACGTCCTGACTTTC	CASSPGQGAGGANVLTF	13370	10	CAIT	2	12.CD8+ Eff/mem CD161+	12
ACCGTAAGTCCTCTTG-1.IBB15_CD8	ACCGTAAGTCCTCTTG-1	clonotype3.IBB15_CD8	IBB15	TRAV12-1	TRAJ6	None	TRAC	TGTGTGGTGAGCATCGCATCAGGAGGAAGCTACATACCTACATTT	CVVSIASGGSYIPTF	9340	7	TRBV7-9	TRBJ2-6	None	TRBC2	TGTGCCAGCAGCCCCGGGCAGGGGGCGGGTGGGGCCAACGTCCTGACTTTC	CASSPGQGAGGANVLTF	11960	11	CAIT	2	12.CD8+ Eff/mem CD161+	12
ACCTTTAAGCTGTCTA-1.IBB15_CD8	ACCTTTAAGCTGTCTA-1	clonotype164.IBB15_CD8	IBB15	TRAV12-1	TRAJ6	None	TRAC	TGTGTGGTGCACGTCGCATCAGGAGGAAGCTACATACCTACATTT	CVVHVASGGSYIPTF	8006	6	TRBV10-3	TRBJ2-1	None	TRBC2	TGTGCCATCCGACTAGCGAGCAATGAGCAGTTCTTC	CAIRLASNEQFF	12170	11	CAIT	2	12.CD8+ Eff/mem CD161+	12
ACGAGCCAGCTAGTTC-1.IBB100_CD8	ACGAGCCAGCTAGTTC-1	clonotype3.IBB100_CD8	IBB100	TRAV12-1	TRAJ6	None	TRAC	TGTGTGGTGAACATGGCGGAAGGAGGAAGCTACATACCTACATTT	CVVNMAEGGSYIPTF	1396	3	TRBV2	TRBJ2-4	None	TRBC2	TGTGCCAGCAGTAATCGAAAAAACATTCAGTACTTC	CASSNRKNIQYF	7862	5	CAIT	2	12.CD8+ Eff/mem CD161+	12
ACGAGGAGTTCCATGA-1.IBB15_CD8	ACGAGGAGTTCCATGA-1	clonotype330.IBB15_CD8	IBB15	TRAV12-1	TRAJ6	None	TRAC	TGTGTGGTGAACACTGCATCAGGAGGAAGCTACATACCTACATTT	CVVNTASGGSYIPTF	10396	8	TRBV2	TRBJ2-3	None	TRBC2	TGTGCCAGCAAGGGGAGAGATACGCAGTATTTT	CASKGRDTQYF	18404	16	CAIT	2	12.CD8+ Eff/mem CD161+	12
ACGAGGATCCGGCACA-1.IBB15_CD8	ACGAGGATCCGGCACA-1	clonotype3.IBB15_CD8	IBB15	TRAV12-1	TRAJ6	None	TRAC	TGTGTGGTGAGCATCGCATCAGGAGGAAGCTACATACCTACATTT	CVVSIASGGSYIPTF	10142	7	TRBV7-9	TRBJ2-6	None	TRBC2	TGTGCCAGCAGCCCCGGGCAGGGGGCGGGTGGGGCCAACGTCCTGACTTTC	CASSPGQGAGGANVLTF	4964	4	CAIT	2	12.CD8+ Eff/mem CD161+	12
ACGAGGATCTGTTTGT-1.IBB15_CD8	ACGAGGATCTGTTTGT-1	clonotype48.IBB15_CD8	IBB15	TRAV12-1	TRAJ6	None	TRAC	TGTGTGGTGAGGTCGGCATCAGGAGGAAGCTACATACCTACATTT	CVVRSASGGSYIPTF	8814	7	TRBV9	TRBJ2-1	None	TRBC2	TGTGCCAGCAGCGGCCGGGACAGGGGATTCAATGAGCAGTTCTTC	CASSGRDRGFNEQFF	14604	16	CAIT	3	9.CD8+ Eff/mem	9
ACGCCGAAGTCTTGCA-1.IBB100_CD8	ACGCCGAAGTCTTGCA-1	clonotype3.IBB100_CD8	IBB100	TRAV12-1	TRAJ6	None	TRAC	TGTGTGGTGAACATGGCGGAAGGAGGAAGCTACATACCTACATTT	CVVNMAEGGSYIPTF	5830	4	TRBV2	TRBJ2-4	None	TRBC2	TGTGCCAGCAGTAATCGAAAAAACATTCAGTACTTC	CASSNRKNIQYF	8754	7	CAIT	3	9.CD8+ Eff/mem	9
ACGGGCTCAATGGAGC-1.IBB15_CD8	ACGGGCTCAATGGAGC-1	clonotype48.IBB15_CD8	IBB15	TRAV12-1	TRAJ6	None	TRAC	TGTGTGGTGAGGTCGGCATCAGGAGGAAGCTACATACCTACATTT	CVVRSASGGSYIPTF	9118	8	TRBV9	TRBJ2-1	None	TRBC2	TGTGCCAGCAGCGGCCGGGACAGGGGATTCAATGAGCAGTTCTTC	CASSGRDRGFNEQFF	12086	8	CAIT	2	12.CD8+ Eff/mem CD161+	12
ACTATCTTCAAAGTAG-1.IBB100_CD8	ACTATCTTCAAAGTAG-1	clonotype3.IBB100_CD8	IBB100	TRAV12-1	TRAJ6	None	TRAC	TGTGTGGTGAACATGGCGGAAGGAGGAAGCTACATACCTACATTT	CVVNMAEGGSYIPTF	7762	6	TRBV2	TRBJ2-4	None	TRBC2	TGTGCCAGCAGTAATCGAAAAAACATTCAGTACTTC	CASSNRKNIQYF	6288	5	CAIT	2	12.CD8+ Eff/mem CD161+	12
ACTGAACCACGGTAAG-1.IBB15_CD8	ACTGAACCACGGTAAG-1	clonotype49.IBB15_CD8	IBB15	TRAV12-1	TRAJ6	None	TRAC	TGTGTGGTGCGACGAGCATCAGGAGGAAGCTACATACCTACATTT	CVVRRASGGSYIPTF	17314	13	TRBV7-9	TRBJ2-5	None	TRBC2	TGTGCCAGCAACAGCCCCCGACAGGAAGAGACCCAGTACTTC	CASNSPRQEETQYF	15438	12	CAIT	2	12.CD8+ Eff/mem CD161+	12
ACTGATGTCCCGACTT-1.IBB100_CD8	ACTGATGTCCCGACTT-1	clonotype3.IBB100_CD8	IBB100	TRAV12-1	TRAJ6	None	TRAC	TGTGTGGTGAACATGGCGGAAGGAGGAAGCTACATACCTACATTT	CVVNMAEGGSYIPTF	7660	5	TRBV2	TRBJ2-4	None	TRBC2	TGTGCCAGCAGTAATCGAAAAAACATTCAGTACTTC	CASSNRKNIQYF	13716	9	CAIT	2	12.CD8+ Eff/mem CD161+	12
ACTGATGTCCGAATGT-1.IBB15_CD8	ACTGATGTCCGAATGT-1	clonotype3.IBB15_CD8	IBB15	TRAV12-1	TRAJ6	None	TRAC	TGTGTGGTGAGCATCGCATCAGGAGGAAGCTACATACCTACATTT	CVVSIASGGSYIPTF	9978	7	TRBV7-9	TRBJ2-6	None	TRBC2	TGTGCCAGCAGCCCCGGGCAGGGGGCGGGTGGGGCCAACGTCCTGACTTTC	CASSPGQGAGGANVLTF	8078	7	CAIT	2	12.CD8+ Eff/mem CD161+	12
ACTGCTCGTTAGGGTG-1.IBB15_CD8	ACTGCTCGTTAGGGTG-1	clonotype3.IBB15_CD8	IBB15	TRAV12-1	TRAJ6	None	TRAC	TGTGTGGTGAGCATCGCATCAGGAGGAAGCTACATACCTACATTT	CVVSIASGGSYIPTF	2372	2	TRBV7-9	TRBJ2-6	None	TRBC2	TGTGCCAGCAGCCCCGGGCAGGGGGCGGGTGGGGCCAACGTCCTGACTTTC	CASSPGQGAGGANVLTF	5736	5	CAIT	3	9.CD8+ Eff/mem	9
ACTTACTAGCGGCTTC-1.IBB100_CD8	ACTTACTAGCGGCTTC-1	clonotype3.IBB100_CD8	IBB100	TRAV12-1	TRAJ6	None	TRAC	TGTGTGGTGAACATGGCGGAAGGAGGAAGCTACATACCTACATTT	CVVNMAEGGSYIPTF	5244	4	TRBV2	TRBJ2-4	None	TRBC2	TGTGCCAGCAGTAATCGAAAAAACATTCAGTACTTC	CASSNRKNIQYF	10480	7	CAIT	2	12.CD8+ Eff/mem CD161+	12
ACTTACTTCAGCATGT-1.IBB15_CD8	ACTTACTTCAGCATGT-1	clonotype3.IBB15_CD8	IBB15	TRAV12-1	TRAJ6	None	TRAC	TGTGTGGTGAGCATCGCATCAGGAGGAAGCTACATACCTACATTT	CVVSIASGGSYIPTF	4304	7	TRBV7-9	TRBJ2-6	None	TRBC2	TGTGCCAGCAGCCCCGGGCAGGGGGCGGGTGGGGCCAACGTCCTGACTTTC	CASSPGQGAGGANVLTF	10020	9	CAIT	3	9.CD8+ Eff/mem	9
AGAATAGAGACACGAC-1.IBB15_CD8	AGAATAGAGACACGAC-1	clonotype3.IBB15_CD8	IBB15	TRAV12-1	TRAJ6	None	TRAC	TGTGTGGTGAGCATCGCATCAGGAGGAAGCTACATACCTACATTT	CVVSIASGGSYIPTF	7696	5	TRBV7-9	TRBJ2-6	None	TRBC2	TGTGCCAGCAGCCCCGGGCAGGGGGCGGGTGGGGCCAACGTCCTGACTTTC	CASSPGQGAGGANVLTF	5798	5	CAIT	3	9.CD8+ Eff/mem	9
AGAATAGGTCATATGC-1.IBB15_CD8	AGAATAGGTCATATGC-1	clonotype378.IBB15_CD8	IBB15	TRAV12-1	TRAJ6	None	TRAC	TGTGTGGTGCGACGAGCATCAGGAGGAAGCTACATACCTACATTT	CVVRRASGGSYIPTF	4214	3	TRBV7-9	TRBJ2-5	None	TRBC2	TGTGCCAGCAACAGCCCCCGACAGGAAGAGACCCAGTACTTC	CASNSPRQEETQYF	11668	10	CAIT	2	12.CD8+ Eff/mem CD161+	12
AGAATAGGTCATATGC-1.IBB15_CD8	AGAATAGGTCATATGC-1	clonotype378.IBB15_CD8	IBB15	TRAV12-1	TRAJ6	None	TRAC	TGTGTGGTGCGACGAGCATCAGGAGGAAGCTACATACCTACATTT	CVVRRASGGSYIPTF	4214	3	TRBV27	TRBJ2-7	None	TRBC2	TGTGCCAGCAGTTCTACCCCGGACAGGGGTTACGAGCAGTACTTC	CASSSTPDRGYEQYF	10622	7	CAIT	2	12.CD8+ Eff/mem CD161+	12
AGACGTTAGGTGCACA-1.IBB100_CD8	AGACGTTAGGTGCACA-1	clonotype3.IBB100_CD8	IBB100	TRAV12-1	TRAJ6	None	TRAC	TGTGTGGTGAACATGGCGGAAGGAGGAAGCTACATACCTACATTT	CVVNMAEGGSYIPTF	11190	8	TRBV2	TRBJ2-4	None	TRBC2	TGTGCCAGCAGTAATCGAAAAAACATTCAGTACTTC	CASSNRKNIQYF	6472	5	CAIT	2	12.CD8+ Eff/mem CD161+	12
AGACGTTGTCAAAGCG-1.IBB15_CD8	AGACGTTGTCAAAGCG-1	clonotype3.IBB15_CD8	IBB15	TRAV12-1	TRAJ6	None	TRAC	TGTGTGGTGAGCATCGCATCAGGAGGAAGCTACATACCTACATTT	CVVSIASGGSYIPTF	12240	9	TRBV7-9	TRBJ2-6	None	TRBC2	TGTGCCAGCAGCCCCGGGCAGGGGGCGGGTGGGGCCAACGTCCTGACTTTC	CASSPGQGAGGANVLTF	14688	10	CAIT	2	12.CD8+ Eff/mem CD161+	12
AGAGCGATCGACCAGC-1.IBB100_CD8	AGAGCGATCGACCAGC-1	clonotype536.IBB100_CD8	IBB100	TRAV12-1	TRAJ6	None	TRAC	TGTGTGGTGACGTTGGCGGGAGGAGGAAGCTACATACCTACATTT	CVVTLAGGGSYIPTF	19492	13	TRBV7-9	TRBJ1-2	None	TRBC1	TGTGCCAGCAGCGGGGGGGGACAGGGATCGACCTATGGCTACACCTTC	CASSGGGQGSTYGYTF	17166	14	CAIT	5	8.CD8+ Transitional eff/mem	8
AGAGCTTCATGGTCAT-1.IBB100_CD8	AGAGCTTCATGGTCAT-1	clonotype3.IBB100_CD8	IBB100	TRAV12-1	TRAJ6	None	TRAC	TGTGTGGTGAACATGGCGGAAGGAGGAAGCTACATACCTACATTT	CVVNMAEGGSYIPTF	5378	5	TRBV2	TRBJ2-4	None	TRBC2	TGTGCCAGCAGTAATCGAAAAAACATTCAGTACTTC	CASSNRKNIQYF	18690	13	CAIT	2	12.CD8+ Eff/mem CD161+	12
AGAGCTTGTAAAGTCA-1.IBB100_CD8	AGAGCTTGTAAAGTCA-1	clonotype3.IBB100_CD8	IBB100	TRAV12-1	TRAJ6	None	TRAC	TGTGTGGTGAACATGGCGGAAGGAGGAAGCTACATACCTACATTT	CVVNMAEGGSYIPTF	3140	3	TRBV2	TRBJ2-4	None	TRBC2	TGTGCCAGCAGTAATCGAAAAAACATTCAGTACTTC	CASSNRKNIQYF	16744	10	CAIT	2	12.CD8+ Eff/mem CD161+	12
AGAGCTTGTAATAGCA-1.IBB15_CD8	AGAGCTTGTAATAGCA-1	clonotype384.IBB15_CD8	IBB15	TRAV12-1	TRAJ6	None	TRAC	TGTGTGGTGAGTACTGCATCAGGAGGAAGCTACATACCTACATTT	CVVSTASGGSYIPTF	6608	6	TRBV7-9	TRBJ2-2	None	TRBC2	TGTGCCAGCAGCGCTACGGCCGGGACAGGGGGCTGGCGGCAGAGCACCGGGGAGCTGTTTTTT	CASSATAGTGGWRQSTGELFF	18712	15	CAIT	5	8.CD8+ Transitional eff/mem	8
AGAGTGGCAGGCTCAC-1.IBB15_CD4	AGAGTGGCAGGCTCAC-1	clonotype2.IBB15_CD4	IBB15	TRAV12-1	TRAJ6	None	TRAC	TGTGTGGTGAGCATCGCATCAGGAGGAAGCTACATACCTACATTT	CVVSIASGGSYIPTF	5538	7	TRBV7-9	TRBJ2-6	None	TRBC2	TGTGCCAGCAGCCCCGGGCAGGGGGCGGGTGGGGCCAACGTCCTGACTTTC	CASSPGQGAGGANVLTF	5908	9	CAIT	2	12.CD8+ Eff/mem CD161+	12
AGAGTGGGTTTGACAC-1.IBB111_CD8	AGAGTGGGTTTGACAC-1	clonotype48.IBB111_CD8	IBB111	TRAV12-1	TRAJ6	None	TRAC	TGTGTGGTGAGTTCAGCATCAGGAGGAAGCTACATACCTACATTT	CVVSSASGGSYIPTF	1762	3	TRBV7-9	TRBJ2-4	None	TRBC2	TGTGCCAGCAGCCGGGGACAGCTAGCCAAAAACATTCAGTACTTC	CASSRGQLAKNIQYF	7698	12	CAIT	2	12.CD8+ Eff/mem CD161+	12
AGATCTGCAAGCGATG-1.IBB111_CD8	AGATCTGCAAGCGATG-1	clonotype48.IBB111_CD8	IBB111	TRAV12-1	TRAJ6	None	TRAC	TGTGTGGTGAGTTCAGCATCAGGAGGAAGCTACATACCTACATTT	CVVSSASGGSYIPTF	968	3	TRBV7-9	TRBJ2-4	None	TRBC2	TGTGCCAGCAGCCGGGGACAGCTAGCCAAAAACATTCAGTACTTC	CASSRGQLAKNIQYF	5914	7	CAIT	2	12.CD8+ Eff/mem CD161+	12
AGATCTGTCGGGAGTA-1.IBB100_CD8	AGATCTGTCGGGAGTA-1	clonotype3.IBB100_CD8	IBB100	TRAV12-1	TRAJ6	None	TRAC	TGTGTGGTGAACATGGCGGAAGGAGGAAGCTACATACCTACATTT	CVVNMAEGGSYIPTF	7114	4	TRBV2	TRBJ2-4	None	TRBC2	TGTGCCAGCAGTAATCGAAAAAACATTCAGTACTTC	CASSNRKNIQYF	25358	17	CAIT	3	9.CD8+ Eff/mem	9
AGCATACTCACATAGC-1.IBB100_CD8	AGCATACTCACATAGC-1	clonotype536.IBB100_CD8	IBB100	TRAV12-1	TRAJ6	None	TRAC	TGTGTGGTGACGTTGGCGGGAGGAGGAAGCTACATACCTACATTT	CVVTLAGGGSYIPTF	9088	5	TRBV7-9	TRBJ1-2	None	TRBC1	TGTGCCAGCAGCGGGGGGGGACAGGGATCGACCTATGGCTACACCTTC	CASSGGGQGSTYGYTF	9022	7	CAIT	2	12.CD8+ Eff/mem CD161+	12
AGCGGTCAGTTAGGTA-1.IBB100_CD8	AGCGGTCAGTTAGGTA-1	clonotype3.IBB100_CD8	IBB100	TRAV12-1	TRAJ6	None	TRAC	TGTGTGGTGAACATGGCGGAAGGAGGAAGCTACATACCTACATTT	CVVNMAEGGSYIPTF	3176	3	TRBV2	TRBJ2-4	None	TRBC2	TGTGCCAGCAGTAATCGAAAAAACATTCAGTACTTC	CASSNRKNIQYF	5700	5	CAIT	2	12.CD8+ Eff/mem CD161+	12
AGCGTCGAGGTTCCTA-1.IBB15_CD8	AGCGTCGAGGTTCCTA-1	clonotype3.IBB15_CD8	IBB15	TRAV12-1	TRAJ6	None	TRAC	TGTGTGGTGAGCATCGCATCAGGAGGAAGCTACATACCTACATTT	CVVSIASGGSYIPTF	6498	7	TRBV7-9	TRBJ2-6	None	TRBC2	TGTGCCAGCAGCCCCGGGCAGGGGGCGGGTGGGGCCAACGTCCTGACTTTC	CASSPGQGAGGANVLTF	6006	6	CAIT	2	12.CD8+ Eff/mem CD161+	12
AGCGTCGCACCAGATT-1.IBB100_CD8	AGCGTCGCACCAGATT-1	clonotype3.IBB100_CD8	IBB100	TRAV12-1	TRAJ6	None	TRAC	TGTGTGGTGAACATGGCGGAAGGAGGAAGCTACATACCTACATTT	CVVNMAEGGSYIPTF	2992	3	TRBV2	TRBJ2-4	None	TRBC2	TGTGCCAGCAGTAATCGAAAAAACATTCAGTACTTC	CASSNRKNIQYF	2134	2	CAIT	2	12.CD8+ Eff/mem CD161+	12
AGCTCTCGTCCCTTGT-1.IBB15_CD8	AGCTCTCGTCCCTTGT-1	clonotype3.IBB15_CD8	IBB15	TRAV12-1	TRAJ6	None	TRAC	TGTGTGGTGAGCATCGCATCAGGAGGAAGCTACATACCTACATTT	CVVSIASGGSYIPTF	1530	1	TRBV7-9	TRBJ2-6	None	TRBC2	TGTGCCAGCAGCCCCGGGCAGGGGGCGGGTGGGGCCAACGTCCTGACTTTC	CASSPGQGAGGANVLTF	12552	11	CAIT	2	12.CD8+ Eff/mem CD161+	12
AGCTCTCGTTATCGGT-1.IBB100_CD8	AGCTCTCGTTATCGGT-1	clonotype3.IBB100_CD8	IBB100	TRAV12-1	TRAJ6	None	TRAC	TGTGTGGTGAACATGGCGGAAGGAGGAAGCTACATACCTACATTT	CVVNMAEGGSYIPTF	2306	1	TRBV2	TRBJ2-4	None	TRBC2	TGTGCCAGCAGTAATCGAAAAAACATTCAGTACTTC	CASSNRKNIQYF	14828	9	CAIT	2	12.CD8+ Eff/mem CD161+	12
AGGGAGTAGAGCCCAA-1.IBB100_CD8	AGGGAGTAGAGCCCAA-1	clonotype3.IBB100_CD8	IBB100	TRAV12-1	TRAJ6	None	TRAC	TGTGTGGTGAACATGGCGGAAGGAGGAAGCTACATACCTACATTT	CVVNMAEGGSYIPTF	1946	1	TRBV2	TRBJ2-4	None	TRBC2	TGTGCCAGCAGTAATCGAAAAAACATTCAGTACTTC	CASSNRKNIQYF	7914	5	CAIT	2	12.CD8+ Eff/mem CD161+	12
AGGGAGTCATGTTCCC-1.IBB15_CD4	AGGGAGTCATGTTCCC-1	clonotype2.IBB15_CD4	IBB15	TRAV12-1	TRAJ6	None	TRAC	TGTGTGGTGAGCATCGCATCAGGAGGAAGCTACATACCTACATTT	CVVSIASGGSYIPTF	1842	2	TRBV7-9	TRBJ2-6	None	TRBC2	TGTGCCAGCAGCCCCGGGCAGGGGGCGGGTGGGGCCAACGTCCTGACTTTC	CASSPGQGAGGANVLTF	3184	4	CAIT	4	2.CD4+ Central mem 2	2
AGGGATGAGGGCACTA-1.IBB100_CD8	AGGGATGAGGGCACTA-1	clonotype3.IBB100_CD8	IBB100	TRAV12-1	TRAJ6	None	TRAC	TGTGTGGTGAACATGGCGGAAGGAGGAAGCTACATACCTACATTT	CVVNMAEGGSYIPTF	6188	4	TRBV2	TRBJ2-4	None	TRBC2	TGTGCCAGCAGTAATCGAAAAAACATTCAGTACTTC	CASSNRKNIQYF	5090	4	CAIT	2	12.CD8+ Eff/mem CD161+	12
AGGGATGCATCCTTGC-1.IBB100_CD8	AGGGATGCATCCTTGC-1	clonotype3.IBB100_CD8	IBB100	TRAV12-1	TRAJ6	None	TRAC	TGTGTGGTGAACATGGCGGAAGGAGGAAGCTACATACCTACATTT	CVVNMAEGGSYIPTF	10936	8	TRBV2	TRBJ2-4	None	TRBC2	TGTGCCAGCAGTAATCGAAAAAACATTCAGTACTTC	CASSNRKNIQYF	10364	7	CAIT	2	12.CD8+ Eff/mem CD161+	12
AGGGATGCATGTAAGA-1.IBB15_CD8	AGGGATGCATGTAAGA-1	clonotype3.IBB15_CD8	IBB15	TRAV12-1	TRAJ6	None	TRAC	TGTGTGGTGAGCATCGCATCAGGAGGAAGCTACATACCTACATTT	CVVSIASGGSYIPTF	8274	7	TRBV7-9	TRBJ2-6	None	TRBC2	TGTGCCAGCAGCCCCGGGCAGGGGGCGGGTGGGGCCAACGTCCTGACTTTC	CASSPGQGAGGANVLTF	12670	9	CAIT	2	12.CD8+ Eff/mem CD161+	12
AGGGTGAAGGAATCGC-1.IBB100_CD8	AGGGTGAAGGAATCGC-1	clonotype3.IBB100_CD8	IBB100	TRAV12-1	TRAJ6	None	TRAC	TGTGTGGTGAACATGGCGGAAGGAGGAAGCTACATACCTACATTT	CVVNMAEGGSYIPTF	13134	7	TRBV2	TRBJ2-4	None	TRBC2	TGTGCCAGCAGTAATCGAAAAAACATTCAGTACTTC	CASSNRKNIQYF	5294	4	CAIT	2	12.CD8+ Eff/mem CD161+	12
AGGGTGATCTCGGACG-1.IBB100_CD8	AGGGTGATCTCGGACG-1	clonotype3.IBB100_CD8	IBB100	TRAV12-1	TRAJ6	None	TRAC	TGTGTGGTGAACATGGCGGAAGGAGGAAGCTACATACCTACATTT	CVVNMAEGGSYIPTF	11096	5	TRBV2	TRBJ2-4	None	TRBC2	TGTGCCAGCAGTAATCGAAAAAACATTCAGTACTTC	CASSNRKNIQYF	15954	11	CAIT	2	12.CD8+ Eff/mem CD161+	12
AGGTCATCATGCCTAA-1.IBB111_CD4	AGGTCATCATGCCTAA-1	clonotype3521.IBB111_CD4	IBB111	TRAV12-1	TRAJ6	None	TRAC	TGTGTGGTGAGCCTCGCATCAGGAGGAAGCTACATACCTACATTT	CVVSLASGGSYIPTF	1306	6	TRBV4-2	TRBJ2-3	None	TRBC2	TGTGCCAGCAGCCAAGTGAGCCGCTCTGAGGATACGCAGTATTTT	CASSQVSRSEDTQYF	3728	11	CAIT	0	1.CD4+ Central mem 1	1
AGGTCCGCAAGGTTTC-1.IBB15_CD8	AGGTCCGCAAGGTTTC-1	clonotype134.IBB15_CD8	IBB15	TRAV12-1	TRAJ6	None	TRAC	TGTGTGGTGAATCTTGCATCAGGAGGAAGCTACATACCTACATTT	CVVNLASGGSYIPTF	3744	4	TRBV7-9	TRBJ1-3	None	TRBC1	TGTGCCAGCAGCACCAGGGAGCTAGCAAACACCATATATTTT	CASSTRELANTIYF	5016	8	CAIT	2	12.CD8+ Eff/mem CD161+	12
AGTAGTCCAAAGGTGC-1.IBB111_CD4	AGTAGTCCAAAGGTGC-1	clonotype3571.IBB111_CD4	IBB111	TRAV12-1	TRAJ6	None	TRAC	TGTGTGGTGATTAATGCATCAGGAGGAAGCTACATACCTACATTT	CVVINASGGSYIPTF	1144	3	TRBV3-1	TRBJ2-5	None	TRBC2	TGTGCCAGCAGCCAAGATCAGAGAGCCTTTCAAGAGACCCAGTACTTC	CASSQDQRAFQETQYF	10746	33	CAIT	0	1.CD4+ Central mem 1	1
AGTCTTTCAAAGCGGT-1.IBB15_CD8	AGTCTTTCAAAGCGGT-1	clonotype3.IBB15_CD8	IBB15	TRAV12-1	TRAJ6	None	TRAC	TGTGTGGTGAGCATCGCATCAGGAGGAAGCTACATACCTACATTT	CVVSIASGGSYIPTF	6806	8	TRBV7-9	TRBJ2-6	None	TRBC2	TGTGCCAGCAGCCCCGGGCAGGGGGCGGGTGGGGCCAACGTCCTGACTTTC	CASSPGQGAGGANVLTF	2222	3	CAIT	2	12.CD8+ Eff/mem CD161+	12
AGTCTTTTCGCAAGCC-1.IBB100_CD8	AGTCTTTTCGCAAGCC-1	clonotype574.IBB100_CD8	IBB100	TRAV12-1	TRAJ6	None	TRAC	TGTGTGGTGAGGGTCGCATCAGGAGGAAGCTACATACCTACATTT	CVVRVASGGSYIPTF	5490	3	TRBV11-1	TRBJ2-5	None	TRBC2	TGTGCCAGCAGCTTTAGGGGAGGAGAGACCCAGTACTTC	CASSFRGGETQYF	13020	9	CAIT	3	9.CD8+ Eff/mem	9
AGTGTCAAGAAGGCCT-1.IBB15_CD8	AGTGTCAAGAAGGCCT-1	clonotype49.IBB15_CD8	IBB15	TRAV12-1	TRAJ6	None	TRAC	TGTGTGGTGCGACGAGCATCAGGAGGAAGCTACATACCTACATTT	CVVRRASGGSYIPTF	6544	5	TRBV7-9	TRBJ2-5	None	TRBC2	TGTGCCAGCAACAGCCCCCGACAGGAAGAGACCCAGTACTTC	CASNSPRQEETQYF	11686	9	CAIT	2	12.CD8+ Eff/mem CD161+	12
AGTGTCAAGACAAAGG-1.IBB15_CD4	AGTGTCAAGACAAAGG-1	clonotype2.IBB15_CD4	IBB15	TRAV12-1	TRAJ6	None	TRAC	TGTGTGGTGAGCATCGCATCAGGAGGAAGCTACATACCTACATTT	CVVSIASGGSYIPTF	5382	6	TRBV7-9	TRBJ2-6	None	TRBC2	TGTGCCAGCAGCCCCGGGCAGGGGGCGGGTGGGGCCAACGTCCTGACTTTC	CASSPGQGAGGANVLTF	3860	5	CAIT	2	12.CD8+ Eff/mem CD161+	12
AGTGTCACATTAACCG-1.IBB15_CD8	AGTGTCACATTAACCG-1	clonotype3.IBB15_CD8	IBB15	TRAV12-1	TRAJ6	None	TRAC	TGTGTGGTGAGCATCGCATCAGGAGGAAGCTACATACCTACATTT	CVVSIASGGSYIPTF	9708	7	TRBV7-9	TRBJ2-6	None	TRBC2	TGTGCCAGCAGCCCCGGGCAGGGGGCGGGTGGGGCCAACGTCCTGACTTTC	CASSPGQGAGGANVLTF	10466	8	CAIT	3	9.CD8+ Eff/mem	9
AGTGTCAGTAGCGTCC-1.IBB15_CD8	AGTGTCAGTAGCGTCC-1	clonotype3.IBB15_CD8	IBB15	TRAV12-1	TRAJ6	None	TRAC	TGTGTGGTGAGCATCGCATCAGGAGGAAGCTACATACCTACATTT	CVVSIASGGSYIPTF	2424	2	TRBV7-9	TRBJ2-6	None	TRBC2	TGTGCCAGCAGCCCCGGGCAGGGGGCGGGTGGGGCCAACGTCCTGACTTTC	CASSPGQGAGGANVLTF	12570	10	CAIT	2	12.CD8+ Eff/mem CD161+	12
AGTGTCATCACGCATA-1.IBB15_CD8	AGTGTCATCACGCATA-1	clonotype107.IBB15_CD8	IBB15	TRAV12-1	TRAJ6	None	TRAC	TGTGTGGTGAACATAGCATCAGGAGGAAGCTACATACCTACATTT	CVVNIASGGSYIPTF	17490	13	TRBV10-3	TRBJ2-1	None	TRBC2	TGTGCCATCAGGAGAACCGGGACTAGCGGGGACAATGAGCAGTTCTTC	CAIRRTGTSGDNEQFF	11372	10	CAIT	3	9.CD8+ Eff/mem	9
AGTTGGTAGGCACATG-1.IBB15_CD8	AGTTGGTAGGCACATG-1	clonotype3.IBB15_CD8	IBB15	TRAV12-1	TRAJ6	None	TRAC	TGTGTGGTGAGCATCGCATCAGGAGGAAGCTACATACCTACATTT	CVVSIASGGSYIPTF	5978	6	TRBV7-9	TRBJ2-6	None	TRBC2	TGTGCCAGCAGCCCCGGGCAGGGGGCGGGTGGGGCCAACGTCCTGACTTTC	CASSPGQGAGGANVLTF	9226	7	CAIT	2	12.CD8+ Eff/mem CD161+	12
AGTTGGTCATACTACG-1.IBB15_CD8	AGTTGGTCATACTACG-1	clonotype3.IBB15_CD8	IBB15	TRAV12-1	TRAJ6	None	TRAC	TGTGTGGTGAGCATCGCATCAGGAGGAAGCTACATACCTACATTT	CVVSIASGGSYIPTF	9338	8	TRBV7-9	TRBJ2-6	None	TRBC2	TGTGCCAGCAGCCCCGGGCAGGGGGCGGGTGGGGCCAACGTCCTGACTTTC	CASSPGQGAGGANVLTF	13650	12	CAIT	2	12.CD8+ Eff/mem CD161+	12
AGTTGGTTCTGACCTC-1.IBB100_CD8	AGTTGGTTCTGACCTC-1	clonotype3.IBB100_CD8	IBB100	TRAV12-1	TRAJ6	None	TRAC	TGTGTGGTGAACATGGCGGAAGGAGGAAGCTACATACCTACATTT	CVVNMAEGGSYIPTF	1430	1	TRBV2	TRBJ2-4	None	TRBC2	TGTGCCAGCAGTAATCGAAAAAACATTCAGTACTTC	CASSNRKNIQYF	4668	3	CAIT	2	12.CD8+ Eff/mem CD161+	12
ATAGACCAGGTGACCA-1.IBB15_CD4	ATAGACCAGGTGACCA-1	clonotype2.IBB15_CD4	IBB15	TRAV12-1	TRAJ6	None	TRAC	TGTGTGGTGAGCATCGCATCAGGAGGAAGCTACATACCTACATTT	CVVSIASGGSYIPTF	2376	4	TRBV7-9	TRBJ2-6	None	TRBC2	TGTGCCAGCAGCCCCGGGCAGGGGGCGGGTGGGGCCAACGTCCTGACTTTC	CASSPGQGAGGANVLTF	3708	5	CAIT	2	12.CD8+ Eff/mem CD161+	12
ATAGACCGTCGCATAT-1.IBB15_CD4	ATAGACCGTCGCATAT-1	clonotype23.IBB15_CD4	IBB15	TRAV12-1	TRAJ6	None	TRAC	TGTGTGGTGAGGTCGGCATCAGGAGGAAGCTACATACCTACATTT	CVVRSASGGSYIPTF	2988	4	TRBV9	TRBJ2-1	None	TRBC2	TGTGCCAGCAGCGGCCGGGACAGGGGATTCAATGAGCAGTTCTTC	CASSGRDRGFNEQFF	7700	11	CAIT	2	12.CD8+ Eff/mem CD161+	12
ATAGACCGTTCGAATC-1.IBB100_CD8	ATAGACCGTTCGAATC-1	clonotype73.IBB100_CD8	IBB100	TRAV12-1	TRAJ6	None	TRAC	TGTGTGGTGAACTTGGCATCAGGAGGAAGCTACATACCTACATTT	CVVNLASGGSYIPTF	7188	4	TRBV10-2	TRBJ2-1	None	TRBC2	TGCGCCAGCAAGGCACGAAACAATGAGCAGTTCTTC	CASKARNNEQFF	5140	5	CAIT	2	12.CD8+ Eff/mem CD161+	12
ATCCGAAAGTGCTGCC-1.IBB15_CD8	ATCCGAAAGTGCTGCC-1	clonotype3.IBB15_CD8	IBB15	TRAV12-1	TRAJ6	None	TRAC	TGTGTGGTGAGCATCGCATCAGGAGGAAGCTACATACCTACATTT	CVVSIASGGSYIPTF	6472	5	TRBV7-9	TRBJ2-6	None	TRBC2	TGTGCCAGCAGCCCCGGGCAGGGGGCGGGTGGGGCCAACGTCCTGACTTTC	CASSPGQGAGGANVLTF	8278	10	CAIT	2	12.CD8+ Eff/mem CD161+	12
ATCCGAACAAACCCAT-1.IBB100_CD8	ATCCGAACAAACCCAT-1	clonotype3.IBB100_CD8	IBB100	TRAV12-1	TRAJ6	None	TRAC	TGTGTGGTGAACATGGCGGAAGGAGGAAGCTACATACCTACATTT	CVVNMAEGGSYIPTF	4920	3	TRBV2	TRBJ2-4	None	TRBC2	TGTGCCAGCAGTAATCGAAAAAACATTCAGTACTTC	CASSNRKNIQYF	15656	9	CAIT	2	12.CD8+ Eff/mem CD161+	12
ATCCGAATCCGTCAAA-1.IBB100_CD8	ATCCGAATCCGTCAAA-1	clonotype3.IBB100_CD8	IBB100	TRAV12-1	TRAJ6	None	TRAC	TGTGTGGTGAACATGGCGGAAGGAGGAAGCTACATACCTACATTT	CVVNMAEGGSYIPTF	6410	3	TRBV2	TRBJ2-4	None	TRBC2	TGTGCCAGCAGTAATCGAAAAAACATTCAGTACTTC	CASSNRKNIQYF	10972	6	CAIT	2	12.CD8+ Eff/mem CD161+	12
ATCTACTAGGAATCGC-1.IBB100_CD8	ATCTACTAGGAATCGC-1	clonotype3.IBB100_CD8	IBB100	TRAV12-1	TRAJ6	None	TRAC	TGTGTGGTGAACATGGCGGAAGGAGGAAGCTACATACCTACATTT	CVVNMAEGGSYIPTF	1706	3	TRBV2	TRBJ2-4	None	TRBC2	TGTGCCAGCAGTAATCGAAAAAACATTCAGTACTTC	CASSNRKNIQYF	2496	3	CAIT	5	8.CD8+ Transitional eff/mem	8
ATCTACTCAAGTTGTC-1.IBB15_CD8	ATCTACTCAAGTTGTC-1	clonotype3.IBB15_CD8	IBB15	TRAV12-1	TRAJ6	None	TRAC	TGTGTGGTGAGCATCGCATCAGGAGGAAGCTACATACCTACATTT	CVVSIASGGSYIPTF	2242	3	TRBV7-9	TRBJ2-6	None	TRBC2	TGTGCCAGCAGCCCCGGGCAGGGGGCGGGTGGGGCCAACGTCCTGACTTTC	CASSPGQGAGGANVLTF	2814	4	CAIT	3	9.CD8+ Eff/mem	9
ATCTACTGTCAGATAA-1.IBB100_CD8	ATCTACTGTCAGATAA-1	clonotype184.IBB100_CD8	IBB100	TRAV12-1	TRAJ6	None	TRAC	TGTGTGGTGAGGACCGCCAGGGGAGGAAGCTACATACCTACATTT	CVVRTARGGSYIPTF	5636	4	TRBV7-9	TRBJ2-1	None	TRBC2	TGTGCCAGCCTCCAGGCTAGCGGGGGGGACAATGAGCAGTTCTTC	CASLQASGGDNEQFF	22390	15	CAIT	2	12.CD8+ Eff/mem CD161+	12
ATGAGGGAGTGAATTG-1.IBB111_CD8	ATGAGGGAGTGAATTG-1	clonotype1545.IBB111_CD8	IBB111	TRAV12-1	TRAJ6	None	TRAC	TGTGTGGTGAGTTCAGCATCAGGAGGAAGCTACATACCTACATTT	CVVSSASGGSYIPTF	1740	3	TRBV9	TRBJ2-1	None	TRBC2	TGTGCCAGCAGCGTGGCGGGGGCCTACAATGAGCAGTTCTTC	CASSVAGAYNEQFF	7696	13	CAIT	2	12.CD8+ Eff/mem CD161+	12
ATGAGGGAGTGAATTG-1.IBB111_CD8	ATGAGGGAGTGAATTG-1	clonotype1545.IBB111_CD8	IBB111	TRAV12-1	TRAJ6	None	TRAC	TGTGTGGTGAGTTCAGCATCAGGAGGAAGCTACATACCTACATTT	CVVSSASGGSYIPTF	1740	3	TRBV7-9	TRBJ2-4	None	TRBC2	TGTGCCAGCAGCCGGGGACAGCTAGCCAAAAACATTCAGTACTTC	CASSRGQLAKNIQYF	9328	14	CAIT	2	12.CD8+ Eff/mem CD161+	12
ATGAGGGAGTGTCCCG-1.IBB15_CD8	ATGAGGGAGTGTCCCG-1	clonotype80.IBB15_CD8	IBB15	TRAV12-1	TRAJ6	None	TRAC	TGTGTGGTGAGGGGTGCATCAGGAGGAAGCTACATACCTACATTT	CVVRGASGGSYIPTF	2148	3	TRBV11-1	TRBJ2-1	None	TRBC2	TGTGCCAGCAGCTCCCCTTCGGGACTAGCGGGGGGGCCAACTGAGCAGTTCTTC	CASSSPSGLAGGPTEQFF	21102	17	CAIT	2	12.CD8+ Eff/mem CD161+	12
ATGCGATCAGGTGCCT-1.IBB15_CD8	ATGCGATCAGGTGCCT-1	clonotype3.IBB15_CD8	IBB15	TRAV12-1	TRAJ6	None	TRAC	TGTGTGGTGAGCATCGCATCAGGAGGAAGCTACATACCTACATTT	CVVSIASGGSYIPTF	5214	4	TRBV7-9	TRBJ2-6	None	TRBC2	TGTGCCAGCAGCCCCGGGCAGGGGGCGGGTGGGGCCAACGTCCTGACTTTC	CASSPGQGAGGANVLTF	6636	5	CAIT	3	9.CD8+ Eff/mem	9
ATGGGAGAGATCGATA-1.IBB100_CD8	ATGGGAGAGATCGATA-1	clonotype3.IBB100_CD8	IBB100	TRAV12-1	TRAJ6	None	TRAC	TGTGTGGTGAACATGGCGGAAGGAGGAAGCTACATACCTACATTT	CVVNMAEGGSYIPTF	3508	2	TRBV2	TRBJ2-4	None	TRBC2	TGTGCCAGCAGTAATCGAAAAAACATTCAGTACTTC	CASSNRKNIQYF	15770	13	CAIT	2	12.CD8+ Eff/mem CD161+	12
ATGTGTGCAAAGGCGT-1.IBB15_CD8	ATGTGTGCAAAGGCGT-1	clonotype3.IBB15_CD8	IBB15	TRAV12-1	TRAJ6	None	TRAC	TGTGTGGTGAGCATCGCATCAGGAGGAAGCTACATACCTACATTT	CVVSIASGGSYIPTF	4382	3	TRBV7-9	TRBJ2-6	None	TRBC2	TGTGCCAGCAGCCCCGGGCAGGGGGCGGGTGGGGCCAACGTCCTGACTTTC	CASSPGQGAGGANVLTF	6762	6	CAIT	2	12.CD8+ Eff/mem CD161+	12
ATTCTACTCGTAGATC-1.IBB15_CD8	ATTCTACTCGTAGATC-1	clonotype3.IBB15_CD8	IBB15	TRAV12-1	TRAJ6	None	TRAC	TGTGTGGTGAGCATCGCATCAGGAGGAAGCTACATACCTACATTT	CVVSIASGGSYIPTF	7576	8	TRBV7-9	TRBJ2-6	None	TRBC2	TGTGCCAGCAGCCCCGGGCAGGGGGCGGGTGGGGCCAACGTCCTGACTTTC	CASSPGQGAGGANVLTF	17026	13	CAIT	2	12.CD8+ Eff/mem CD161+	12
ATTGGTGTCTAACTGG-1.IBB100_CD8	ATTGGTGTCTAACTGG-1	clonotype3.IBB100_CD8	IBB100	TRAV12-1	TRAJ6	None	TRAC	TGTGTGGTGAACATGGCGGAAGGAGGAAGCTACATACCTACATTT	CVVNMAEGGSYIPTF	6036	6	TRBV2	TRBJ2-4	None	TRBC2	TGTGCCAGCAGTAATCGAAAAAACATTCAGTACTTC	CASSNRKNIQYF	6270	5	CAIT	3	9.CD8+ Eff/mem	9
CAACCTCGTGTTCGAT-1.IBB100_CD8	CAACCTCGTGTTCGAT-1	clonotype3.IBB100_CD8	IBB100	TRAV12-1	TRAJ6	None	TRAC	TGTGTGGTGAACATGGCGGAAGGAGGAAGCTACATACCTACATTT	CVVNMAEGGSYIPTF	6874	4	TRBV2	TRBJ2-4	None	TRBC2	TGTGCCAGCAGTAATCGAAAAAACATTCAGTACTTC	CASSNRKNIQYF	13802	14	CAIT	2	12.CD8+ Eff/mem CD161+	12
CAAGAAACAAGAGTCG-1.IBB100_CD8	CAAGAAACAAGAGTCG-1	clonotype3.IBB100_CD8	IBB100	TRAV12-1	TRAJ6	None	TRAC	TGTGTGGTGAACATGGCGGAAGGAGGAAGCTACATACCTACATTT	CVVNMAEGGSYIPTF	5336	4	TRBV2	TRBJ2-4	None	TRBC2	TGTGCCAGCAGTAATCGAAAAAACATTCAGTACTTC	CASSNRKNIQYF	12844	13	CAIT	2	12.CD8+ Eff/mem CD161+	12
CAAGAAACACAAGTAA-1.IBB100_CD8	CAAGAAACACAAGTAA-1	clonotype3.IBB100_CD8	IBB100	TRAV12-1	TRAJ6	None	TRAC	TGTGTGGTGAACATGGCGGAAGGAGGAAGCTACATACCTACATTT	CVVNMAEGGSYIPTF	5508	6	TRBV2	TRBJ2-4	None	TRBC2	TGTGCCAGCAGTAATCGAAAAAACATTCAGTACTTC	CASSNRKNIQYF	8176	6	CAIT	2	12.CD8+ Eff/mem CD161+	12
CAAGGCCGTTGCTCCT-1.IBB100_CD8	CAAGGCCGTTGCTCCT-1	clonotype3.IBB100_CD8	IBB100	TRAV12-1	TRAJ6	None	TRAC	TGTGTGGTGAACATGGCGGAAGGAGGAAGCTACATACCTACATTT	CVVNMAEGGSYIPTF	10474	7	TRBV2	TRBJ2-4	None	TRBC2	TGTGCCAGCAGTAATCGAAAAAACATTCAGTACTTC	CASSNRKNIQYF	9806	7	CAIT	2	12.CD8+ Eff/mem CD161+	12
CAAGTTGCAATACGCT-1.IBB100_CD8	CAAGTTGCAATACGCT-1	clonotype3.IBB100_CD8	IBB100	TRAV12-1	TRAJ6	None	TRAC	TGTGTGGTGAACATGGCGGAAGGAGGAAGCTACATACCTACATTT	CVVNMAEGGSYIPTF	7392	4	TRBV2	TRBJ2-4	None	TRBC2	TGTGCCAGCAGTAATCGAAAAAACATTCAGTACTTC	CASSNRKNIQYF	12384	8	CAIT	2	12.CD8+ Eff/mem CD161+	12
CACAAACCAGATGAGC-1.IBB15_CD8	CACAAACCAGATGAGC-1	clonotype3.IBB15_CD8	IBB15	TRAV12-1	TRAJ6	None	TRAC	TGTGTGGTGAGCATCGCATCAGGAGGAAGCTACATACCTACATTT	CVVSIASGGSYIPTF	8914	9	TRBV7-9	TRBJ2-6	None	TRBC2	TGTGCCAGCAGCCCCGGGCAGGGGGCGGGTGGGGCCAACGTCCTGACTTTC	CASSPGQGAGGANVLTF	7860	6	CAIT	2	12.CD8+ Eff/mem CD161+	12
CACACCTCATGACGGA-1.IBB100_CD8	CACACCTCATGACGGA-1	clonotype3.IBB100_CD8	IBB100	TRAV12-1	TRAJ6	None	TRAC	TGTGTGGTGAACATGGCGGAAGGAGGAAGCTACATACCTACATTT	CVVNMAEGGSYIPTF	6422	3	TRBV2	TRBJ2-4	None	TRBC2	TGTGCCAGCAGTAATCGAAAAAACATTCAGTACTTC	CASSNRKNIQYF	13172	8	CAIT	2	12.CD8+ Eff/mem CD161+	12
CACACCTGTTCGCGAC-1.IBB100_CD8	CACACCTGTTCGCGAC-1	clonotype3.IBB100_CD8	IBB100	TRAV12-1	TRAJ6	None	TRAC	TGTGTGGTGAACATGGCGGAAGGAGGAAGCTACATACCTACATTT	CVVNMAEGGSYIPTF	2664	2	TRBV2	TRBJ2-4	None	TRBC2	TGTGCCAGCAGTAATCGAAAAAACATTCAGTACTTC	CASSNRKNIQYF	10022	6	CAIT	2	12.CD8+ Eff/mem CD161+	12
CACATAGAGACAAAGG-1.IBB100_CD8	CACATAGAGACAAAGG-1	clonotype3.IBB100_CD8	IBB100	TRAV12-1	TRAJ6	None	TRAC	TGTGTGGTGAACATGGCGGAAGGAGGAAGCTACATACCTACATTT	CVVNMAEGGSYIPTF	2528	2	TRBV2	TRBJ2-4	None	TRBC2	TGTGCCAGCAGTAATCGAAAAAACATTCAGTACTTC	CASSNRKNIQYF	9720	9	CAIT	2	12.CD8+ Eff/mem CD161+	12
CACATAGAGCTCCCAG-1.IBB15_CD8	CACATAGAGCTCCCAG-1	clonotype119.IBB15_CD8	IBB15	TRAV12-1	TRAJ6	None	TRAC	TGTGTGGTGTCCCAGGCGGCAGGAGGAAGCTACATACCTACATTT	CVVSQAAGGSYIPTF	7690	5	TRBV7-9	TRBJ2-1	None	TRBC2	TGTGCCAGCAGCCCTACGGGAACGGGAGGCAATGAGCAGTTCTTC	CASSPTGTGGNEQFF	14390	12	CAIT	2	12.CD8+ Eff/mem CD161+	12
CACATAGCAGTGGGAT-1.IBB100_CD8	CACATAGCAGTGGGAT-1	clonotype574.IBB100_CD8	IBB100	TRAV12-1	TRAJ6	None	TRAC	TGTGTGGTGAGGGTCGCATCAGGAGGAAGCTACATACCTACATTT	CVVRVASGGSYIPTF	8462	5	TRBV11-1	TRBJ2-5	None	TRBC2	TGTGCCAGCAGCTTTAGGGGAGGAGAGACCCAGTACTTC	CASSFRGGETQYF	5496	5	CAIT	3	9.CD8+ Eff/mem	9
CACCACTCACCGTTGG-1.IBB15_CD8	CACCACTCACCGTTGG-1	clonotype59.IBB15_CD8	IBB15	TRAV12-1	TRAJ6	None	TRAC	TGTGTGGTGAACCAGGCATCAGGAGGAAGCTACATACCTACATTT	CVVNQASGGSYIPTF	10452	7	TRBV9	TRBJ2-5	None	TRBC2	TGTGCCAGCAGCGGAAGACTAGCGGGCCAAGAGACCCAGTACTTC	CASSGRLAGQETQYF	10400	7	CAIT	2	12.CD8+ Eff/mem CD161+	12
CACCAGGGTTATCACG-1.IBB100_CD8	CACCAGGGTTATCACG-1	clonotype3.IBB100_CD8	IBB100	TRAV12-1	TRAJ6	None	TRAC	TGTGTGGTGAACATGGCGGAAGGAGGAAGCTACATACCTACATTT	CVVNMAEGGSYIPTF	6976	4	TRBV2	TRBJ2-4	None	TRBC2	TGTGCCAGCAGTAATCGAAAAAACATTCAGTACTTC	CASSNRKNIQYF	17372	13	CAIT	2	12.CD8+ Eff/mem CD161+	12
CACCTTGAGATAGGAG-1.IBB100_CD8	CACCTTGAGATAGGAG-1	clonotype3.IBB100_CD8	IBB100	TRAV12-1	TRAJ6	None	TRAC	TGTGTGGTGAACATGGCGGAAGGAGGAAGCTACATACCTACATTT	CVVNMAEGGSYIPTF	14208	8	TRBV2	TRBJ2-4	None	TRBC2	TGTGCCAGCAGTAATCGAAAAAACATTCAGTACTTC	CASSNRKNIQYF	10628	7	CAIT	2	12.CD8+ Eff/mem CD161+	12
CACTCCAAGAGACTTA-1.IBB100_CD8	CACTCCAAGAGACTTA-1	clonotype3.IBB100_CD8	IBB100	TRAV12-1	TRAJ6	None	TRAC	TGTGTGGTGAACATGGCGGAAGGAGGAAGCTACATACCTACATTT	CVVNMAEGGSYIPTF	1548	1	TRBV2	TRBJ2-4	None	TRBC2	TGTGCCAGCAGTAATCGAAAAAACATTCAGTACTTC	CASSNRKNIQYF	20460	17	CAIT	2	12.CD8+ Eff/mem CD161+	12
CACTCCATCCCGGATG-1.IBB100_CD8	CACTCCATCCCGGATG-1	clonotype3.IBB100_CD8	IBB100	TRAV12-1	TRAJ6	None	TRAC	TGTGTGGTGAACATGGCGGAAGGAGGAAGCTACATACCTACATTT	CVVNMAEGGSYIPTF	7868	5	TRBV2	TRBJ2-4	None	TRBC2	TGTGCCAGCAGTAATCGAAAAAACATTCAGTACTTC	CASSNRKNIQYF	9638	8	CAIT	2	12.CD8+ Eff/mem CD161+	12
CAGAATCAGTAGCCGA-1.IBB15_CD8	CAGAATCAGTAGCCGA-1	clonotype3.IBB15_CD8	IBB15	TRAV12-1	TRAJ6	None	TRAC	TGTGTGGTGAGCATCGCATCAGGAGGAAGCTACATACCTACATTT	CVVSIASGGSYIPTF	7708	7	TRBV7-9	TRBJ2-6	None	TRBC2	TGTGCCAGCAGCCCCGGGCAGGGGGCGGGTGGGGCCAACGTCCTGACTTTC	CASSPGQGAGGANVLTF	13312	9	CAIT	2	12.CD8+ Eff/mem CD161+	12
CAGAGAGCAGGCTGAA-1.IBB15_CD8	CAGAGAGCAGGCTGAA-1	clonotype38.IBB15_CD8	IBB15	TRAV12-1	TRAJ6	None	TRAC	TGTGTGGTGAACATTGCATCAGGAGGAAGCTACATACCTACATTT	CVVNIASGGSYIPTF	8822	8	TRBV7-9	TRBJ1-2	None	TRBC1	TGTGCCAGCAGCCCGCCCGGGATCCCGTACACCTTC	CASSPPGIPYTF	10280	9	CAIT	2	12.CD8+ Eff/mem CD161+	12
CAGATCACACATTAGC-1.IBB15_CD8	CAGATCACACATTAGC-1	clonotype3.IBB15_CD8	IBB15	TRAV12-1	TRAJ6	None	TRAC	TGTGTGGTGAGCATCGCATCAGGAGGAAGCTACATACCTACATTT	CVVSIASGGSYIPTF	8568	6	TRBV7-9	TRBJ2-6	None	TRBC2	TGTGCCAGCAGCCCCGGGCAGGGGGCGGGTGGGGCCAACGTCCTGACTTTC	CASSPGQGAGGANVLTF	10980	10	CAIT	2	12.CD8+ Eff/mem CD161+	12
CAGCAGCCACAGGAGT-1.IBB15_CD4	CAGCAGCCACAGGAGT-1	clonotype1321.IBB15_CD4	IBB15	TRAV12-1	TRAJ6	None	TRAC	TGTGTGGTGAGCATCGCATCAGGAGGAAGCTACATACCTACATTT	CVVSIASGGSYIPTF	7712	9	TRBV20-1	TRBJ1-1	None	TRBC1	TGCAGTGCCAACAGGGAACCGGGTGAAGCTTTCTTT	CSANREPGEAFF	6590	7	CAIT	2	12.CD8+ Eff/mem CD161+	12
CAGCAGCCACAGGAGT-1.IBB15_CD4	CAGCAGCCACAGGAGT-1	clonotype1321.IBB15_CD4	IBB15	TRAV12-1	TRAJ6	None	TRAC	TGTGTGGTGAGCATCGCATCAGGAGGAAGCTACATACCTACATTT	CVVSIASGGSYIPTF	7712	9	TRBV7-9	TRBJ2-6	None	TRBC2	TGTGCCAGCAGCCCCGGGCAGGGGGCGGGTGGGGCCAACGTCCTGACTTTC	CASSPGQGAGGANVLTF	5004	6	CAIT	2	12.CD8+ Eff/mem CD161+	12
CAGCATATCGGAATCT-1.IBB100_CD8	CAGCATATCGGAATCT-1	clonotype73.IBB100_CD8	IBB100	TRAV12-1	TRAJ6	None	TRAC	TGTGTGGTGAACTTGGCATCAGGAGGAAGCTACATACCTACATTT	CVVNLASGGSYIPTF	12404	10	TRBV10-2	TRBJ2-1	None	TRBC2	TGCGCCAGCAAGGCACGAAACAATGAGCAGTTCTTC	CASKARNNEQFF	3392	11	CAIT	2	12.CD8+ Eff/mem CD161+	12
CAGCGACTCCACGTTC-1.IBB15_CD8	CAGCGACTCCACGTTC-1	clonotype3.IBB15_CD8	IBB15	TRAV12-1	TRAJ6	None	TRAC	TGTGTGGTGAGCATCGCATCAGGAGGAAGCTACATACCTACATTT	CVVSIASGGSYIPTF	7190	7	TRBV7-9	TRBJ2-6	None	TRBC2	TGTGCCAGCAGCCCCGGGCAGGGGGCGGGTGGGGCCAACGTCCTGACTTTC	CASSPGQGAGGANVLTF	6336	4	CAIT	2	12.CD8+ Eff/mem CD161+	12
CAGCGACTCTTGCATT-1.IBB15_CD8	CAGCGACTCTTGCATT-1	clonotype38.IBB15_CD8	IBB15	TRAV12-1	TRAJ6	None	TRAC	TGTGTGGTGAACATTGCATCAGGAGGAAGCTACATACCTACATTT	CVVNIASGGSYIPTF	7072	7	TRBV7-9	TRBJ1-2	None	TRBC1	TGTGCCAGCAGCCCGCCCGGGATCCCGTACACCTTC	CASSPPGIPYTF	19098	12	CAIT	2	12.CD8+ Eff/mem CD161+	12
CAGCTGGCAAGAAGAG-1.IBB15_CD8	CAGCTGGCAAGAAGAG-1	clonotype3.IBB15_CD8	IBB15	TRAV12-1	TRAJ6	None	TRAC	TGTGTGGTGAGCATCGCATCAGGAGGAAGCTACATACCTACATTT	CVVSIASGGSYIPTF	15212	10	TRBV7-9	TRBJ2-6	None	TRBC2	TGTGCCAGCAGCCCCGGGCAGGGGGCGGGTGGGGCCAACGTCCTGACTTTC	CASSPGQGAGGANVLTF	8426	6	CAIT	3	9.CD8+ Eff/mem	9
CAGCTGGTCCCAGGTG-1.IBB100_CD8	CAGCTGGTCCCAGGTG-1	clonotype3.IBB100_CD8	IBB100	TRAV12-1	TRAJ6	None	TRAC	TGTGTGGTGAACATGGCGGAAGGAGGAAGCTACATACCTACATTT	CVVNMAEGGSYIPTF	2520	2	TRBV2	TRBJ2-4	None	TRBC2	TGTGCCAGCAGTAATCGAAAAAACATTCAGTACTTC	CASSNRKNIQYF	11182	8	CAIT	2	12.CD8+ Eff/mem CD161+	12
CAGCTGGTCGTGGGAA-1.IBB15_CD8	CAGCTGGTCGTGGGAA-1	clonotype49.IBB15_CD8	IBB15	TRAV12-1	TRAJ6	None	TRAC	TGTGTGGTGCGACGAGCATCAGGAGGAAGCTACATACCTACATTT	CVVRRASGGSYIPTF	13674	12	TRBV7-9	TRBJ2-5	None	TRBC2	TGTGCCAGCAACAGCCCCCGACAGGAAGAGACCCAGTACTTC	CASNSPRQEETQYF	14670	14	CAIT	2	12.CD8+ Eff/mem CD161+	12
CAGGTGCTCAGGCCCA-1.IBB15_CD8	CAGGTGCTCAGGCCCA-1	clonotype3.IBB15_CD8	IBB15	TRAV12-1	TRAJ6	None	TRAC	TGTGTGGTGAGCATCGCATCAGGAGGAAGCTACATACCTACATTT	CVVSIASGGSYIPTF	6906	6	TRBV7-9	TRBJ2-6	None	TRBC2	TGTGCCAGCAGCCCCGGGCAGGGGGCGGGTGGGGCCAACGTCCTGACTTTC	CASSPGQGAGGANVLTF	7170	7	CAIT	2	12.CD8+ Eff/mem CD161+	12
CAGTAACGTGCAGACA-1.IBB100_CD8	CAGTAACGTGCAGACA-1	clonotype3.IBB100_CD8	IBB100	TRAV12-1	TRAJ6	None	TRAC	TGTGTGGTGAACATGGCGGAAGGAGGAAGCTACATACCTACATTT	CVVNMAEGGSYIPTF	1824	4	TRBV2	TRBJ2-4	None	TRBC2	TGTGCCAGCAGTAATCGAAAAAACATTCAGTACTTC	CASSNRKNIQYF	20300	9	CAIT	2	12.CD8+ Eff/mem CD161+	12
CATATTCAGTCAATAG-1.IBB100_CD8	CATATTCAGTCAATAG-1	clonotype3.IBB100_CD8	IBB100	TRAV12-1	TRAJ6	None	TRAC	TGTGTGGTGAACATGGCGGAAGGAGGAAGCTACATACCTACATTT	CVVNMAEGGSYIPTF	2180	1	TRBV2	TRBJ2-4	None	TRBC2	TGTGCCAGCAGTAATCGAAAAAACATTCAGTACTTC	CASSNRKNIQYF	8124	4	CAIT	2	12.CD8+ Eff/mem CD161+	12
CATCAGACACGAGGTA-1.IBB15_CD8	CATCAGACACGAGGTA-1	clonotype3.IBB15_CD8	IBB15	TRAV12-1	TRAJ6	None	TRAC	TGTGTGGTGAGCATCGCATCAGGAGGAAGCTACATACCTACATTT	CVVSIASGGSYIPTF	6280	5	TRBV7-9	TRBJ2-6	None	TRBC2	TGTGCCAGCAGCCCCGGGCAGGGGGCGGGTGGGGCCAACGTCCTGACTTTC	CASSPGQGAGGANVLTF	3852	3	CAIT	2	12.CD8+ Eff/mem CD161+	12
CATCCACTCGTCGTTC-1.IBB100_CD8	CATCCACTCGTCGTTC-1	clonotype3.IBB100_CD8	IBB100	TRAV12-1	TRAJ6	None	TRAC	TGTGTGGTGAACATGGCGGAAGGAGGAAGCTACATACCTACATTT	CVVNMAEGGSYIPTF	5964	4	TRBV2	TRBJ2-4	None	TRBC2	TGTGCCAGCAGTAATCGAAAAAACATTCAGTACTTC	CASSNRKNIQYF	8170	8	CAIT	2	12.CD8+ Eff/mem CD161+	12
CATCGAAAGACTAGAT-1.IBB15_CD8	CATCGAAAGACTAGAT-1	clonotype38.IBB15_CD8	IBB15	TRAV12-1	TRAJ6	None	TRAC	TGTGTGGTGAACATTGCATCAGGAGGAAGCTACATACCTACATTT	CVVNIASGGSYIPTF	7030	7	TRBV7-9	TRBJ1-2	None	TRBC1	TGTGCCAGCAGCCCGCCCGGGATCCCGTACACCTTC	CASSPPGIPYTF	36982	28	CAIT	2	12.CD8+ Eff/mem CD161+	12
CATCGAAAGGCTCAGA-1.IBB15_CD4	CATCGAAAGGCTCAGA-1	clonotype1439.IBB15_CD4	IBB15	TRAV12-1	TRAJ6	None	TRAC	TGTGTGGTGAATCTTGCATCAGGAGGAAGCTACATACCTACATTT	CVVNLASGGSYIPTF	11208	13	TRBV7-9	TRBJ1-3	None	TRBC1	TGTGCCAGCAGCACCAGGGAGCTAGCAAACACCATATATTTT	CASSTRELANTIYF	6336	8	CAIT	2	12.CD8+ Eff/mem CD161+	12
CATCGGGAGGACACCA-1.IBB15_CD8	CATCGGGAGGACACCA-1	clonotype3.IBB15_CD8	IBB15	TRAV12-1	TRAJ6	None	TRAC	TGTGTGGTGAGCATCGCATCAGGAGGAAGCTACATACCTACATTT	CVVSIASGGSYIPTF	4206	4	TRBV7-9	TRBJ2-6	None	TRBC2	TGTGCCAGCAGCCCCGGGCAGGGGGCGGGTGGGGCCAACGTCCTGACTTTC	CASSPGQGAGGANVLTF	9522	7	CAIT	2	12.CD8+ Eff/mem CD161+	12
CATCGGGGTGATGTCT-1.IBB100_CD8	CATCGGGGTGATGTCT-1	clonotype3.IBB100_CD8	IBB100	TRAV12-1	TRAJ6	None	TRAC	TGTGTGGTGAACATGGCGGAAGGAGGAAGCTACATACCTACATTT	CVVNMAEGGSYIPTF	1084	1	TRBV2	TRBJ2-4	None	TRBC2	TGTGCCAGCAGTAATCGAAAAAACATTCAGTACTTC	CASSNRKNIQYF	3636	2	CAIT	2	12.CD8+ Eff/mem CD161+	12
CATGACAGTTTAGGAA-1.IBB100_CD8	CATGACAGTTTAGGAA-1	clonotype3.IBB100_CD8	IBB100	TRAV12-1	TRAJ6	None	TRAC	TGTGTGGTGAACATGGCGGAAGGAGGAAGCTACATACCTACATTT	CVVNMAEGGSYIPTF	2216	2	TRBV2	TRBJ2-4	None	TRBC2	TGTGCCAGCAGTAATCGAAAAAACATTCAGTACTTC	CASSNRKNIQYF	16874	12	CAIT	2	12.CD8+ Eff/mem CD161+	12
CATGACATCGCACTCT-1.IBB100_CD8	CATGACATCGCACTCT-1	clonotype3.IBB100_CD8	IBB100	TRAV12-1	TRAJ6	None	TRAC	TGTGTGGTGAACATGGCGGAAGGAGGAAGCTACATACCTACATTT	CVVNMAEGGSYIPTF	8162	6	TRBV2	TRBJ2-4	None	TRBC2	TGTGCCAGCAGTAATCGAAAAAACATTCAGTACTTC	CASSNRKNIQYF	7606	6	CAIT	2	12.CD8+ Eff/mem CD161+	12
CATGCCTGTCGGCATC-1.IBB100_CD8	CATGCCTGTCGGCATC-1	clonotype3.IBB100_CD8	IBB100	TRAV12-1	TRAJ6	None	TRAC	TGTGTGGTGAACATGGCGGAAGGAGGAAGCTACATACCTACATTT	CVVNMAEGGSYIPTF	3342	2	TRBV2	TRBJ2-4	None	TRBC2	TGTGCCAGCAGTAATCGAAAAAACATTCAGTACTTC	CASSNRKNIQYF	7666	5	CAIT	2	12.CD8+ Eff/mem CD161+	12
CATTATCGTAAGCACG-1.IBB100_CD8	CATTATCGTAAGCACG-1	clonotype3.IBB100_CD8	IBB100	TRAV12-1	TRAJ6	None	TRAC	TGTGTGGTGAACATGGCGGAAGGAGGAAGCTACATACCTACATTT	CVVNMAEGGSYIPTF	4726	6	TRBV2	TRBJ2-4	None	TRBC2	TGTGCCAGCAGTAATCGAAAAAACATTCAGTACTTC	CASSNRKNIQYF	17062	11	CAIT	2	12.CD8+ Eff/mem CD161+	12
CATTATCGTCGGCATC-1.IBB100_CD8	CATTATCGTCGGCATC-1	clonotype3.IBB100_CD8	IBB100	TRAV12-1	TRAJ6	None	TRAC	TGTGTGGTGAACATGGCGGAAGGAGGAAGCTACATACCTACATTT	CVVNMAEGGSYIPTF	8020	8	TRBV2	TRBJ2-4	None	TRBC2	TGTGCCAGCAGTAATCGAAAAAACATTCAGTACTTC	CASSNRKNIQYF	13822	9	CAIT	2	12.CD8+ Eff/mem CD161+	12
CCAATCCAGGACGAAA-1.IBB100_CD8	CCAATCCAGGACGAAA-1	clonotype3.IBB100_CD8	IBB100	TRAV12-1	TRAJ6	None	TRAC	TGTGTGGTGAACATGGCGGAAGGAGGAAGCTACATACCTACATTT	CVVNMAEGGSYIPTF	3882	4	TRBV2	TRBJ2-4	None	TRBC2	TGTGCCAGCAGTAATCGAAAAAACATTCAGTACTTC	CASSNRKNIQYF	11008	8	CAIT	2	12.CD8+ Eff/mem CD161+	12
CCAATCCCATGGGACA-1.IBB100_CD8	CCAATCCCATGGGACA-1	clonotype3.IBB100_CD8	IBB100	TRAV12-1	TRAJ6	None	TRAC	TGTGTGGTGAACATGGCGGAAGGAGGAAGCTACATACCTACATTT	CVVNMAEGGSYIPTF	1300	1	TRBV2	TRBJ2-4	None	TRBC2	TGTGCCAGCAGTAATCGAAAAAACATTCAGTACTTC	CASSNRKNIQYF	9862	7	CAIT	2	12.CD8+ Eff/mem CD161+	12
CCACCTAAGTCTCGGC-1.IBB100_CD8	CCACCTAAGTCTCGGC-1	clonotype3.IBB100_CD8	IBB100	TRAV12-1	TRAJ6	None	TRAC	TGTGTGGTGAACATGGCGGAAGGAGGAAGCTACATACCTACATTT	CVVNMAEGGSYIPTF	1810	1	TRBV2	TRBJ2-4	None	TRBC2	TGTGCCAGCAGTAATCGAAAAAACATTCAGTACTTC	CASSNRKNIQYF	9594	6	CAIT	2	12.CD8+ Eff/mem CD161+	12
CCACCTAGTAGCGTCC-1.IBB100_CD8	CCACCTAGTAGCGTCC-1	clonotype3.IBB100_CD8	IBB100	TRAV12-1	TRAJ6	None	TRAC	TGTGTGGTGAACATGGCGGAAGGAGGAAGCTACATACCTACATTT	CVVNMAEGGSYIPTF	4038	3	TRBV2	TRBJ2-4	None	TRBC2	TGTGCCAGCAGTAATCGAAAAAACATTCAGTACTTC	CASSNRKNIQYF	7254	7	CAIT	2	12.CD8+ Eff/mem CD161+	12
CCACTACAGCTCCTCT-1.IBB15_CD8	CCACTACAGCTCCTCT-1	clonotype3.IBB15_CD8	IBB15	TRAV12-1	TRAJ6	None	TRAC	TGTGTGGTGAGCATCGCATCAGGAGGAAGCTACATACCTACATTT	CVVSIASGGSYIPTF	7182	6	TRBV7-9	TRBJ2-6	None	TRBC2	TGTGCCAGCAGCCCCGGGCAGGGGGCGGGTGGGGCCAACGTCCTGACTTTC	CASSPGQGAGGANVLTF	8264	7	CAIT	2	12.CD8+ Eff/mem CD161+	12
CCACTACAGTGAAGTT-1.IBB100_CD8	CCACTACAGTGAAGTT-1	clonotype3.IBB100_CD8	IBB100	TRAV12-1	TRAJ6	None	TRAC	TGTGTGGTGAACATGGCGGAAGGAGGAAGCTACATACCTACATTT	CVVNMAEGGSYIPTF	2746	2	TRBV2	TRBJ2-4	None	TRBC2	TGTGCCAGCAGTAATCGAAAAAACATTCAGTACTTC	CASSNRKNIQYF	12328	8	CAIT	2	12.CD8+ Eff/mem CD161+	12
CCATGTCGTCTACCTC-1.IBB15_CD8	CCATGTCGTCTACCTC-1	clonotype80.IBB15_CD8	IBB15	TRAV12-1	TRAJ6	None	TRAC	TGTGTGGTGAGGGGTGCATCAGGAGGAAGCTACATACCTACATTT	CVVRGASGGSYIPTF	9488	6	TRBV11-1	TRBJ2-1	None	TRBC2	TGTGCCAGCAGCTCCCCTTCGGGACTAGCGGGGGGGCCAACTGAGCAGTTCTTC	CASSSPSGLAGGPTEQFF	26324	22	CAIT	2	12.CD8+ Eff/mem CD161+	12
CCCATACGTTCCATGA-1.IBB15_CD8	CCCATACGTTCCATGA-1	clonotype3.IBB15_CD8	IBB15	TRAV12-1	TRAJ6	None	TRAC	TGTGTGGTGAGCATCGCATCAGGAGGAAGCTACATACCTACATTT	CVVSIASGGSYIPTF	16558	13	TRBV7-9	TRBJ2-6	None	TRBC2	TGTGCCAGCAGCCCCGGGCAGGGGGCGGGTGGGGCCAACGTCCTGACTTTC	CASSPGQGAGGANVLTF	8150	7	CAIT	2	12.CD8+ Eff/mem CD161+	12
CCCTCCTCAACGATGG-1.IBB100_CD8	CCCTCCTCAACGATGG-1	clonotype3.IBB100_CD8	IBB100	TRAV12-1	TRAJ6	None	TRAC	TGTGTGGTGAACATGGCGGAAGGAGGAAGCTACATACCTACATTT	CVVNMAEGGSYIPTF	1646	1	TRBV2	TRBJ2-4	None	TRBC2	TGTGCCAGCAGTAATCGAAAAAACATTCAGTACTTC	CASSNRKNIQYF	10724	9	CAIT	2	12.CD8+ Eff/mem CD161+	12
CCGTACTGTCACCTAA-1.IBB100_CD8	CCGTACTGTCACCTAA-1	clonotype3.IBB100_CD8	IBB100	TRAV12-1	TRAJ6	None	TRAC	TGTGTGGTGAACATGGCGGAAGGAGGAAGCTACATACCTACATTT	CVVNMAEGGSYIPTF	11280	6	TRBV2	TRBJ2-4	None	TRBC2	TGTGCCAGCAGTAATCGAAAAAACATTCAGTACTTC	CASSNRKNIQYF	26364	17	CAIT	2	12.CD8+ Eff/mem CD161+	12
CCGTGGACACTTAACG-1.IBB100_CD8	CCGTGGACACTTAACG-1	clonotype3.IBB100_CD8	IBB100	TRAV12-1	TRAJ6	None	TRAC	TGTGTGGTGAACATGGCGGAAGGAGGAAGCTACATACCTACATTT	CVVNMAEGGSYIPTF	9332	8	TRBV2	TRBJ2-4	None	TRBC2	TGTGCCAGCAGTAATCGAAAAAACATTCAGTACTTC	CASSNRKNIQYF	9666	9	CAIT	2	12.CD8+ Eff/mem CD161+	12
CCGTGGAGTGATGTGG-1.IBB100_CD8	CCGTGGAGTGATGTGG-1	clonotype3.IBB100_CD8	IBB100	TRAV12-1	TRAJ6	None	None	TGTGTGGTGAACATGGCGGAAGGAGGAAGCTACATACCTACATTT	CVVNMAEGGSYIPTF	3196	3	TRBV2	TRBJ2-4	None	TRBC2	TGTGCCAGCAGTAATCGAAAAAACATTCAGTACTTC	CASSNRKNIQYF	11858	7	CAIT	3	9.CD8+ Eff/mem	9
CCGTGGAGTGCAGACA-1.IBB100_CD8	CCGTGGAGTGCAGACA-1	clonotype3.IBB100_CD8	IBB100	TRAV12-1	TRAJ6	None	TRAC	TGTGTGGTGAACATGGCGGAAGGAGGAAGCTACATACCTACATTT	CVVNMAEGGSYIPTF	1326	1	TRBV2	TRBJ2-4	None	TRBC2	TGTGCCAGCAGTAATCGAAAAAACATTCAGTACTTC	CASSNRKNIQYF	25830	17	CAIT	2	12.CD8+ Eff/mem CD161+	12
CCGTTCATCCGAACGC-1.C111_CD8	CCGTTCATCCGAACGC-1	clonotype1913.C111_CD8	C111	TRAV12-1	TRAJ6	None	TRAC	TGTGTGGTGAGCCAGGCATCAGGAGGAAGCTACATACCTACATTT	CVVSQASGGSYIPTF	2886	4	TRBV7-9	TRBJ2-2	None	TRBC2	TGTGCCAGCAGCTTAGTGACTAGTTTTAAGCCTAACACCGGGGAGCTGTTTTTT	CASSLVTSFKPNTGELFF	4178	9	CAIT	2	12.CD8+ Eff/mem CD161+	12
CCTCTGAAGACCACGA-1.IBB15_CD8	CCTCTGAAGACCACGA-1	clonotype134.IBB15_CD8	IBB15	TRAV12-1	TRAJ6	None	TRAC	TGTGTGGTGAATCTTGCATCAGGAGGAAGCTACATACCTACATTT	CVVNLASGGSYIPTF	8216	9	TRBV7-9	TRBJ1-3	None	TRBC1	TGTGCCAGCAGCACCAGGGAGCTAGCAAACACCATATATTTT	CASSTRELANTIYF	5054	7	CAIT	3	9.CD8+ Eff/mem	9
CCTTCCCAGACTGTAA-1.IBB100_CD8	CCTTCCCAGACTGTAA-1	clonotype3.IBB100_CD8	IBB100	TRAV12-1	TRAJ6	None	TRAC	TGTGTGGTGAACATGGCGGAAGGAGGAAGCTACATACCTACATTT	CVVNMAEGGSYIPTF	5324	3	TRBV2	TRBJ2-4	None	TRBC2	TGTGCCAGCAGTAATCGAAAAAACATTCAGTACTTC	CASSNRKNIQYF	8418	7	CAIT	2	12.CD8+ Eff/mem CD161+	12
CCTTCCCGTCGCATAT-1.IBB15_CD8	CCTTCCCGTCGCATAT-1	clonotype38.IBB15_CD8	IBB15	TRAV12-1	TRAJ6	None	TRAC	TGTGTGGTGAACATTGCATCAGGAGGAAGCTACATACCTACATTT	CVVNIASGGSYIPTF	5392	4	TRBV7-9	TRBJ1-2	None	TRBC1	TGTGCCAGCAGCCCGCCCGGGATCCCGTACACCTTC	CASSPPGIPYTF	11178	11	CAIT	2	12.CD8+ Eff/mem CD161+	12
CCTTCGAAGCTCCCAG-1.IBB15_CD8	CCTTCGAAGCTCCCAG-1	clonotype38.IBB15_CD8	IBB15	TRAV12-1	TRAJ6	None	TRAC	TGTGTGGTGAACATTGCATCAGGAGGAAGCTACATACCTACATTT	CVVNIASGGSYIPTF	1322	1	TRBV7-9	TRBJ1-2	None	TRBC1	TGTGCCAGCAGCCCGCCCGGGATCCCGTACACCTTC	CASSPPGIPYTF	15370	12	CAIT	2	12.CD8+ Eff/mem CD161+	12
CCTTCGATCACGACTA-1.IBB100_CD8	CCTTCGATCACGACTA-1	clonotype3.IBB100_CD8	IBB100	TRAV12-1	TRAJ6	None	TRAC	TGTGTGGTGAACATGGCGGAAGGAGGAAGCTACATACCTACATTT	CVVNMAEGGSYIPTF	7150	4	TRBV2	TRBJ2-4	None	TRBC2	TGTGCCAGCAGTAATCGAAAAAACATTCAGTACTTC	CASSNRKNIQYF	13096	10	CAIT	2	12.CD8+ Eff/mem CD161+	12
CCTTTCTAGATGGCGT-1.IBB15_CD8	CCTTTCTAGATGGCGT-1	clonotype59.IBB15_CD8	IBB15	TRAV12-1	TRAJ6	None	TRAC	TGTGTGGTGAACCAGGCATCAGGAGGAAGCTACATACCTACATTT	CVVNQASGGSYIPTF	5262	5	TRBV9	TRBJ2-5	None	TRBC2	TGTGCCAGCAGCGGAAGACTAGCGGGCCAAGAGACCCAGTACTTC	CASSGRLAGQETQYF	10112	9	CAIT	2	12.CD8+ Eff/mem CD161+	12
CCTTTCTTCAACACTG-1.IBB100_CD8	CCTTTCTTCAACACTG-1	clonotype3.IBB100_CD8	IBB100	TRAV12-1	TRAJ6	None	TRAC	TGTGTGGTGAACATGGCGGAAGGAGGAAGCTACATACCTACATTT	CVVNMAEGGSYIPTF	848	3	TRBV2	TRBJ2-4	None	TRBC2	TGTGCCAGCAGTAATCGAAAAAACATTCAGTACTTC	CASSNRKNIQYF	9024	6	CAIT	2	12.CD8+ Eff/mem CD161+	12
CGAATGTCACAAGCCC-1.IBB100_CD8	CGAATGTCACAAGCCC-1	clonotype3.IBB100_CD8	IBB100	TRAV12-1	TRAJ6	None	TRAC	TGTGTGGTGAACATGGCGGAAGGAGGAAGCTACATACCTACATTT	CVVNMAEGGSYIPTF	1768	1	TRBV2	TRBJ2-4	None	TRBC2	TGTGCCAGCAGTAATCGAAAAAACATTCAGTACTTC	CASSNRKNIQYF	5552	7	CAIT	2	12.CD8+ Eff/mem CD161+	12
CGAGAAGAGGCGTACA-1.IBB100_CD8	CGAGAAGAGGCGTACA-1	clonotype3.IBB100_CD8	IBB100	TRAV12-1	TRAJ6	None	TRAC	TGTGTGGTGAACATGGCGGAAGGAGGAAGCTACATACCTACATTT	CVVNMAEGGSYIPTF	13366	7	TRBV2	TRBJ2-4	None	TRBC2	TGTGCCAGCAGTAATCGAAAAAACATTCAGTACTTC	CASSNRKNIQYF	5682	5	CAIT	2	12.CD8+ Eff/mem CD161+	12
CGAGAAGCAGTACACT-1.IBB15_CD8	CGAGAAGCAGTACACT-1	clonotype3.IBB15_CD8	IBB15	TRAV12-1	TRAJ6	None	TRAC	TGTGTGGTGAGCATCGCATCAGGAGGAAGCTACATACCTACATTT	CVVSIASGGSYIPTF	8454	8	TRBV7-9	TRBJ2-6	None	TRBC2	TGTGCCAGCAGCCCCGGGCAGGGGGCGGGTGGGGCCAACGTCCTGACTTTC	CASSPGQGAGGANVLTF	3516	3	CAIT	2	12.CD8+ Eff/mem CD161+	12
CGATCGGGTCAGCTAT-1.IBB15_CD8	CGATCGGGTCAGCTAT-1	clonotype3.IBB15_CD8	IBB15	TRAV12-1	TRAJ6	None	TRAC	TGTGTGGTGAGCATCGCATCAGGAGGAAGCTACATACCTACATTT	CVVSIASGGSYIPTF	8226	6	TRBV7-9	TRBJ2-6	None	TRBC2	TGTGCCAGCAGCCCCGGGCAGGGGGCGGGTGGGGCCAACGTCCTGACTTTC	CASSPGQGAGGANVLTF	14422	13	CAIT	2	12.CD8+ Eff/mem CD161+	12
CGATCGGGTTGTCTTT-1.IBB100_CD8	CGATCGGGTTGTCTTT-1	clonotype3.IBB100_CD8	IBB100	TRAV12-1	TRAJ6	None	TRAC	TGTGTGGTGAACATGGCGGAAGGAGGAAGCTACATACCTACATTT	CVVNMAEGGSYIPTF	2428	2	TRBV2	TRBJ2-4	None	TRBC2	TGTGCCAGCAGTAATCGAAAAAACATTCAGTACTTC	CASSNRKNIQYF	9004	7	CAIT	2	12.CD8+ Eff/mem CD161+	12
CGATGTAAGACAATAC-1.IBB100_CD8	CGATGTAAGACAATAC-1	clonotype3.IBB100_CD8	IBB100	TRAV12-1	TRAJ6	None	TRAC	TGTGTGGTGAACATGGCGGAAGGAGGAAGCTACATACCTACATTT	CVVNMAEGGSYIPTF	5968	4	TRBV2	TRBJ2-4	None	TRBC2	TGTGCCAGCAGTAATCGAAAAAACATTCAGTACTTC	CASSNRKNIQYF	7904	6	CAIT	2	12.CD8+ Eff/mem CD161+	12
CGATGTACAATAGCAA-1.IBB100_CD8	CGATGTACAATAGCAA-1	clonotype73.IBB100_CD8	IBB100	TRAV12-1	TRAJ6	None	TRAC	TGTGTGGTGAACTTGGCATCAGGAGGAAGCTACATACCTACATTT	CVVNLASGGSYIPTF	2250	2	TRBV10-2	TRBJ2-1	None	TRBC2	TGCGCCAGCAAGGCACGAAACAATGAGCAGTTCTTC	CASKARNNEQFF	5054	6	CAIT	2	12.CD8+ Eff/mem CD161+	12
CGATGTAGTGTCAATC-1.IBB15_CD8	CGATGTAGTGTCAATC-1	clonotype48.IBB15_CD8	IBB15	TRAV12-1	TRAJ6	None	TRAC	TGTGTGGTGAGGTCGGCATCAGGAGGAAGCTACATACCTACATTT	CVVRSASGGSYIPTF	7250	7	TRBV9	TRBJ2-1	None	TRBC2	TGTGCCAGCAGCGGCCGGGACAGGGGATTCAATGAGCAGTTCTTC	CASSGRDRGFNEQFF	12264	15	CAIT	2	12.CD8+ Eff/mem CD161+	12
CGATGTAGTTCCGTCT-1.IBB100_CD8	CGATGTAGTTCCGTCT-1	clonotype3.IBB100_CD8	IBB100	TRAV12-1	TRAJ6	None	TRAC	TGTGTGGTGAACATGGCGGAAGGAGGAAGCTACATACCTACATTT	CVVNMAEGGSYIPTF	3478	2	TRBV2	TRBJ2-4	None	TRBC2	TGTGCCAGCAGTAATCGAAAAAACATTCAGTACTTC	CASSNRKNIQYF	2072	5	CAIT	2	12.CD8+ Eff/mem CD161+	12
CGATGTATCTTCGAGA-1.IBB15_CD8	CGATGTATCTTCGAGA-1	clonotype3.IBB15_CD8	IBB15	TRAV12-1	TRAJ6	None	TRAC	TGTGTGGTGAGCATCGCATCAGGAGGAAGCTACATACCTACATTT	CVVSIASGGSYIPTF	10868	7	TRBV7-9	TRBJ2-6	None	TRBC2	TGTGCCAGCAGCCCCGGGCAGGGGGCGGGTGGGGCCAACGTCCTGACTTTC	CASSPGQGAGGANVLTF	10510	10	CAIT	3	9.CD8+ Eff/mem	9
CGATTGAAGGACATTA-1.IBB15_CD8	CGATTGAAGGACATTA-1	clonotype107.IBB15_CD8	IBB15	TRAV12-1	TRAJ6	None	TRAC	TGTGTGGTGAACATAGCATCAGGAGGAAGCTACATACCTACATTT	CVVNIASGGSYIPTF	6704	5	TRBV10-3	TRBJ2-1	None	TRBC2	TGTGCCATCAGGAGAACCGGGACTAGCGGGGACAATGAGCAGTTCTTC	CAIRRTGTSGDNEQFF	16674	13	CAIT	3	9.CD8+ Eff/mem	9
CGATTGACACTGTGTA-1.IBB15_CD8	CGATTGACACTGTGTA-1	clonotype3.IBB15_CD8	IBB15	TRAV12-1	TRAJ6	None	TRAC	TGTGTGGTGAGCATCGCATCAGGAGGAAGCTACATACCTACATTT	CVVSIASGGSYIPTF	5734	5	TRBV7-9	TRBJ2-6	None	TRBC2	TGTGCCAGCAGCCCCGGGCAGGGGGCGGGTGGGGCCAACGTCCTGACTTTC	CASSPGQGAGGANVLTF	7174	9	CAIT	2	12.CD8+ Eff/mem CD161+	12
CGATTGACAGTTAACC-1.IBB100_CD8	CGATTGACAGTTAACC-1	clonotype3.IBB100_CD8	IBB100	TRAV12-1	TRAJ6	None	TRAC	TGTGTGGTGAACATGGCGGAAGGAGGAAGCTACATACCTACATTT	CVVNMAEGGSYIPTF	3330	2	TRBV2	TRBJ2-4	None	TRBC2	TGTGCCAGCAGTAATCGAAAAAACATTCAGTACTTC	CASSNRKNIQYF	13426	9	CAIT	2	12.CD8+ Eff/mem CD161+	12
CGATTGATCGCATGGC-1.IBB100_CD8	CGATTGATCGCATGGC-1	clonotype3.IBB100_CD8	IBB100	TRAV12-1	TRAJ6	None	TRAC	TGTGTGGTGAACATGGCGGAAGGAGGAAGCTACATACCTACATTT	CVVNMAEGGSYIPTF	5234	3	TRBV2	TRBJ2-4	None	TRBC2	TGTGCCAGCAGTAATCGAAAAAACATTCAGTACTTC	CASSNRKNIQYF	10162	6	CAIT	2	12.CD8+ Eff/mem CD161+	12
CGCGGTACAATAAGCA-1.IBB100_CD8	CGCGGTACAATAAGCA-1	clonotype3.IBB100_CD8	IBB100	TRAV12-1	TRAJ6	None	TRAC	TGTGTGGTGAACATGGCGGAAGGAGGAAGCTACATACCTACATTT	CVVNMAEGGSYIPTF	1806	2	TRBV2	TRBJ2-4	None	TRBC2	TGTGCCAGCAGTAATCGAAAAAACATTCAGTACTTC	CASSNRKNIQYF	9266	8	CAIT	3	9.CD8+ Eff/mem	9
CGCGTTTTCCACGAAT-1.IBB111_CD8	CGCGTTTTCCACGAAT-1	clonotype48.IBB111_CD8	IBB111	TRAV12-1	TRAJ6	None	TRAC	TGTGTGGTGAGTTCAGCATCAGGAGGAAGCTACATACCTACATTT	CVVSSASGGSYIPTF	4004	5	TRBV7-9	TRBJ2-4	None	TRBC2	TGTGCCAGCAGCCGGGGACAGCTAGCCAAAAACATTCAGTACTTC	CASSRGQLAKNIQYF	7956	13	CAIT	2	12.CD8+ Eff/mem CD161+	12
CGCGTTTTCTTCATGT-1.IBB15_CD8	CGCGTTTTCTTCATGT-1	clonotype60.IBB15_CD8	IBB15	TRAV12-1	TRAJ6	None	TRAC	TGTGTGGTGTCCCTAGCATCAGGAGGAAGCTACATACCTACATTT	CVVSLASGGSYIPTF	3938	5	TRBV7-9	TRBJ2-5	None	TRBC2	TGTGCCAGCAGCGGGCGGACTAGCGGGGGGGAACCCGAGACCCAGTACTTC	CASSGRTSGGEPETQYF	4618	9	CAIT	2	12.CD8+ Eff/mem CD161+	12
CGCTATCCAAGAGGCT-1.IBB15_CD8	CGCTATCCAAGAGGCT-1	clonotype3.IBB15_CD8	IBB15	TRAV12-1	TRAJ6	None	TRAC	TGTGTGGTGAGCATCGCATCAGGAGGAAGCTACATACCTACATTT	CVVSIASGGSYIPTF	6000	4	TRBV7-9	TRBJ2-6	None	TRBC2	TGTGCCAGCAGCCCCGGGCAGGGGGCGGGTGGGGCCAACGTCCTGACTTTC	CASSPGQGAGGANVLTF	2014	3	CAIT	3	9.CD8+ Eff/mem	9
CGCTATCTCATAGCAC-1.IBB100_CD8	CGCTATCTCATAGCAC-1	clonotype3.IBB100_CD8	IBB100	TRAV12-1	TRAJ6	None	TRAC	TGTGTGGTGAACATGGCGGAAGGAGGAAGCTACATACCTACATTT	CVVNMAEGGSYIPTF	4300	3	TRBV2	TRBJ2-4	None	TRBC2	TGTGCCAGCAGTAATCGAAAAAACATTCAGTACTTC	CASSNRKNIQYF	11682	7	CAIT	2	12.CD8+ Eff/mem CD161+	12
CGCTTCAAGTCATCCA-1.IBB100_CD8	CGCTTCAAGTCATCCA-1	clonotype184.IBB100_CD8	IBB100	TRAV12-1	TRAJ6	None	TRAC	TGTGTGGTGAGGACCGCCAGGGGAGGAAGCTACATACCTACATTT	CVVRTARGGSYIPTF	4746	3	TRBV7-9	TRBJ2-1	None	TRBC2	TGTGCCAGCCTCCAGGCTAGCGGGGGGGACAATGAGCAGTTCTTC	CASLQASGGDNEQFF	13794	7	CAIT	2	12.CD8+ Eff/mem CD161+	12
CGCTTCACATCACCCT-1.IBB15_CD4	CGCTTCACATCACCCT-1	clonotype2.IBB15_CD4	IBB15	TRAV12-1	TRAJ6	None	TRAC	TGTGTGGTGAGCATCGCATCAGGAGGAAGCTACATACCTACATTT	CVVSIASGGSYIPTF	13738	15	TRBV7-9	TRBJ2-6	None	TRBC2	TGTGCCAGCAGCCCCGGGCAGGGGGCGGGTGGGGCCAACGTCCTGACTTTC	CASSPGQGAGGANVLTF	3406	5	CAIT	2	12.CD8+ Eff/mem CD161+	12
CGGACTGCAAACTGTC-1.IBB100_CD8	CGGACTGCAAACTGTC-1	clonotype3.IBB100_CD8	IBB100	TRAV12-1	TRAJ6	None	TRAC	TGTGTGGTGAACATGGCGGAAGGAGGAAGCTACATACCTACATTT	CVVNMAEGGSYIPTF	10266	5	TRBV2	TRBJ2-4	None	TRBC2	TGTGCCAGCAGTAATCGAAAAAACATTCAGTACTTC	CASSNRKNIQYF	11522	9	CAIT	11	10.CD8+ Activating eff/mem	10
CGGACTGCACGGACAA-1.IBB100_CD8	CGGACTGCACGGACAA-1	clonotype73.IBB100_CD8	IBB100	TRAV12-1	TRAJ6	None	TRAC	TGTGTGGTGAACTTGGCATCAGGAGGAAGCTACATACCTACATTT	CVVNLASGGSYIPTF	8880	6	TRBV10-2	TRBJ2-1	None	TRBC2	TGCGCCAGCAAGGCACGAAACAATGAGCAGTTCTTC	CASKARNNEQFF	15072	9	CAIT	2	12.CD8+ Eff/mem CD161+	12
CGGAGCTAGCAAATCA-1.IBB15_CD8	CGGAGCTAGCAAATCA-1	clonotype3.IBB15_CD8	IBB15	TRAV12-1	TRAJ6	None	TRAC	TGTGTGGTGAGCATCGCATCAGGAGGAAGCTACATACCTACATTT	CVVSIASGGSYIPTF	9730	7	TRBV7-9	TRBJ2-6	None	TRBC2	TGTGCCAGCAGCCCCGGGCAGGGGGCGGGTGGGGCCAACGTCCTGACTTTC	CASSPGQGAGGANVLTF	16452	13	CAIT	3	9.CD8+ Eff/mem	9
CGGAGCTAGGTGCTAG-1.IBB15_CD8	CGGAGCTAGGTGCTAG-1	clonotype3.IBB15_CD8	IBB15	TRAV12-1	TRAJ6	None	TRAC	TGTGTGGTGAGCATCGCATCAGGAGGAAGCTACATACCTACATTT	CVVSIASGGSYIPTF	16556	11	TRBV7-9	TRBJ2-6	None	TRBC2	TGTGCCAGCAGCCCCGGGCAGGGGGCGGGTGGGGCCAACGTCCTGACTTTC	CASSPGQGAGGANVLTF	27338	18	CAIT	2	12.CD8+ Eff/mem CD161+	12
CGGAGCTCATTGGGCC-1.IBB15_CD8	CGGAGCTCATTGGGCC-1	clonotype3.IBB15_CD8	IBB15	TRAV12-1	TRAJ6	None	TRAC	TGTGTGGTGAGCATCGCATCAGGAGGAAGCTACATACCTACATTT	CVVSIASGGSYIPTF	6698	5	TRBV7-9	TRBJ2-6	None	TRBC2	TGTGCCAGCAGCCCCGGGCAGGGGGCGGGTGGGGCCAACGTCCTGACTTTC	CASSPGQGAGGANVLTF	6854	7	CAIT	2	12.CD8+ Eff/mem CD161+	12
CGGAGTCGTCCTCTTG-1.IBB15_CD8	CGGAGTCGTCCTCTTG-1	clonotype3.IBB15_CD8	IBB15	TRAV12-1	TRAJ6	None	TRAC	TGTGTGGTGAGCATCGCATCAGGAGGAAGCTACATACCTACATTT	CVVSIASGGSYIPTF	8268	4	TRBV7-9	TRBJ2-6	None	TRBC2	TGTGCCAGCAGCCCCGGGCAGGGGGCGGGTGGGGCCAACGTCCTGACTTTC	CASSPGQGAGGANVLTF	15736	12	CAIT	2	12.CD8+ Eff/mem CD161+	12
CGGTTAAAGATGAGAG-1.IBB100_CD8	CGGTTAAAGATGAGAG-1	clonotype3.IBB100_CD8	IBB100	TRAV12-1	TRAJ6	None	TRAC	TGTGTGGTGAACATGGCGGAAGGAGGAAGCTACATACCTACATTT	CVVNMAEGGSYIPTF	3602	4	TRBV2	TRBJ2-4	None	TRBC2	TGTGCCAGCAGTAATCGAAAAAACATTCAGTACTTC	CASSNRKNIQYF	9576	7	CAIT	2	12.CD8+ Eff/mem CD161+	12
CGGTTAAGTCACTGGC-1.IBB15_CD8	CGGTTAAGTCACTGGC-1	clonotype146.IBB15_CD8	IBB15	TRAV12-1	TRAJ6	None	TRAC	TGTGTGGTGAGCATCGCATCAGGAGGAAGCTACATACCTACATTT	CVVSIASGGSYIPTF	1780	2	NA	NA	NA	NA	NA	NA	NA	NA	CAIT	5	8.CD8+ Transitional eff/mem	8
CGTAGCGGTCGTTGTA-1.IBB15_CD8	CGTAGCGGTCGTTGTA-1	clonotype3.IBB15_CD8	IBB15	TRAV12-1	TRAJ6	None	TRAC	TGTGTGGTGAGCATCGCATCAGGAGGAAGCTACATACCTACATTT	CVVSIASGGSYIPTF	13956	11	TRBV7-9	TRBJ2-6	None	TRBC2	TGTGCCAGCAGCCCCGGGCAGGGGGCGGGTGGGGCCAACGTCCTGACTTTC	CASSPGQGAGGANVLTF	4814	5	CAIT	3	9.CD8+ Eff/mem	9
CGTAGGCGTCGAGATG-1.IBB100_CD8	CGTAGGCGTCGAGATG-1	clonotype3.IBB100_CD8	IBB100	TRAV12-1	TRAJ6	None	TRAC	TGTGTGGTGAACATGGCGGAAGGAGGAAGCTACATACCTACATTT	CVVNMAEGGSYIPTF	4036	4	TRBV2	TRBJ2-4	None	TRBC2	TGTGCCAGCAGTAATCGAAAAAACATTCAGTACTTC	CASSNRKNIQYF	5280	3	CAIT	2	12.CD8+ Eff/mem CD161+	12
CGTCACTAGAAGCCCA-1.IBB100_CD8	CGTCACTAGAAGCCCA-1	clonotype3.IBB100_CD8	IBB100	TRAV12-1	TRAJ6	None	TRAC	TGTGTGGTGAACATGGCGGAAGGAGGAAGCTACATACCTACATTT	CVVNMAEGGSYIPTF	8064	6	TRBV2	TRBJ2-4	None	TRBC2	TGTGCCAGCAGTAATCGAAAAAACATTCAGTACTTC	CASSNRKNIQYF	14212	11	CAIT	2	12.CD8+ Eff/mem CD161+	12
CGTCACTCAAGCCCAC-1.IBB15_CD8	CGTCACTCAAGCCCAC-1	clonotype3.IBB15_CD8	IBB15	TRAV12-1	TRAJ6	None	TRAC	TGTGTGGTGAGCATCGCATCAGGAGGAAGCTACATACCTACATTT	CVVSIASGGSYIPTF	3082	5	TRBV7-9	TRBJ2-6	None	None	TGTGCCAGCAGCCCCGGGCAGGGGGCGGGTGGGGCCAACGTCCTGACTTTC	CASSPGQGAGGANVLTF	1874	2	CAIT	2	12.CD8+ Eff/mem CD161+	12
CGTCCATAGTCACGCC-1.IBB15_CD8	CGTCCATAGTCACGCC-1	clonotype3.IBB15_CD8	IBB15	TRAV12-1	TRAJ6	None	TRAC	TGTGTGGTGAGCATCGCATCAGGAGGAAGCTACATACCTACATTT	CVVSIASGGSYIPTF	3494	3	TRBV7-9	TRBJ2-6	None	TRBC2	TGTGCCAGCAGCCCCGGGCAGGGGGCGGGTGGGGCCAACGTCCTGACTTTC	CASSPGQGAGGANVLTF	14070	10	CAIT	2	12.CD8+ Eff/mem CD161+	12
CGTCCATCAGGTGGAT-1.IBB15_CD8	CGTCCATCAGGTGGAT-1	clonotype3.IBB15_CD8	IBB15	TRAV12-1	TRAJ6	None	TRAC	TGTGTGGTGAGCATCGCATCAGGAGGAAGCTACATACCTACATTT	CVVSIASGGSYIPTF	25280	14	TRBV7-9	TRBJ2-6	None	TRBC2	TGTGCCAGCAGCCCCGGGCAGGGGGCGGGTGGGGCCAACGTCCTGACTTTC	CASSPGQGAGGANVLTF	11854	8	CAIT	2	12.CD8+ Eff/mem CD161+	12
CGTGAGCGTCTAACGT-1.IBB15_CD8	CGTGAGCGTCTAACGT-1	clonotype3.IBB15_CD8	IBB15	TRAV12-1	TRAJ6	None	TRAC	TGTGTGGTGAGCATCGCATCAGGAGGAAGCTACATACCTACATTT	CVVSIASGGSYIPTF	5428	5	TRBV7-9	TRBJ2-6	None	TRBC2	TGTGCCAGCAGCCCCGGGCAGGGGGCGGGTGGGGCCAACGTCCTGACTTTC	CASSPGQGAGGANVLTF	2278	5	CAIT	3	9.CD8+ Eff/mem	9
CGTGTAACAATCTACG-1.IBB100_CD8	CGTGTAACAATCTACG-1	clonotype3.IBB100_CD8	IBB100	TRAV12-1	TRAJ6	None	TRAC	TGTGTGGTGAACATGGCGGAAGGAGGAAGCTACATACCTACATTT	CVVNMAEGGSYIPTF	4716	4	TRBV2	TRBJ2-4	None	TRBC2	TGTGCCAGCAGTAATCGAAAAAACATTCAGTACTTC	CASSNRKNIQYF	5574	7	CAIT	2	12.CD8+ Eff/mem CD161+	12
CGTGTAATCGGTCTAA-1.IBB111_CD8	CGTGTAATCGGTCTAA-1	clonotype48.IBB111_CD8	IBB111	TRAV12-1	TRAJ6	None	TRAC	TGTGTGGTGAGTTCAGCATCAGGAGGAAGCTACATACCTACATTT	CVVSSASGGSYIPTF	670	2	TRBV7-9	TRBJ2-4	None	TRBC2	TGTGCCAGCAGCCGGGGACAGCTAGCCAAAAACATTCAGTACTTC	CASSRGQLAKNIQYF	5066	16	CAIT	2	12.CD8+ Eff/mem CD161+	12
CGTGTAATCTTGTATC-1.IBB15_CD8	CGTGTAATCTTGTATC-1	clonotype107.IBB15_CD8	IBB15	TRAV12-1	TRAJ6	None	TRAC	TGTGTGGTGAACATAGCATCAGGAGGAAGCTACATACCTACATTT	CVVNIASGGSYIPTF	7306	10	TRBV10-3	TRBJ2-1	None	TRBC2	TGTGCCATCAGGAGAACCGGGACTAGCGGGGACAATGAGCAGTTCTTC	CAIRRTGTSGDNEQFF	5762	8	CAIT	5	8.CD8+ Transitional eff/mem	8
CGTTAGAAGCACGCCT-1.IBB100_CD8	CGTTAGAAGCACGCCT-1	clonotype184.IBB100_CD8	IBB100	TRAV12-1	TRAJ6	None	TRAC	TGTGTGGTGAGGACCGCCAGGGGAGGAAGCTACATACCTACATTT	CVVRTARGGSYIPTF	1976	2	TRBV7-9	TRBJ2-1	None	TRBC2	TGTGCCAGCCTCCAGGCTAGCGGGGGGGACAATGAGCAGTTCTTC	CASLQASGGDNEQFF	23482	14	CAIT	2	12.CD8+ Eff/mem CD161+	12
CGTTAGATCACCATAG-1.IBB100_CD8	CGTTAGATCACCATAG-1	clonotype3.IBB100_CD8	IBB100	TRAV12-1	TRAJ6	None	TRAC	TGTGTGGTGAACATGGCGGAAGGAGGAAGCTACATACCTACATTT	CVVNMAEGGSYIPTF	5734	3	TRBV2	TRBJ2-4	None	TRBC2	TGTGCCAGCAGTAATCGAAAAAACATTCAGTACTTC	CASSNRKNIQYF	20476	13	CAIT	2	12.CD8+ Eff/mem CD161+	12
CGTTAGATCCAGATCA-1.IBB100_CD8	CGTTAGATCCAGATCA-1	clonotype3.IBB100_CD8	IBB100	TRAV12-1	TRAJ6	None	TRAC	TGTGTGGTGAACATGGCGGAAGGAGGAAGCTACATACCTACATTT	CVVNMAEGGSYIPTF	3014	2	TRBV2	TRBJ2-4	None	TRBC2	TGTGCCAGCAGTAATCGAAAAAACATTCAGTACTTC	CASSNRKNIQYF	6740	6	CAIT	2	12.CD8+ Eff/mem CD161+	12
CGTTAGATCGTTTAGG-1.IBB100_CD8	CGTTAGATCGTTTAGG-1	clonotype3.IBB100_CD8	IBB100	TRAV12-1	TRAJ6	None	TRAC	TGTGTGGTGAACATGGCGGAAGGAGGAAGCTACATACCTACATTT	CVVNMAEGGSYIPTF	8820	6	TRBV2	TRBJ2-4	None	TRBC2	TGTGCCAGCAGTAATCGAAAAAACATTCAGTACTTC	CASSNRKNIQYF	14052	12	CAIT	2	12.CD8+ Eff/mem CD161+	12
CGTTCTGAGGTAGCCA-1.IBB100_CD8	CGTTCTGAGGTAGCCA-1	clonotype3.IBB100_CD8	IBB100	TRAV12-1	TRAJ6	None	TRAC	TGTGTGGTGAACATGGCGGAAGGAGGAAGCTACATACCTACATTT	CVVNMAEGGSYIPTF	1824	1	TRBV2	TRBJ2-4	None	TRBC2	TGTGCCAGCAGTAATCGAAAAAACATTCAGTACTTC	CASSNRKNIQYF	7920	6	CAIT	2	12.CD8+ Eff/mem CD161+	12
CGTTGGGGTAAATGAC-1.IBB100_CD8	CGTTGGGGTAAATGAC-1	clonotype3.IBB100_CD8	IBB100	TRAV12-1	TRAJ6	None	TRAC	TGTGTGGTGAACATGGCGGAAGGAGGAAGCTACATACCTACATTT	CVVNMAEGGSYIPTF	4178	4	TRBV2	TRBJ2-4	None	TRBC2	TGTGCCAGCAGTAATCGAAAAAACATTCAGTACTTC	CASSNRKNIQYF	7526	7	CAIT	2	12.CD8+ Eff/mem CD161+	12
CTAATGGAGTGTACTC-1.IBB100_CD8	CTAATGGAGTGTACTC-1	clonotype3.IBB100_CD8	IBB100	TRAV12-1	TRAJ6	None	TRAC	TGTGTGGTGAACATGGCGGAAGGAGGAAGCTACATACCTACATTT	CVVNMAEGGSYIPTF	9712	6	TRBV2	TRBJ2-4	None	TRBC2	TGTGCCAGCAGTAATCGAAAAAACATTCAGTACTTC	CASSNRKNIQYF	7456	6	CAIT	2	12.CD8+ Eff/mem CD161+	12
CTACACCCAATTGCTG-1.IBB100_CD8	CTACACCCAATTGCTG-1	clonotype3.IBB100_CD8	IBB100	TRAV12-1	TRAJ6	None	TRAC	TGTGTGGTGAACATGGCGGAAGGAGGAAGCTACATACCTACATTT	CVVNMAEGGSYIPTF	2172	3	TRBV2	TRBJ2-4	None	TRBC2	TGTGCCAGCAGTAATCGAAAAAACATTCAGTACTTC	CASSNRKNIQYF	12792	10	CAIT	2	12.CD8+ Eff/mem CD161+	12
CTACATTGTAGTACCT-1.IBB100_CD8	CTACATTGTAGTACCT-1	clonotype3.IBB100_CD8	IBB100	TRAV12-1	TRAJ6	None	TRAC	TGTGTGGTGAACATGGCGGAAGGAGGAAGCTACATACCTACATTT	CVVNMAEGGSYIPTF	4784	2	TRBV2	TRBJ2-4	None	TRBC2	TGTGCCAGCAGTAATCGAAAAAACATTCAGTACTTC	CASSNRKNIQYF	11338	10	CAIT	2	12.CD8+ Eff/mem CD161+	12
CTACCCATCATGTGGT-1.IBB15_CD8	CTACCCATCATGTGGT-1	clonotype3.IBB15_CD8	IBB15	TRAV12-1	TRAJ6	None	TRAC	TGTGTGGTGAGCATCGCATCAGGAGGAAGCTACATACCTACATTT	CVVSIASGGSYIPTF	8046	7	TRBV7-9	TRBJ2-6	None	TRBC2	TGTGCCAGCAGCCCCGGGCAGGGGGCGGGTGGGGCCAACGTCCTGACTTTC	CASSPGQGAGGANVLTF	15534	13	CAIT	3	9.CD8+ Eff/mem	9
CTAGAGTGTAGATTAG-1.IBB100_CD8	CTAGAGTGTAGATTAG-1	clonotype3.IBB100_CD8	IBB100	TRAV12-1	TRAJ6	None	TRAC	TGTGTGGTGAACATGGCGGAAGGAGGAAGCTACATACCTACATTT	CVVNMAEGGSYIPTF	4920	2	TRBV2	TRBJ2-4	None	TRBC2	TGTGCCAGCAGTAATCGAAAAAACATTCAGTACTTC	CASSNRKNIQYF	13626	10	CAIT	2	12.CD8+ Eff/mem CD161+	12
CTAGAGTTCACCGGGT-1.IBB100_CD8	CTAGAGTTCACCGGGT-1	clonotype3.IBB100_CD8	IBB100	TRAV12-1	TRAJ6	None	TRAC	TGTGTGGTGAACATGGCGGAAGGAGGAAGCTACATACCTACATTT	CVVNMAEGGSYIPTF	1792	3	TRBV2	TRBJ2-4	None	TRBC2	TGTGCCAGCAGTAATCGAAAAAACATTCAGTACTTC	CASSNRKNIQYF	14054	9	CAIT	2	12.CD8+ Eff/mem CD161+	12
CTAGCCTAGTAGCGGT-1.IBB15_CD8	CTAGCCTAGTAGCGGT-1	clonotype3.IBB15_CD8	IBB15	TRAV12-1	TRAJ6	None	TRAC	TGTGTGGTGAGCATCGCATCAGGAGGAAGCTACATACCTACATTT	CVVSIASGGSYIPTF	4500	4	TRBV7-9	TRBJ2-6	None	TRBC2	TGTGCCAGCAGCCCCGGGCAGGGGGCGGGTGGGGCCAACGTCCTGACTTTC	CASSPGQGAGGANVLTF	13618	9	CAIT	2	12.CD8+ Eff/mem CD161+	12
CTAGCCTCATGTTGAC-1.IBB15_CD8	CTAGCCTCATGTTGAC-1	clonotype48.IBB15_CD8	IBB15	TRAV12-1	TRAJ6	None	TRAC	TGTGTGGTGAGGTCGGCATCAGGAGGAAGCTACATACCTACATTT	CVVRSASGGSYIPTF	2246	3	TRBV9	TRBJ2-1	None	TRBC2	TGTGCCAGCAGCGGCCGGGACAGGGGATTCAATGAGCAGTTCTTC	CASSGRDRGFNEQFF	8292	7	CAIT	2	12.CD8+ Eff/mem CD161+	12
CTAGCCTTCCAGTAGT-1.IBB15_CD8	CTAGCCTTCCAGTAGT-1	clonotype159.IBB15_CD8	IBB15	TRAV12-1	TRAJ6	None	TRAC	TGTGTGGTGAGAAGTGCATCAGGAGGAAGCTACATACCTACATTT	CVVRSASGGSYIPTF	7060	8	TRBV14	TRBJ2-5	None	TRBC2	TGTGCCAGCAGCCACCGGGGAGGAGAGACCCAGTACTTC	CASSHRGGETQYF	6880	7	CAIT	2	12.CD8+ Eff/mem CD161+	12
CTCACACAGAGGTTGC-1.IBB15_CD8	CTCACACAGAGGTTGC-1	clonotype3.IBB15_CD8	IBB15	TRAV12-1	TRAJ6	None	TRAC	TGTGTGGTGAGCATCGCATCAGGAGGAAGCTACATACCTACATTT	CVVSIASGGSYIPTF	8592	7	TRBV7-9	TRBJ2-6	None	TRBC2	TGTGCCAGCAGCCCCGGGCAGGGGGCGGGTGGGGCCAACGTCCTGACTTTC	CASSPGQGAGGANVLTF	11290	9	CAIT	2	12.CD8+ Eff/mem CD161+	12
CTCAGAAAGACTTGAA-1.IBB100_CD8	CTCAGAAAGACTTGAA-1	clonotype3.IBB100_CD8	IBB100	TRAV12-1	TRAJ6	None	TRAC	TGTGTGGTGAACATGGCGGAAGGAGGAAGCTACATACCTACATTT	CVVNMAEGGSYIPTF	5124	4	TRBV2	TRBJ2-4	None	TRBC2	TGTGCCAGCAGTAATCGAAAAAACATTCAGTACTTC	CASSNRKNIQYF	8420	5	CAIT	2	12.CD8+ Eff/mem CD161+	12
CTCAGAAGTCGGATCC-1.IBB15_CD8	CTCAGAAGTCGGATCC-1	clonotype782.IBB15_CD8	IBB15	TRAV12-1	TRAJ6	None	TRAC	TGTGTGGTGAACATAGCATCAGGAGGAAGCTACATACCTACATTT	CVVNIASGGSYIPTF	7808	6	TRBV7-9	TRBJ2-2	None	TRBC2	TGTGCCAGCAGGCCGTCTAGCGGGAGGGACACCGGGGAGCTGTTTTTT	CASRPSSGRDTGELFF	11260	10	CAIT	2	12.CD8+ Eff/mem CD161+	12
CTCATTAAGAGCTGCA-1.IBB15_CD8	CTCATTAAGAGCTGCA-1	clonotype3.IBB15_CD8	IBB15	TRAV12-1	TRAJ6	None	TRAC	TGTGTGGTGAGCATCGCATCAGGAGGAAGCTACATACCTACATTT	CVVSIASGGSYIPTF	6258	5	TRBV7-9	TRBJ2-6	None	TRBC2	TGTGCCAGCAGCCCCGGGCAGGGGGCGGGTGGGGCCAACGTCCTGACTTTC	CASSPGQGAGGANVLTF	1486	2	CAIT	2	12.CD8+ Eff/mem CD161+	12
CTCATTACAAGGTTTC-1.IBB15_CD8	CTCATTACAAGGTTTC-1	clonotype80.IBB15_CD8	IBB15	TRAV12-1	TRAJ6	None	TRAC	TGTGTGGTGAGGGGTGCATCAGGAGGAAGCTACATACCTACATTT	CVVRGASGGSYIPTF	8414	8	TRBV11-1	TRBJ2-1	None	TRBC2	TGTGCCAGCAGCTCCCCTTCGGGACTAGCGGGGGGGCCAACTGAGCAGTTCTTC	CASSSPSGLAGGPTEQFF	19440	15	CAIT	2	12.CD8+ Eff/mem CD161+	12
CTCCTAGGTCAGAAGC-1.IBB111_CD8	CTCCTAGGTCAGAAGC-1	clonotype48.IBB111_CD8	IBB111	TRAV12-1	TRAJ6	None	TRAC	TGTGTGGTGAGTTCAGCATCAGGAGGAAGCTACATACCTACATTT	CVVSSASGGSYIPTF	3608	7	TRBV7-9	TRBJ2-4	None	TRBC2	TGTGCCAGCAGCCGGGGACAGCTAGCCAAAAACATTCAGTACTTC	CASSRGQLAKNIQYF	15012	25	CAIT	2	12.CD8+ Eff/mem CD161+	12
CTCGAAAGTGAGGCTA-1.IBB15_CD8	CTCGAAAGTGAGGCTA-1	clonotype38.IBB15_CD8	IBB15	TRAV12-1	TRAJ6	None	TRAC	TGTGTGGTGAACATTGCATCAGGAGGAAGCTACATACCTACATTT	CVVNIASGGSYIPTF	9204	6	TRBV7-9	TRBJ1-2	None	TRBC1	TGTGCCAGCAGCCCGCCCGGGATCCCGTACACCTTC	CASSPPGIPYTF	23116	18	CAIT	2	12.CD8+ Eff/mem CD161+	12
CTCGAGGGTCTTCAAG-1.IBB100_CD8	CTCGAGGGTCTTCAAG-1	clonotype2733.IBB100_CD8	IBB100	TRAV12-1	TRAJ6	None	TRAC	TGTGTGGTGTCTAAAGCATCAGGAGGAAGCTACATACCTACATTT	CVVSKASGGSYIPTF	4552	3	TRBV7-9	TRBJ1-3	None	TRBC1	TGTGCCAGCACCAGCGGAATGACAGCGATCACCTCCTCTGGAAACACCATATATTTT	CASTSGMTAITSSGNTIYF	1306	5	CAIT	3	9.CD8+ Eff/mem	9
CTCGGAGAGGTTACCT-1.IBB15_CD8	CTCGGAGAGGTTACCT-1	clonotype38.IBB15_CD8	IBB15	TRAV12-1	TRAJ6	None	TRAC	TGTGTGGTGAACATTGCATCAGGAGGAAGCTACATACCTACATTT	CVVNIASGGSYIPTF	6256	5	TRBV7-9	TRBJ1-2	None	TRBC1	TGTGCCAGCAGCCCGCCCGGGATCCCGTACACCTTC	CASSPPGIPYTF	28770	21	CAIT	2	12.CD8+ Eff/mem CD161+	12
CTCGTACCAAGTCTAC-1.IBB15_CD8	CTCGTACCAAGTCTAC-1	clonotype3.IBB15_CD8	IBB15	TRAV12-1	TRAJ6	None	TRAC	TGTGTGGTGAGCATCGCATCAGGAGGAAGCTACATACCTACATTT	CVVSIASGGSYIPTF	1038	1	TRBV7-9	TRBJ2-6	None	TRBC2	TGTGCCAGCAGCCCCGGGCAGGGGGCGGGTGGGGCCAACGTCCTGACTTTC	CASSPGQGAGGANVLTF	1896	3	CAIT	2	12.CD8+ Eff/mem CD161+	12
CTCGTACGTACATGTC-1.IBB15_CD8	CTCGTACGTACATGTC-1	clonotype38.IBB15_CD8	IBB15	TRAV12-1	TRAJ6	None	TRAC	TGTGTGGTGAACATTGCATCAGGAGGAAGCTACATACCTACATTT	CVVNIASGGSYIPTF	9114	7	TRBV7-9	TRBJ1-2	None	TRBC1	TGTGCCAGCAGCCCGCCCGGGATCCCGTACACCTTC	CASSPPGIPYTF	25360	21	CAIT	2	12.CD8+ Eff/mem CD161+	12
CTCGTCAGTGAAATCA-1.IBB15_CD8	CTCGTCAGTGAAATCA-1	clonotype3.IBB15_CD8	IBB15	TRAV12-1	TRAJ6	None	TRAC	TGTGTGGTGAGCATCGCATCAGGAGGAAGCTACATACCTACATTT	CVVSIASGGSYIPTF	14784	8	TRBV7-9	TRBJ2-6	None	TRBC2	TGTGCCAGCAGCCCCGGGCAGGGGGCGGGTGGGGCCAACGTCCTGACTTTC	CASSPGQGAGGANVLTF	6374	6	CAIT	2	12.CD8+ Eff/mem CD161+	12
CTCTAATGTTGATTGC-1.C111_CD8	CTCTAATGTTGATTGC-1	clonotype2315.C111_CD8	C111	TRAV12-1	TRAJ6	None	TRAC	TGTGTGGTGAACTTCGCATCAGGAGGAAGCTACATACCTACATTT	CVVNFASGGSYIPTF	6600	9	TRBV7-9	TRBJ1-2	None	TRBC1	TGTGCCAGCAGCTCTAAGGGGACAGGGAATGGCTACACCTTC	CASSSKGTGNGYTF	7420	10	CAIT	2	12.CD8+ Eff/mem CD161+	12
CTCTAATTCCTTTCGG-1.IBB100_CD8	CTCTAATTCCTTTCGG-1	clonotype3.IBB100_CD8	IBB100	TRAV12-1	TRAJ6	None	TRAC	TGTGTGGTGAACATGGCGGAAGGAGGAAGCTACATACCTACATTT	CVVNMAEGGSYIPTF	5098	2	TRBV2	TRBJ2-4	None	TRBC2	TGTGCCAGCAGTAATCGAAAAAACATTCAGTACTTC	CASSNRKNIQYF	13916	10	CAIT	2	12.CD8+ Eff/mem CD161+	12
CTCTACGAGCCCAATT-1.IBB100_CD8	CTCTACGAGCCCAATT-1	clonotype3.IBB100_CD8	IBB100	TRAV12-1	TRAJ6	None	TRAC	TGTGTGGTGAACATGGCGGAAGGAGGAAGCTACATACCTACATTT	CVVNMAEGGSYIPTF	5070	3	TRBV2	TRBJ2-4	None	TRBC2	TGTGCCAGCAGTAATCGAAAAAACATTCAGTACTTC	CASSNRKNIQYF	20004	15	CAIT	2	12.CD8+ Eff/mem CD161+	12
CTCTGGTGTTCTGGTA-1.IBB15_CD8	CTCTGGTGTTCTGGTA-1	clonotype80.IBB15_CD8	IBB15	TRAV12-1	TRAJ6	None	TRAC	TGTGTGGTGAGGGGTGCATCAGGAGGAAGCTACATACCTACATTT	CVVRGASGGSYIPTF	5058	6	TRBV11-1	TRBJ2-1	None	TRBC2	TGTGCCAGCAGCTCCCCTTCGGGACTAGCGGGGGGGCCAACTGAGCAGTTCTTC	CASSSPSGLAGGPTEQFF	23542	21	CAIT	2	12.CD8+ Eff/mem CD161+	12
CTGAAACCAGTCAGCC-1.IBB15_CD8	CTGAAACCAGTCAGCC-1	clonotype3.IBB15_CD8	IBB15	TRAV12-1	TRAJ6	None	TRAC	TGTGTGGTGAGCATCGCATCAGGAGGAAGCTACATACCTACATTT	CVVSIASGGSYIPTF	1756	1	TRBV7-9	TRBJ2-6	None	TRBC2	TGTGCCAGCAGCCCCGGGCAGGGGGCGGGTGGGGCCAACGTCCTGACTTTC	CASSPGQGAGGANVLTF	4232	3	CAIT	2	12.CD8+ Eff/mem CD161+	12
CTGCCTACATCTGGTA-1.IBB100_CD8	CTGCCTACATCTGGTA-1	clonotype3.IBB100_CD8	IBB100	TRAV12-1	TRAJ6	None	TRAC	TGTGTGGTGAACATGGCGGAAGGAGGAAGCTACATACCTACATTT	CVVNMAEGGSYIPTF	5344	5	TRBV2	TRBJ2-4	None	TRBC2	TGTGCCAGCAGTAATCGAAAAAACATTCAGTACTTC	CASSNRKNIQYF	8990	8	CAIT	2	12.CD8+ Eff/mem CD161+	12
CTGCGGACACCGCTAG-1.IBB100_CD8	CTGCGGACACCGCTAG-1	clonotype3.IBB100_CD8	IBB100	TRAV12-1	TRAJ6	None	TRAC	TGTGTGGTGAACATGGCGGAAGGAGGAAGCTACATACCTACATTT	CVVNMAEGGSYIPTF	10338	5	TRBV2	TRBJ2-4	None	TRBC2	TGTGCCAGCAGTAATCGAAAAAACATTCAGTACTTC	CASSNRKNIQYF	3348	3	CAIT	3	9.CD8+ Eff/mem	9
CTGCGGACAGTTCATG-1.IBB15_CD8	CTGCGGACAGTTCATG-1	clonotype219.IBB15_CD8	IBB15	TRAV12-1	TRAJ6	None	TRAC	TGTGTGGTGAACACCGCATCAGGAGGAAGCTACATACCTACATTT	CVVNTASGGSYIPTF	8156	5	TRBV7-9	TRBJ2-1	None	TRBC2	TGTGCCAGCAGCGCCAAGACAGGGGGCAATGAGCAGTTCTTC	CASSAKTGGNEQFF	17738	13	CAIT	2	12.CD8+ Eff/mem CD161+	12
CTGCGGACATCCTTGC-1.IBB100_CD8	CTGCGGACATCCTTGC-1	clonotype73.IBB100_CD8	IBB100	TRAV12-1	TRAJ6	None	TRAC	TGTGTGGTGAACTTGGCATCAGGAGGAAGCTACATACCTACATTT	CVVNLASGGSYIPTF	2510	2	TRBV10-2	TRBJ2-1	None	TRBC2	TGCGCCAGCAAGGCACGAAACAATGAGCAGTTCTTC	CASKARNNEQFF	10876	8	CAIT	2	12.CD8+ Eff/mem CD161+	12
CTTAGGATCTAGCACA-1.IBB15_CD8	CTTAGGATCTAGCACA-1	clonotype3.IBB15_CD8	IBB15	TRAV12-1	TRAJ6	None	TRAC	TGTGTGGTGAGCATCGCATCAGGAGGAAGCTACATACCTACATTT	CVVSIASGGSYIPTF	10624	8	TRBV7-9	TRBJ2-6	None	TRBC2	TGTGCCAGCAGCCCCGGGCAGGGGGCGGGTGGGGCCAACGTCCTGACTTTC	CASSPGQGAGGANVLTF	7122	8	CAIT	2	12.CD8+ Eff/mem CD161+	12
CTTCTCTTCCACGACG-1.IBB100_CD8	CTTCTCTTCCACGACG-1	clonotype3.IBB100_CD8	IBB100	TRAV12-1	TRAJ6	None	TRAC	TGTGTGGTGAACATGGCGGAAGGAGGAAGCTACATACCTACATTT	CVVNMAEGGSYIPTF	4378	2	TRBV2	TRBJ2-4	None	TRBC2	TGTGCCAGCAGTAATCGAAAAAACATTCAGTACTTC	CASSNRKNIQYF	10758	9	CAIT	2	12.CD8+ Eff/mem CD161+	12
CTTGGCTGTAGAGTGC-1.IBB15_CD8	CTTGGCTGTAGAGTGC-1	clonotype3.IBB15_CD8	IBB15	TRAV12-1	TRAJ6	None	TRAC	TGTGTGGTGAGCATCGCATCAGGAGGAAGCTACATACCTACATTT	CVVSIASGGSYIPTF	6754	7	TRBV7-9	TRBJ2-6	None	TRBC2	TGTGCCAGCAGCCCCGGGCAGGGGGCGGGTGGGGCCAACGTCCTGACTTTC	CASSPGQGAGGANVLTF	3160	2	CAIT	3	9.CD8+ Eff/mem	9
GAAACTCTCATGTCCC-1.IBB15_CD8	GAAACTCTCATGTCCC-1	clonotype112.IBB15_CD8	IBB15	TRAV12-1	TRAJ6	None	TRAC	TGTGTGGTGAACCATGCATCAGGAGGAAGCTACATACCTACATTT	CVVNHASGGSYIPTF	12198	11	TRBV7-9	TRBJ2-2	None	TRBC2	TGTGCCAGCAGGGACAGGGGTGGCACCGGGGAGCTGTTTTTT	CASRDRGGTGELFF	7530	9	CAIT	2	12.CD8+ Eff/mem CD161+	12
GAAACTCTCTTGTTTG-1.IBB100_CD8	GAAACTCTCTTGTTTG-1	clonotype3.IBB100_CD8	IBB100	TRAV12-1	TRAJ6	None	TRAC	TGTGTGGTGAACATGGCGGAAGGAGGAAGCTACATACCTACATTT	CVVNMAEGGSYIPTF	3386	5	TRBV2	TRBJ2-4	None	TRBC2	TGTGCCAGCAGTAATCGAAAAAACATTCAGTACTTC	CASSNRKNIQYF	12416	15	CAIT	2	12.CD8+ Eff/mem CD161+	12
GAACATCAGATCGGGT-1.IBB15_CD8	GAACATCAGATCGGGT-1	clonotype49.IBB15_CD8	IBB15	TRAV12-1	TRAJ6	None	TRAC	TGTGTGGTGCGACGAGCATCAGGAGGAAGCTACATACCTACATTT	CVVRRASGGSYIPTF	19006	14	TRBV7-9	TRBJ2-5	None	TRBC2	TGTGCCAGCAACAGCCCCCGACAGGAAGAGACCCAGTACTTC	CASNSPRQEETQYF	11492	11	CAIT	2	12.CD8+ Eff/mem CD161+	12
GAACATCCATGGTAGG-1.IBB100_CD8	GAACATCCATGGTAGG-1	clonotype3.IBB100_CD8	IBB100	TRAV12-1	TRAJ6	None	TRAC	TGTGTGGTGAACATGGCGGAAGGAGGAAGCTACATACCTACATTT	CVVNMAEGGSYIPTF	8424	5	TRBV2	TRBJ2-4	None	TRBC2	TGTGCCAGCAGTAATCGAAAAAACATTCAGTACTTC	CASSNRKNIQYF	16186	12	CAIT	2	12.CD8+ Eff/mem CD161+	12
GAATAAGCAAGTCTAC-1.IBB100_CD8	GAATAAGCAAGTCTAC-1	clonotype3.IBB100_CD8	IBB100	TRAV12-1	TRAJ6	None	TRAC	TGTGTGGTGAACATGGCGGAAGGAGGAAGCTACATACCTACATTT	CVVNMAEGGSYIPTF	11676	8	TRBV2	TRBJ2-4	None	TRBC2	TGTGCCAGCAGTAATCGAAAAAACATTCAGTACTTC	CASSNRKNIQYF	9250	7	CAIT	2	12.CD8+ Eff/mem CD161+	12
GAATGAACAGTCGTGC-1.IBB15_CD8	GAATGAACAGTCGTGC-1	clonotype38.IBB15_CD8	IBB15	TRAV12-1	TRAJ6	None	TRAC	TGTGTGGTGAACATTGCATCAGGAGGAAGCTACATACCTACATTT	CVVNIASGGSYIPTF	3356	2	TRBV7-9	TRBJ1-2	None	TRBC1	TGTGCCAGCAGCCCGCCCGGGATCCCGTACACCTTC	CASSPPGIPYTF	12780	14	CAIT	3	9.CD8+ Eff/mem	9
GAATGAATCCAGTAGT-1.IBB15_CD8	GAATGAATCCAGTAGT-1	clonotype3.IBB15_CD8	IBB15	TRAV12-1	TRAJ6	None	TRAC	TGTGTGGTGAGCATCGCATCAGGAGGAAGCTACATACCTACATTT	CVVSIASGGSYIPTF	2160	4	TRBV7-9	TRBJ2-6	None	TRBC2	TGTGCCAGCAGCCCCGGGCAGGGGGCGGGTGGGGCCAACGTCCTGACTTTC	CASSPGQGAGGANVLTF	10734	8	CAIT	2	12.CD8+ Eff/mem CD161+	12
GACACGCCATTGCGGC-1.IBB100_CD8	GACACGCCATTGCGGC-1	clonotype3.IBB100_CD8	IBB100	TRAV12-1	TRAJ6	None	TRAC	TGTGTGGTGAACATGGCGGAAGGAGGAAGCTACATACCTACATTT	CVVNMAEGGSYIPTF	8798	5	TRBV2	TRBJ2-4	None	TRBC2	TGTGCCAGCAGTAATCGAAAAAACATTCAGTACTTC	CASSNRKNIQYF	15496	10	CAIT	2	12.CD8+ Eff/mem CD161+	12
GACACGCTCTGCTGTC-1.IBB15_CD8	GACACGCTCTGCTGTC-1	clonotype3.IBB15_CD8	IBB15	TRAV12-1	TRAJ6	None	TRAC	TGTGTGGTGAGCATCGCATCAGGAGGAAGCTACATACCTACATTT	CVVSIASGGSYIPTF	5632	3	TRBV7-9	TRBJ2-6	None	TRBC2	TGTGCCAGCAGCCCCGGGCAGGGGGCGGGTGGGGCCAACGTCCTGACTTTC	CASSPGQGAGGANVLTF	8192	6	CAIT	2	12.CD8+ Eff/mem CD161+	12
GACCTGGCACAGACTT-1.IBB100_CD8	GACCTGGCACAGACTT-1	clonotype3.IBB100_CD8	IBB100	TRAV12-1	TRAJ6	None	TRAC	TGTGTGGTGAACATGGCGGAAGGAGGAAGCTACATACCTACATTT	CVVNMAEGGSYIPTF	8126	5	TRBV2	TRBJ2-4	None	TRBC2	TGTGCCAGCAGTAATCGAAAAAACATTCAGTACTTC	CASSNRKNIQYF	6784	5	CAIT	2	12.CD8+ Eff/mem CD161+	12
GACGTGCAGGACACCA-1.IBB15_CD8	GACGTGCAGGACACCA-1	clonotype3.IBB15_CD8	IBB15	TRAV12-1	TRAJ6	None	TRAC	TGTGTGGTGAGCATCGCATCAGGAGGAAGCTACATACCTACATTT	CVVSIASGGSYIPTF	5454	5	TRBV7-9	TRBJ2-6	None	TRBC2	TGTGCCAGCAGCCCCGGGCAGGGGGCGGGTGGGGCCAACGTCCTGACTTTC	CASSPGQGAGGANVLTF	12392	9	CAIT	3	9.CD8+ Eff/mem	9
GACGTGCAGGTGTGGT-1.IBB100_CD8	GACGTGCAGGTGTGGT-1	clonotype3.IBB100_CD8	IBB100	TRAV12-1	TRAJ6	None	TRAC	TGTGTGGTGAACATGGCGGAAGGAGGAAGCTACATACCTACATTT	CVVNMAEGGSYIPTF	6758	5	TRBV2	TRBJ2-4	None	TRBC2	TGTGCCAGCAGTAATCGAAAAAACATTCAGTACTTC	CASSNRKNIQYF	10124	9	CAIT	2	12.CD8+ Eff/mem CD161+	12
GACGTGCGTAACGTTC-1.IBB15_CD8	GACGTGCGTAACGTTC-1	clonotype49.IBB15_CD8	IBB15	TRAV12-1	TRAJ6	None	TRAC	TGTGTGGTGCGACGAGCATCAGGAGGAAGCTACATACCTACATTT	CVVRRASGGSYIPTF	4506	3	TRBV7-9	TRBJ2-5	None	TRBC2	TGTGCCAGCAACAGCCCCCGACAGGAAGAGACCCAGTACTTC	CASNSPRQEETQYF	16516	13	CAIT	2	12.CD8+ Eff/mem CD161+	12
GATCAGTAGAATTGTG-1.IBB100_CD8	GATCAGTAGAATTGTG-1	clonotype3.IBB100_CD8	IBB100	TRAV12-1	TRAJ6	None	TRAC	TGTGTGGTGAACATGGCGGAAGGAGGAAGCTACATACCTACATTT	CVVNMAEGGSYIPTF	8022	5	TRBV2	TRBJ2-4	None	TRBC2	TGTGCCAGCAGTAATCGAAAAAACATTCAGTACTTC	CASSNRKNIQYF	8960	7	CAIT	2	12.CD8+ Eff/mem CD161+	12
GATCGTACACCGAAAG-1.IBB100_CD8	GATCGTACACCGAAAG-1	clonotype3.IBB100_CD8	IBB100	TRAV12-1	TRAJ6	None	TRAC	TGTGTGGTGAACATGGCGGAAGGAGGAAGCTACATACCTACATTT	CVVNMAEGGSYIPTF	4202	2	TRBV2	TRBJ2-4	None	TRBC2	TGTGCCAGCAGTAATCGAAAAAACATTCAGTACTTC	CASSNRKNIQYF	12158	11	CAIT	3	9.CD8+ Eff/mem	9
GATCTAGAGCCAGTTT-1.IBB100_CD8	GATCTAGAGCCAGTTT-1	clonotype3.IBB100_CD8	IBB100	TRAV12-1	TRAJ6	None	TRAC	TGTGTGGTGAACATGGCGGAAGGAGGAAGCTACATACCTACATTT	CVVNMAEGGSYIPTF	4150	3	TRBV2	TRBJ2-4	None	TRBC2	TGTGCCAGCAGTAATCGAAAAAACATTCAGTACTTC	CASSNRKNIQYF	5234	7	CAIT	2	12.CD8+ Eff/mem CD161+	12
GATCTAGAGTGTCCCG-1.IBB111_CD8	GATCTAGAGTGTCCCG-1	clonotype48.IBB111_CD8	IBB111	TRAV12-1	TRAJ6	None	TRAC	TGTGTGGTGAGTTCAGCATCAGGAGGAAGCTACATACCTACATTT	CVVSSASGGSYIPTF	2190	3	TRBV7-9	TRBJ2-4	None	TRBC2	TGTGCCAGCAGCCGGGGACAGCTAGCCAAAAACATTCAGTACTTC	CASSRGQLAKNIQYF	6066	9	CAIT	2	12.CD8+ Eff/mem CD161+	12
GATGAAAAGTATGACA-1.IBB100_CD8	GATGAAAAGTATGACA-1	clonotype3094.IBB100_CD8	IBB100	TRAV12-1	TRAJ6	None	TRAC	TGTGTGGTGAGGACCGCCAGGGGAGGAAGCTACATACCTACATTT	CVVRTARGGSYIPTF	2456	1	TRBV5-6	TRBJ2-4	None	TRBC2	TGTGCCAGCAGCTTGGAGGAGACGGGGGAAAACATTCAGTACTTC	CASSLEETGENIQYF	7348	4	CAIT	4	2.CD4+ Central mem 2	2
GATGAAAGTGTTAAGA-1.IBB100_CD8	GATGAAAGTGTTAAGA-1	clonotype73.IBB100_CD8	IBB100	TRAV12-1	TRAJ6	None	TRAC	TGTGTGGTGAACTTGGCATCAGGAGGAAGCTACATACCTACATTT	CVVNLASGGSYIPTF	3630	2	TRBV10-2	TRBJ2-1	None	TRBC2	TGCGCCAGCAAGGCACGAAACAATGAGCAGTTCTTC	CASKARNNEQFF	9104	7	CAIT	2	12.CD8+ Eff/mem CD161+	12
GATGAGGTCTCGATGA-1.IBB15_CD8	GATGAGGTCTCGATGA-1	clonotype119.IBB15_CD8	IBB15	TRAV12-1	TRAJ6	None	TRAC	TGTGTGGTGTCCCAGGCGGCAGGAGGAAGCTACATACCTACATTT	CVVSQAAGGSYIPTF	5972	4	TRBV7-9	TRBJ2-1	None	TRBC2	TGTGCCAGCAGCCCTACGGGAACGGGAGGCAATGAGCAGTTCTTC	CASSPTGTGGNEQFF	20434	17	CAIT	2	12.CD8+ Eff/mem CD161+	12
GATGCTACAGGGAGAG-1.IBB100_CD8	GATGCTACAGGGAGAG-1	clonotype3.IBB100_CD8	IBB100	TRAV12-1	TRAJ6	None	TRAC	TGTGTGGTGAACATGGCGGAAGGAGGAAGCTACATACCTACATTT	CVVNMAEGGSYIPTF	8934	4	TRBV2	TRBJ2-4	None	TRBC2	TGTGCCAGCAGTAATCGAAAAAACATTCAGTACTTC	CASSNRKNIQYF	4334	3	CAIT	2	12.CD8+ Eff/mem CD161+	12
GATGCTATCTTCGAGA-1.IBB15_CD8	GATGCTATCTTCGAGA-1	clonotype3.IBB15_CD8	IBB15	TRAV12-1	TRAJ6	None	TRAC	TGTGTGGTGAGCATCGCATCAGGAGGAAGCTACATACCTACATTT	CVVSIASGGSYIPTF	5084	7	TRBV7-9	TRBJ2-6	None	TRBC2	TGTGCCAGCAGCCCCGGGCAGGGGGCGGGTGGGGCCAACGTCCTGACTTTC	CASSPGQGAGGANVLTF	11080	9	CAIT	2	12.CD8+ Eff/mem CD161+	12
GATTCAGTCAAAGTAG-1.IBB15_CD8	GATTCAGTCAAAGTAG-1	clonotype60.IBB15_CD8	IBB15	TRAV12-1	TRAJ6	None	TRAC	TGTGTGGTGTCCCTAGCATCAGGAGGAAGCTACATACCTACATTT	CVVSLASGGSYIPTF	5810	4	TRBV7-9	TRBJ2-5	None	TRBC2	TGTGCCAGCAGCGGGCGGACTAGCGGGGGGGAACCCGAGACCCAGTACTTC	CASSGRTSGGEPETQYF	6938	8	CAIT	2	12.CD8+ Eff/mem CD161+	12
GCAAACTAGACCTAGG-1.IBB15_CD8	GCAAACTAGACCTAGG-1	clonotype3.IBB15_CD8	IBB15	TRAV12-1	TRAJ6	None	TRAC	TGTGTGGTGAGCATCGCATCAGGAGGAAGCTACATACCTACATTT	CVVSIASGGSYIPTF	6916	6	TRBV7-9	TRBJ2-6	None	TRBC2	TGTGCCAGCAGCCCCGGGCAGGGGGCGGGTGGGGCCAACGTCCTGACTTTC	CASSPGQGAGGANVLTF	9902	8	CAIT	3	9.CD8+ Eff/mem	9
GCAGCCAGTCTGATTG-1.IBB100_CD8	GCAGCCAGTCTGATTG-1	clonotype3.IBB100_CD8	IBB100	TRAV12-1	TRAJ6	None	TRAC	TGTGTGGTGAACATGGCGGAAGGAGGAAGCTACATACCTACATTT	CVVNMAEGGSYIPTF	6636	7	TRBV2	TRBJ2-4	None	TRBC2	TGTGCCAGCAGTAATCGAAAAAACATTCAGTACTTC	CASSNRKNIQYF	25460	16	CAIT	2	12.CD8+ Eff/mem CD161+	12
GCAGCCATCGCTAGCG-1.IBB100_CD8	GCAGCCATCGCTAGCG-1	clonotype73.IBB100_CD8	IBB100	TRAV12-1	TRAJ6	None	TRAC	TGTGTGGTGAACTTGGCATCAGGAGGAAGCTACATACCTACATTT	CVVNLASGGSYIPTF	2234	3	TRBV10-2	TRBJ2-1	None	TRBC2	TGCGCCAGCAAGGCACGAAACAATGAGCAGTTCTTC	CASKARNNEQFF	6110	12	CAIT	2	12.CD8+ Eff/mem CD161+	12
GCAGTTACAAGCGTAG-1.IBB15_CD8	GCAGTTACAAGCGTAG-1	clonotype3.IBB15_CD8	IBB15	TRAV12-1	TRAJ6	None	TRAC	TGTGTGGTGAGCATCGCATCAGGAGGAAGCTACATACCTACATTT	CVVSIASGGSYIPTF	4958	6	TRBV7-9	TRBJ2-6	None	TRBC2	TGTGCCAGCAGCCCCGGGCAGGGGGCGGGTGGGGCCAACGTCCTGACTTTC	CASSPGQGAGGANVLTF	8506	7	CAIT	2	12.CD8+ Eff/mem CD161+	12
GCAGTTATCAATACCG-1.IBB15_CD8	GCAGTTATCAATACCG-1	clonotype3.IBB15_CD8	IBB15	TRAV12-1	TRAJ6	None	TRAC	TGTGTGGTGAGCATCGCATCAGGAGGAAGCTACATACCTACATTT	CVVSIASGGSYIPTF	11344	7	TRBV7-9	TRBJ2-6	None	TRBC2	TGTGCCAGCAGCCCCGGGCAGGGGGCGGGTGGGGCCAACGTCCTGACTTTC	CASSPGQGAGGANVLTF	6670	5	CAIT	3	9.CD8+ Eff/mem	9
GCAGTTATCAGCAACT-1.IBB100_CD8	GCAGTTATCAGCAACT-1	clonotype3.IBB100_CD8	IBB100	TRAV12-1	TRAJ6	None	TRAC	TGTGTGGTGAACATGGCGGAAGGAGGAAGCTACATACCTACATTT	CVVNMAEGGSYIPTF	2112	4	TRBV2	TRBJ2-4	None	TRBC2	TGTGCCAGCAGTAATCGAAAAAACATTCAGTACTTC	CASSNRKNIQYF	7432	10	CAIT	2	12.CD8+ Eff/mem CD161+	12
GCATGCGAGGAACTGC-1.IBB15_CD8	GCATGCGAGGAACTGC-1	clonotype3.IBB15_CD8	IBB15	TRAV12-1	TRAJ6	None	TRAC	TGTGTGGTGAGCATCGCATCAGGAGGAAGCTACATACCTACATTT	CVVSIASGGSYIPTF	8240	7	TRBV7-9	TRBJ2-6	None	TRBC2	TGTGCCAGCAGCCCCGGGCAGGGGGCGGGTGGGGCCAACGTCCTGACTTTC	CASSPGQGAGGANVLTF	9054	7	CAIT	2	12.CD8+ Eff/mem CD161+	12
GCATGCGCACTGTGTA-1.IBB100_CD8	GCATGCGCACTGTGTA-1	clonotype3.IBB100_CD8	IBB100	TRAV12-1	TRAJ6	None	TRAC	TGTGTGGTGAACATGGCGGAAGGAGGAAGCTACATACCTACATTT	CVVNMAEGGSYIPTF	4294	3	TRBV2	TRBJ2-4	None	TRBC2	TGTGCCAGCAGTAATCGAAAAAACATTCAGTACTTC	CASSNRKNIQYF	4806	4	CAIT	2	12.CD8+ Eff/mem CD161+	12
GCATGTAGTAAGCACG-1.IBB15_CD8	GCATGTAGTAAGCACG-1	clonotype3.IBB15_CD8	IBB15	TRAV12-1	TRAJ6	None	TRAC	TGTGTGGTGAGCATCGCATCAGGAGGAAGCTACATACCTACATTT	CVVSIASGGSYIPTF	5748	4	TRBV7-9	TRBJ2-6	None	TRBC2	TGTGCCAGCAGCCCCGGGCAGGGGGCGGGTGGGGCCAACGTCCTGACTTTC	CASSPGQGAGGANVLTF	1264	1	CAIT	2	12.CD8+ Eff/mem CD161+	12
GCATGTAGTATATGGA-1.IBB15_CD4	GCATGTAGTATATGGA-1	clonotype2.IBB15_CD4	IBB15	TRAV12-1	TRAJ6	None	TRAC	TGTGTGGTGAGCATCGCATCAGGAGGAAGCTACATACCTACATTT	CVVSIASGGSYIPTF	3682	8	TRBV7-9	TRBJ2-6	None	TRBC2	TGTGCCAGCAGCCCCGGGCAGGGGGCGGGTGGGGCCAACGTCCTGACTTTC	CASSPGQGAGGANVLTF	7112	9	CAIT	2	12.CD8+ Eff/mem CD161+	12
GCATGTAGTGCTGTAT-1.IBB100_CD8	GCATGTAGTGCTGTAT-1	clonotype3.IBB100_CD8	IBB100	TRAV12-1	TRAJ6	None	TRAC	TGTGTGGTGAACATGGCGGAAGGAGGAAGCTACATACCTACATTT	CVVNMAEGGSYIPTF	80	1	TRBV2	TRBJ2-4	None	TRBC2	TGTGCCAGCAGTAATCGAAAAAACATTCAGTACTTC	CASSNRKNIQYF	9500	8	CAIT	2	12.CD8+ Eff/mem CD161+	12
GCGACCAGTCATTAGC-1.IBB15_CD8	GCGACCAGTCATTAGC-1	clonotype3.IBB15_CD8	IBB15	TRAV12-1	TRAJ6	None	TRAC	TGTGTGGTGAGCATCGCATCAGGAGGAAGCTACATACCTACATTT	CVVSIASGGSYIPTF	7020	5	TRBV7-9	TRBJ2-6	None	TRBC2	TGTGCCAGCAGCCCCGGGCAGGGGGCGGGTGGGGCCAACGTCCTGACTTTC	CASSPGQGAGGANVLTF	7414	5	CAIT	2	12.CD8+ Eff/mem CD161+	12
GCGAGAAGTATATGGA-1.IBB15_CD8	GCGAGAAGTATATGGA-1	clonotype3.IBB15_CD8	IBB15	TRAV12-1	TRAJ6	None	TRAC	TGTGTGGTGAGCATCGCATCAGGAGGAAGCTACATACCTACATTT	CVVSIASGGSYIPTF	10342	9	TRBV7-9	TRBJ2-6	None	TRBC2	TGTGCCAGCAGCCCCGGGCAGGGGGCGGGTGGGGCCAACGTCCTGACTTTC	CASSPGQGAGGANVLTF	10056	8	CAIT	2	12.CD8+ Eff/mem CD161+	12
GCGAGAAGTCCAGTAT-1.IBB100_CD8	GCGAGAAGTCCAGTAT-1	clonotype3.IBB100_CD8	IBB100	TRAV12-1	TRAJ6	None	TRAC	TGTGTGGTGAACATGGCGGAAGGAGGAAGCTACATACCTACATTT	CVVNMAEGGSYIPTF	1752	2	TRBV2	TRBJ2-4	None	TRBC2	TGTGCCAGCAGTAATCGAAAAAACATTCAGTACTTC	CASSNRKNIQYF	13954	12	CAIT	2	12.CD8+ Eff/mem CD161+	12
GCGCAACGTGCAGACA-1.IBB100_CD8	GCGCAACGTGCAGACA-1	clonotype3.IBB100_CD8	IBB100	TRAV12-1	TRAJ6	None	TRAC	TGTGTGGTGAACATGGCGGAAGGAGGAAGCTACATACCTACATTT	CVVNMAEGGSYIPTF	4794	3	TRBV2	TRBJ2-4	None	TRBC2	TGTGCCAGCAGTAATCGAAAAAACATTCAGTACTTC	CASSNRKNIQYF	8962	8	CAIT	2	12.CD8+ Eff/mem CD161+	12
GCGCAACGTTTAGGAA-1.IBB15_CD8	GCGCAACGTTTAGGAA-1	clonotype107.IBB15_CD8	IBB15	TRAV12-1	TRAJ6	None	TRAC	TGTGTGGTGAACATAGCATCAGGAGGAAGCTACATACCTACATTT	CVVNIASGGSYIPTF	8128	7	TRBV10-3	TRBJ2-1	None	TRBC2	TGTGCCATCAGGAGAACCGGGACTAGCGGGGACAATGAGCAGTTCTTC	CAIRRTGTSGDNEQFF	17028	15	CAIT	3	9.CD8+ Eff/mem	9
GCGCAGTAGTCCCACG-1.IBB100_CD8	GCGCAGTAGTCCCACG-1	clonotype3.IBB100_CD8	IBB100	TRAV12-1	TRAJ6	None	TRAC	TGTGTGGTGAACATGGCGGAAGGAGGAAGCTACATACCTACATTT	CVVNMAEGGSYIPTF	3672	2	TRBV2	TRBJ2-4	None	TRBC2	TGTGCCAGCAGTAATCGAAAAAACATTCAGTACTTC	CASSNRKNIQYF	14364	9	CAIT	2	12.CD8+ Eff/mem CD161+	12
GCGCCAACATGCATGT-1.IBB15_CD8	GCGCCAACATGCATGT-1	clonotype3.IBB15_CD8	IBB15	TRAV12-1	TRAJ6	None	TRAC	TGTGTGGTGAGCATCGCATCAGGAGGAAGCTACATACCTACATTT	CVVSIASGGSYIPTF	13814	12	TRBV7-9	TRBJ2-6	None	TRBC2	TGTGCCAGCAGCCCCGGGCAGGGGGCGGGTGGGGCCAACGTCCTGACTTTC	CASSPGQGAGGANVLTF	8436	7	CAIT	2	12.CD8+ Eff/mem CD161+	12
GCGGGTTGTCGAACAG-1.IBB100_CD8	GCGGGTTGTCGAACAG-1	clonotype3.IBB100_CD8	IBB100	TRAV12-1	TRAJ6	None	TRAC	TGTGTGGTGAACATGGCGGAAGGAGGAAGCTACATACCTACATTT	CVVNMAEGGSYIPTF	1572	1	TRBV2	TRBJ2-4	None	TRBC2	TGTGCCAGCAGTAATCGAAAAAACATTCAGTACTTC	CASSNRKNIQYF	8830	7	CAIT	2	12.CD8+ Eff/mem CD161+	12
GCTCCTACAGCTTCGG-1.IBB111_CD8	GCTCCTACAGCTTCGG-1	clonotype48.IBB111_CD8	IBB111	TRAV12-1	TRAJ6	None	TRAC	TGTGTGGTGAGTTCAGCATCAGGAGGAAGCTACATACCTACATTT	CVVSSASGGSYIPTF	1910	3	TRBV7-9	TRBJ2-4	None	TRBC2	TGTGCCAGCAGCCGGGGACAGCTAGCCAAAAACATTCAGTACTTC	CASSRGQLAKNIQYF	6848	13	CAIT	2	12.CD8+ Eff/mem CD161+	12
GCTCTGTTCGTTTAGG-1.IBB100_CD8	GCTCTGTTCGTTTAGG-1	clonotype3.IBB100_CD8	IBB100	TRAV12-1	TRAJ6	None	TRAC	TGTGTGGTGAACATGGCGGAAGGAGGAAGCTACATACCTACATTT	CVVNMAEGGSYIPTF	1614	1	TRBV2	TRBJ2-4	None	TRBC2	TGTGCCAGCAGTAATCGAAAAAACATTCAGTACTTC	CASSNRKNIQYF	5562	5	CAIT	2	12.CD8+ Eff/mem CD161+	12
GCTGCAGAGGGTATCG-1.IBB15_CD8	GCTGCAGAGGGTATCG-1	clonotype49.IBB15_CD8	IBB15	TRAV12-1	TRAJ6	None	TRAC	TGTGTGGTGCGACGAGCATCAGGAGGAAGCTACATACCTACATTT	CVVRRASGGSYIPTF	2820	2	TRBV7-9	TRBJ2-5	None	TRBC2	TGTGCCAGCAACAGCCCCCGACAGGAAGAGACCCAGTACTTC	CASNSPRQEETQYF	27226	21	CAIT	2	12.CD8+ Eff/mem CD161+	12
GCTGCAGCAATGAAAC-1.IBB15_CD8	GCTGCAGCAATGAAAC-1	clonotype3.IBB15_CD8	IBB15	TRAV12-1	TRAJ6	None	TRAC	TGTGTGGTGAGCATCGCATCAGGAGGAAGCTACATACCTACATTT	CVVSIASGGSYIPTF	12934	11	TRBV7-9	TRBJ2-6	None	TRBC2	TGTGCCAGCAGCCCCGGGCAGGGGGCGGGTGGGGCCAACGTCCTGACTTTC	CASSPGQGAGGANVLTF	7898	8	CAIT	2	12.CD8+ Eff/mem CD161+	12
GCTGCAGCACGGTAAG-1.IBB100_CD8	GCTGCAGCACGGTAAG-1	clonotype3.IBB100_CD8	IBB100	TRAV12-1	TRAJ6	None	TRAC	TGTGTGGTGAACATGGCGGAAGGAGGAAGCTACATACCTACATTT	CVVNMAEGGSYIPTF	4954	3	TRBV2	TRBJ2-4	None	TRBC2	TGTGCCAGCAGTAATCGAAAAAACATTCAGTACTTC	CASSNRKNIQYF	19008	12	CAIT	2	12.CD8+ Eff/mem CD161+	12
GCTGCAGTCAGTCAGT-1.IBB100_CD8	GCTGCAGTCAGTCAGT-1	clonotype3.IBB100_CD8	IBB100	TRAV12-1	TRAJ6	None	TRAC	TGTGTGGTGAACATGGCGGAAGGAGGAAGCTACATACCTACATTT	CVVNMAEGGSYIPTF	2336	2	TRBV2	TRBJ2-4	None	TRBC2	TGTGCCAGCAGTAATCGAAAAAACATTCAGTACTTC	CASSNRKNIQYF	8922	6	CAIT	2	12.CD8+ Eff/mem CD161+	12
GCTGCGACATGCATGT-1.IBB100_CD8	GCTGCGACATGCATGT-1	clonotype3.IBB100_CD8	IBB100	TRAV12-1	TRAJ6	None	TRAC	TGTGTGGTGAACATGGCGGAAGGAGGAAGCTACATACCTACATTT	CVVNMAEGGSYIPTF	4744	4	TRBV2	TRBJ2-4	None	TRBC2	TGTGCCAGCAGTAATCGAAAAAACATTCAGTACTTC	CASSNRKNIQYF	10762	8	CAIT	2	12.CD8+ Eff/mem CD161+	12
GCTGCTTAGACAGAGA-1.IBB15_CD8	GCTGCTTAGACAGAGA-1	clonotype3.IBB15_CD8	IBB15	TRAV12-1	TRAJ6	None	TRAC	TGTGTGGTGAGCATCGCATCAGGAGGAAGCTACATACCTACATTT	CVVSIASGGSYIPTF	12552	10	TRBV7-9	TRBJ2-6	None	TRBC2	TGTGCCAGCAGCCCCGGGCAGGGGGCGGGTGGGGCCAACGTCCTGACTTTC	CASSPGQGAGGANVLTF	6902	8	CAIT	2	12.CD8+ Eff/mem CD161+	12
GCTGCTTTCATTATCC-1.IBB100_CD8	GCTGCTTTCATTATCC-1	clonotype3.IBB100_CD8	IBB100	TRAV12-1	TRAJ6	None	TRAC	TGTGTGGTGAACATGGCGGAAGGAGGAAGCTACATACCTACATTT	CVVNMAEGGSYIPTF	2668	3	TRBV2	TRBJ2-4	None	TRBC2	TGTGCCAGCAGTAATCGAAAAAACATTCAGTACTTC	CASSNRKNIQYF	8656	11	CAIT	2	12.CD8+ Eff/mem CD161+	12
GCTTGAATCGCGCCAA-1.IBB15_CD8	GCTTGAATCGCGCCAA-1	clonotype3.IBB15_CD8	IBB15	TRAV12-1	TRAJ6	None	TRAC	TGTGTGGTGAGCATCGCATCAGGAGGAAGCTACATACCTACATTT	CVVSIASGGSYIPTF	5522	4	TRBV7-9	TRBJ2-6	None	TRBC2	TGTGCCAGCAGCCCCGGGCAGGGGGCGGGTGGGGCCAACGTCCTGACTTTC	CASSPGQGAGGANVLTF	6784	4	CAIT	2	12.CD8+ Eff/mem CD161+	12
GGAAAGCCAGTGACAG-1.IBB15_CD8	GGAAAGCCAGTGACAG-1	clonotype3.IBB15_CD8	IBB15	TRAV12-1	TRAJ6	None	TRAC	TGTGTGGTGAGCATCGCATCAGGAGGAAGCTACATACCTACATTT	CVVSIASGGSYIPTF	8130	6	TRBV7-9	TRBJ2-6	None	TRBC2	TGTGCCAGCAGCCCCGGGCAGGGGGCGGGTGGGGCCAACGTCCTGACTTTC	CASSPGQGAGGANVLTF	5924	4	CAIT	2	12.CD8+ Eff/mem CD161+	12
GGAACTTCAATCTGCA-1.IBB15_CD8	GGAACTTCAATCTGCA-1	clonotype48.IBB15_CD8	IBB15	TRAV12-1	TRAJ6	None	TRAC	TGTGTGGTGAGGTCGGCATCAGGAGGAAGCTACATACCTACATTT	CVVRSASGGSYIPTF	7182	6	TRBV9	TRBJ2-1	None	TRBC2	TGTGCCAGCAGCGGCCGGGACAGGGGATTCAATGAGCAGTTCTTC	CASSGRDRGFNEQFF	12794	9	CAIT	2	12.CD8+ Eff/mem CD161+	12
GGACAAGGTTTACTCT-1.IBB100_CD8	GGACAAGGTTTACTCT-1	clonotype3.IBB100_CD8	IBB100	TRAV12-1	TRAJ6	None	TRAC	TGTGTGGTGAACATGGCGGAAGGAGGAAGCTACATACCTACATTT	CVVNMAEGGSYIPTF	8502	6	TRBV2	TRBJ2-4	None	TRBC2	TGTGCCAGCAGTAATCGAAAAAACATTCAGTACTTC	CASSNRKNIQYF	15816	10	CAIT	2	12.CD8+ Eff/mem CD161+	12
GGACAGAAGTTAACGA-1.IBB15_CD8	GGACAGAAGTTAACGA-1	clonotype59.IBB15_CD8	IBB15	TRAV12-1	TRAJ6	None	TRAC	TGTGTGGTGAACCAGGCATCAGGAGGAAGCTACATACCTACATTT	CVVNQASGGSYIPTF	6308	5	TRBV9	TRBJ2-5	None	TRBC2	TGTGCCAGCAGCGGAAGACTAGCGGGCCAAGAGACCCAGTACTTC	CASSGRLAGQETQYF	20514	19	CAIT	2	12.CD8+ Eff/mem CD161+	12
GGACAGATCAGGCCCA-1.IBB15_CD8	GGACAGATCAGGCCCA-1	clonotype1015.IBB15_CD8	IBB15	TRAV12-1	TRAJ6	None	TRAC	TGTGTGGTGAGGTCGGCATCAGGAGGAAGCTACATACCTACATTT	CVVRSASGGSYIPTF	142	3	TRBV7-2	TRBJ2-7	None	TRBC2	TGTGCCAGCAGCCTCGGACAGGACACCCCCTACGAGCAGTACTTC	CASSLGQDTPYEQYF	2686	2	CAIT	5	8.CD8+ Transitional eff/mem	8
GGACAGATCAGGCCCA-1.IBB15_CD8	GGACAGATCAGGCCCA-1	clonotype1015.IBB15_CD8	IBB15	TRAV12-1	TRAJ6	None	TRAC	TGTGTGGTGAGGTCGGCATCAGGAGGAAGCTACATACCTACATTT	CVVRSASGGSYIPTF	142	3	TRBV9	TRBJ2-4	None	TRBC2	TGTGCCAGCAGCGGAGGGGAGGGATGGATTCAGTACTTC	CASSGGEGWIQYF	2850	4	CAIT	5	8.CD8+ Transitional eff/mem	8
GGACAGATCTGCCAGG-1.IBB15_CD8	GGACAGATCTGCCAGG-1	clonotype3.IBB15_CD8	IBB15	TRAV12-1	TRAJ6	None	TRAC	TGTGTGGTGAGCATCGCATCAGGAGGAAGCTACATACCTACATTT	CVVSIASGGSYIPTF	4888	6	TRBV7-9	TRBJ2-6	None	TRBC2	TGTGCCAGCAGCCCCGGGCAGGGGGCGGGTGGGGCCAACGTCCTGACTTTC	CASSPGQGAGGANVLTF	10838	8	CAIT	2	12.CD8+ Eff/mem CD161+	12
GGACATTAGCGTAGTG-1.IBB100_CD8	GGACATTAGCGTAGTG-1	clonotype3.IBB100_CD8	IBB100	TRAV12-1	TRAJ6	None	TRAC	TGTGTGGTGAACATGGCGGAAGGAGGAAGCTACATACCTACATTT	CVVNMAEGGSYIPTF	10332	6	TRBV2	TRBJ2-4	None	TRBC2	TGTGCCAGCAGTAATCGAAAAAACATTCAGTACTTC	CASSNRKNIQYF	3994	3	CAIT	2	12.CD8+ Eff/mem CD161+	12
GGACATTTCAAGGCTT-1.IBB15_CD8	GGACATTTCAAGGCTT-1	clonotype112.IBB15_CD8	IBB15	TRAV12-1	TRAJ6	None	TRAC	TGTGTGGTGAACCATGCATCAGGAGGAAGCTACATACCTACATTT	CVVNHASGGSYIPTF	9096	8	TRBV7-9	TRBJ2-2	None	TRBC2	TGTGCCAGCAGGGACAGGGGTGGCACCGGGGAGCTGTTTTTT	CASRDRGGTGELFF	11056	10	CAIT	2	12.CD8+ Eff/mem CD161+	12
GGACATTTCGCGTAGC-1.IBB100_CD8	GGACATTTCGCGTAGC-1	clonotype3.IBB100_CD8	IBB100	TRAV12-1	TRAJ6	None	TRAC	TGTGTGGTGAACATGGCGGAAGGAGGAAGCTACATACCTACATTT	CVVNMAEGGSYIPTF	2406	3	TRBV2	TRBJ2-4	None	TRBC2	TGTGCCAGCAGTAATCGAAAAAACATTCAGTACTTC	CASSNRKNIQYF	6390	6	CAIT	2	12.CD8+ Eff/mem CD161+	12
GGACGTCGTCGCGAAA-1.IBB100_CD8	GGACGTCGTCGCGAAA-1	clonotype3.IBB100_CD8	IBB100	TRAV12-1	TRAJ6	None	TRAC	TGTGTGGTGAACATGGCGGAAGGAGGAAGCTACATACCTACATTT	CVVNMAEGGSYIPTF	4062	3	TRBV2	TRBJ2-4	None	TRBC2	TGTGCCAGCAGTAATCGAAAAAACATTCAGTACTTC	CASSNRKNIQYF	3312	4	CAIT	2	12.CD8+ Eff/mem CD161+	12
GGAGCAAAGTCATCCA-1.IBB111_CD4	GGAGCAAAGTCATCCA-1	clonotype10119.IBB111_CD4	IBB111	TRAV12-1	TRAJ6	None	TRAC	TGTGTGGTGATCCATGCATCAGGAGGAAGCTACATACCTACATTT	CVVIHASGGSYIPTF	3496	6	TRBV4-3	TRBJ1-1	None	TRBC1	TGCGCCAGCAGCCAAGATCAGGGGCAGATAATGAACACTGAAGCTTTCTTT	CASSQDQGQIMNTEAFF	11714	35	CAIT	0	1.CD4+ Central mem 1	1
GGATGTTGTTCACCTC-1.IBB100_CD8	GGATGTTGTTCACCTC-1	clonotype3.IBB100_CD8	IBB100	TRAV12-1	TRAJ6	None	TRAC	TGTGTGGTGAACATGGCGGAAGGAGGAAGCTACATACCTACATTT	CVVNMAEGGSYIPTF	2476	4	TRBV2	TRBJ2-4	None	TRBC2	TGTGCCAGCAGTAATCGAAAAAACATTCAGTACTTC	CASSNRKNIQYF	9066	9	CAIT	2	12.CD8+ Eff/mem CD161+	12
GGATTACAGCACGCCT-1.IBB15_CD8	GGATTACAGCACGCCT-1	clonotype3.IBB15_CD8	IBB15	TRAV12-1	TRAJ6	None	TRAC	TGTGTGGTGAGCATCGCATCAGGAGGAAGCTACATACCTACATTT	CVVSIASGGSYIPTF	8450	6	TRBV7-9	TRBJ2-6	None	TRBC2	TGTGCCAGCAGCCCCGGGCAGGGGGCGGGTGGGGCCAACGTCCTGACTTTC	CASSPGQGAGGANVLTF	16652	16	CAIT	3	9.CD8+ Eff/mem	9
GGATTACCAGAGTGTG-1.IBB15_CD8	GGATTACCAGAGTGTG-1	clonotype38.IBB15_CD8	IBB15	TRAV12-1	TRAJ6	None	TRAC	TGTGTGGTGAACATTGCATCAGGAGGAAGCTACATACCTACATTT	CVVNIASGGSYIPTF	4782	3	TRBV7-9	TRBJ1-2	None	TRBC1	TGTGCCAGCAGCCCGCCCGGGATCCCGTACACCTTC	CASSPPGIPYTF	16156	11	CAIT	2	12.CD8+ Eff/mem CD161+	12
GGCAATTAGAGTCTGG-1.IBB100_CD8	GGCAATTAGAGTCTGG-1	clonotype3.IBB100_CD8	IBB100	TRAV12-1	TRAJ6	None	TRAC	TGTGTGGTGAACATGGCGGAAGGAGGAAGCTACATACCTACATTT	CVVNMAEGGSYIPTF	1874	2	TRBV2	TRBJ2-4	None	TRBC2	TGTGCCAGCAGTAATCGAAAAAACATTCAGTACTTC	CASSNRKNIQYF	9748	6	CAIT	2	12.CD8+ Eff/mem CD161+	12
GGCAATTCAATGTTGC-1.IBB15_CD8	GGCAATTCAATGTTGC-1	clonotype1027.IBB15_CD8	IBB15	TRAV38-2DV8	TRAJ45	None	TRAC	TGTGCTTATGAATCAGGAGGAGGTGCTGACGGACTCACCTTT	CAYESGGGADGLTF	4136	3	TRBV11-1	TRBJ2-1	None	TRBC2	TGTGCCAGCAGCTCCCCTTCGGGACTAGCGGGGGGGCCAACTGAGCAGTTCTTC	CASSSPSGLAGGPTEQFF	11458	14	CAIT	2	12.CD8+ Eff/mem CD161+	12
GGCAATTCAATGTTGC-1.IBB15_CD8	GGCAATTCAATGTTGC-1	clonotype1027.IBB15_CD8	IBB15	TRAV12-1	TRAJ6	None	TRAC	TGTGTGGTGAGGGGTGCATCAGGAGGAAGCTACATACCTACATTT	CVVRGASGGSYIPTF	7636	6	TRBV11-1	TRBJ2-1	None	TRBC2	TGTGCCAGCAGCTCCCCTTCGGGACTAGCGGGGGGGCCAACTGAGCAGTTCTTC	CASSSPSGLAGGPTEQFF	11458	14	CAIT	2	12.CD8+ Eff/mem CD161+	12
GGCGTGTAGCTACCGC-1.IBB100_CD8	GGCGTGTAGCTACCGC-1	clonotype3.IBB100_CD8	IBB100	TRAV12-1	TRAJ6	None	TRAC	TGTGTGGTGAACATGGCGGAAGGAGGAAGCTACATACCTACATTT	CVVNMAEGGSYIPTF	1218	3	TRBV2	TRBJ2-4	None	TRBC2	TGTGCCAGCAGTAATCGAAAAAACATTCAGTACTTC	CASSNRKNIQYF	1784	4	CAIT	5	8.CD8+ Transitional eff/mem	8
GGCGTGTCATACTACG-1.IBB100_CD8	GGCGTGTCATACTACG-1	clonotype3.IBB100_CD8	IBB100	TRAV12-1	TRAJ6	None	TRAC	TGTGTGGTGAACATGGCGGAAGGAGGAAGCTACATACCTACATTT	CVVNMAEGGSYIPTF	3398	2	TRBV2	TRBJ2-4	None	TRBC2	TGTGCCAGCAGTAATCGAAAAAACATTCAGTACTTC	CASSNRKNIQYF	1598	2	CAIT	3	9.CD8+ Eff/mem	9
GGCTCGACAAGACGTG-1.IBB100_CD8	GGCTCGACAAGACGTG-1	clonotype3.IBB100_CD8	IBB100	TRAV12-1	TRAJ6	None	TRAC	TGTGTGGTGAACATGGCGGAAGGAGGAAGCTACATACCTACATTT	CVVNMAEGGSYIPTF	10212	6	TRBV2	TRBJ2-4	None	TRBC2	TGTGCCAGCAGTAATCGAAAAAACATTCAGTACTTC	CASSNRKNIQYF	10530	7	CAIT	2	12.CD8+ Eff/mem CD161+	12
GGCTGGTAGAAGGTTT-1.IBB100_CD8	GGCTGGTAGAAGGTTT-1	clonotype3.IBB100_CD8	IBB100	TRAV12-1	TRAJ6	None	TRAC	TGTGTGGTGAACATGGCGGAAGGAGGAAGCTACATACCTACATTT	CVVNMAEGGSYIPTF	2286	2	TRBV2	TRBJ2-4	None	TRBC2	TGTGCCAGCAGTAATCGAAAAAACATTCAGTACTTC	CASSNRKNIQYF	8222	5	CAIT	2	12.CD8+ Eff/mem CD161+	12
GGCTGGTAGCCTATGT-1.IBB15_CD8	GGCTGGTAGCCTATGT-1	clonotype3.IBB15_CD8	IBB15	TRAV12-1	TRAJ6	None	TRAC	TGTGTGGTGAGCATCGCATCAGGAGGAAGCTACATACCTACATTT	CVVSIASGGSYIPTF	5046	4	TRBV7-9	TRBJ2-6	None	TRBC2	TGTGCCAGCAGCCCCGGGCAGGGGGCGGGTGGGGCCAACGTCCTGACTTTC	CASSPGQGAGGANVLTF	11452	9	CAIT	2	12.CD8+ Eff/mem CD161+	12
GGCTGGTGTGGGTATG-1.IBB100_CD8	GGCTGGTGTGGGTATG-1	clonotype3.IBB100_CD8	IBB100	TRAV12-1	TRAJ6	None	TRAC	TGTGTGGTGAACATGGCGGAAGGAGGAAGCTACATACCTACATTT	CVVNMAEGGSYIPTF	4090	4	TRBV2	TRBJ2-4	None	TRBC2	TGTGCCAGCAGTAATCGAAAAAACATTCAGTACTTC	CASSNRKNIQYF	8912	6	CAIT	2	12.CD8+ Eff/mem CD161+	12
GGGAGATTCCACTGGG-1.IBB15_CD8	GGGAGATTCCACTGGG-1	clonotype3.IBB15_CD8	IBB15	TRAV12-1	TRAJ6	None	TRAC	TGTGTGGTGAGCATCGCATCAGGAGGAAGCTACATACCTACATTT	CVVSIASGGSYIPTF	3032	3	TRBV7-9	TRBJ2-6	None	TRBC2	TGTGCCAGCAGCCCCGGGCAGGGGGCGGGTGGGGCCAACGTCCTGACTTTC	CASSPGQGAGGANVLTF	3136	7	CAIT	2	12.CD8+ Eff/mem CD161+	12
GGGATGACATCCCACT-1.IBB100_CD8	GGGATGACATCCCACT-1	clonotype3.IBB100_CD8	IBB100	TRAV12-1	TRAJ6	None	TRAC	TGTGTGGTGAACATGGCGGAAGGAGGAAGCTACATACCTACATTT	CVVNMAEGGSYIPTF	3096	2	TRBV2	TRBJ2-4	None	TRBC2	TGTGCCAGCAGTAATCGAAAAAACATTCAGTACTTC	CASSNRKNIQYF	11410	6	CAIT	2	12.CD8+ Eff/mem CD161+	12
GGGCACTGTAGCCTAT-1.IBB100_CD8	GGGCACTGTAGCCTAT-1	clonotype3.IBB100_CD8	IBB100	TRAV12-1	TRAJ6	None	TRAC	TGTGTGGTGAACATGGCGGAAGGAGGAAGCTACATACCTACATTT	CVVNMAEGGSYIPTF	7642	5	TRBV2	TRBJ2-4	None	TRBC2	TGTGCCAGCAGTAATCGAAAAAACATTCAGTACTTC	CASSNRKNIQYF	14376	10	CAIT	2	12.CD8+ Eff/mem CD161+	12
GGGTCTGCAAAGGTGC-1.IBB100_CD8	GGGTCTGCAAAGGTGC-1	clonotype3.IBB100_CD8	IBB100	TRAV12-1	TRAJ6	None	TRAC	TGTGTGGTGAACATGGCGGAAGGAGGAAGCTACATACCTACATTT	CVVNMAEGGSYIPTF	2066	1	TRBV2	TRBJ2-4	None	TRBC2	TGTGCCAGCAGTAATCGAAAAAACATTCAGTACTTC	CASSNRKNIQYF	8870	11	CAIT	3	9.CD8+ Eff/mem	9
GGGTCTGCATGCAACT-1.IBB100_CD8	GGGTCTGCATGCAACT-1	clonotype3.IBB100_CD8	IBB100	TRAV12-1	TRAJ6	None	TRAC	TGTGTGGTGAACATGGCGGAAGGAGGAAGCTACATACCTACATTT	CVVNMAEGGSYIPTF	4066	3	TRBV2	TRBJ2-4	None	TRBC2	TGTGCCAGCAGTAATCGAAAAAACATTCAGTACTTC	CASSNRKNIQYF	1794	2	CAIT	2	12.CD8+ Eff/mem CD161+	12
GGGTTGCCAGGGTACA-1.IBB100_CD8	GGGTTGCCAGGGTACA-1	clonotype3.IBB100_CD8	IBB100	TRAV12-1	TRAJ6	None	TRAC	TGTGTGGTGAACATGGCGGAAGGAGGAAGCTACATACCTACATTT	CVVNMAEGGSYIPTF	7704	4	TRBV2	TRBJ2-4	None	TRBC2	TGTGCCAGCAGTAATCGAAAAAACATTCAGTACTTC	CASSNRKNIQYF	11784	9	CAIT	3	9.CD8+ Eff/mem	9
GGTATTGTCCCGACTT-1.IBB100_CD8	GGTATTGTCCCGACTT-1	clonotype3545.IBB100_CD8	IBB100	TRAV12-1	TRAJ6	None	TRAC	TGTGTGGTGAACTTAGCATCAGGAGGAAGCTACATACCTACATTT	CVVNLASGGSYIPTF	3320	2	TRBV7-9	TRBJ2-4	None	TRBC2	TGTGCCAGCAGCTTCCTTATAGGGTCCAAAAACATTCAGTACTTC	CASSFLIGSKNIQYF	9238	7	CAIT	2	12.CD8+ Eff/mem CD161+	12
GGTATTGTCCCGACTT-1.IBB100_CD8	GGTATTGTCCCGACTT-1	clonotype3545.IBB100_CD8	IBB100	TRAV12-2	TRAJ5	None	TRAC	TGTGCCGTGATGGACACGGGCAGGAGAGCACTTACTTTT	CAVMDTGRRALTF	5820	4	TRBV7-9	TRBJ2-4	None	TRBC2	TGTGCCAGCAGCTTCCTTATAGGGTCCAAAAACATTCAGTACTTC	CASSFLIGSKNIQYF	9238	7	CAIT	2	12.CD8+ Eff/mem CD161+	12
GGTGAAGGTGCGATAG-1.IBB15_CD4	GGTGAAGGTGCGATAG-1	clonotype3052.IBB15_CD4	IBB15	TRAV12-1	TRAJ6	None	TRAC	TGTGTGGTGAACTCTGCATCAGGAGGAAGCTACATACCTACATTT	CVVNSASGGSYIPTF	6888	8	TRBV7-9	TRBJ2-2	None	TRBC2	TGTGCCAGCAGCGGAAGACAGTCCCCGAACACCGGGGAGCTGTTTTTT	CASSGRQSPNTGELFF	14380	17	CAIT	2	12.CD8+ Eff/mem CD161+	12
GGTGCGTCACGACGAA-1.IBB111_CD8	GGTGCGTCACGACGAA-1	clonotype48.IBB111_CD8	IBB111	TRAV12-1	TRAJ6	None	TRAC	TGTGTGGTGAGTTCAGCATCAGGAGGAAGCTACATACCTACATTT	CVVSSASGGSYIPTF	1226	2	TRBV7-9	TRBJ2-4	None	TRBC2	TGTGCCAGCAGCCGGGGACAGCTAGCCAAAAACATTCAGTACTTC	CASSRGQLAKNIQYF	5376	8	CAIT	2	12.CD8+ Eff/mem CD161+	12
GGTGCGTGTTTGGGCC-1.IBB15_CD8	GGTGCGTGTTTGGGCC-1	clonotype3.IBB15_CD8	IBB15	TRAV12-1	TRAJ6	None	TRAC	TGTGTGGTGAGCATCGCATCAGGAGGAAGCTACATACCTACATTT	CVVSIASGGSYIPTF	15748	12	TRBV7-9	TRBJ2-6	None	TRBC2	TGTGCCAGCAGCCCCGGGCAGGGGGCGGGTGGGGCCAACGTCCTGACTTTC	CASSPGQGAGGANVLTF	16094	13	CAIT	3	9.CD8+ Eff/mem	9
GGTGCGTTCCCAGGTG-1.IBB100_CD8	GGTGCGTTCCCAGGTG-1	clonotype3.IBB100_CD8	IBB100	TRAV12-1	TRAJ6	None	TRAC	TGTGTGGTGAACATGGCGGAAGGAGGAAGCTACATACCTACATTT	CVVNMAEGGSYIPTF	4978	3	TRBV2	TRBJ2-4	None	TRBC2	TGTGCCAGCAGTAATCGAAAAAACATTCAGTACTTC	CASSNRKNIQYF	8242	7	CAIT	2	12.CD8+ Eff/mem CD161+	12
GGTGTTAGTCGGCTCA-1.IBB15_CD8	GGTGTTAGTCGGCTCA-1	clonotype80.IBB15_CD8	IBB15	TRAV12-1	TRAJ6	None	TRAC	TGTGTGGTGAGGGGTGCATCAGGAGGAAGCTACATACCTACATTT	CVVRGASGGSYIPTF	14702	10	TRBV11-1	TRBJ2-1	None	TRBC2	TGTGCCAGCAGCTCCCCTTCGGGACTAGCGGGGGGGCCAACTGAGCAGTTCTTC	CASSSPSGLAGGPTEQFF	15260	11	CAIT	3	9.CD8+ Eff/mem	9
GTACGTAAGGAGTTTA-1.IBB100_CD8	GTACGTAAGGAGTTTA-1	clonotype3573.IBB100_CD8	IBB100	TRAV27	TRAJ41	None	TRAC	TGTGCAGGGGTTCTTTCCGGGTATGCACTCAACTTC	CAGVLSGYALNF	1356	1	TRBV29-1	TRBJ2-7	None	TRBC2	TGCAGCGTTGAAGAGGGGAACTCCTACGAGCAGTACTTC	CSVEEGNSYEQYF	9666	9	CAIT	4	2.CD4+ Central mem 2	2
GTACGTAGTTCGCGAC-1.IBB100_CD8	GTACGTAGTTCGCGAC-1	clonotype3.IBB100_CD8	IBB100	TRAV12-1	TRAJ6	None	TRAC	TGTGTGGTGAACATGGCGGAAGGAGGAAGCTACATACCTACATTT	CVVNMAEGGSYIPTF	2038	2	TRBV2	TRBJ2-4	None	TRBC2	TGTGCCAGCAGTAATCGAAAAAACATTCAGTACTTC	CASSNRKNIQYF	6880	5	CAIT	2	12.CD8+ Eff/mem CD161+	12
GTACTCCGTCTCACCT-1.IBB100_CD8	GTACTCCGTCTCACCT-1	clonotype3.IBB100_CD8	IBB100	TRAV12-1	TRAJ6	None	TRAC	TGTGTGGTGAACATGGCGGAAGGAGGAAGCTACATACCTACATTT	CVVNMAEGGSYIPTF	1568	1	TRBV2	TRBJ2-4	None	TRBC2	TGTGCCAGCAGTAATCGAAAAAACATTCAGTACTTC	CASSNRKNIQYF	10678	9	CAIT	2	12.CD8+ Eff/mem CD161+	12
GTACTCCGTGTTTGTG-1.IBB15_CD8	GTACTCCGTGTTTGTG-1	clonotype48.IBB15_CD8	IBB15	TRAV12-1	TRAJ6	None	TRAC	TGTGTGGTGAGGTCGGCATCAGGAGGAAGCTACATACCTACATTT	CVVRSASGGSYIPTF	7788	7	TRBV9	TRBJ2-1	None	TRBC2	TGTGCCAGCAGCGGCCGGGACAGGGGATTCAATGAGCAGTTCTTC	CASSGRDRGFNEQFF	7906	7	CAIT	2	12.CD8+ Eff/mem CD161+	12
GTACTCCTCTGAGTGT-1.IBB15_CD8	GTACTCCTCTGAGTGT-1	clonotype3.IBB15_CD8	IBB15	TRAV12-1	TRAJ6	None	TRAC	TGTGTGGTGAGCATCGCATCAGGAGGAAGCTACATACCTACATTT	CVVSIASGGSYIPTF	8852	9	TRBV7-9	TRBJ2-6	None	TRBC2	TGTGCCAGCAGCCCCGGGCAGGGGGCGGGTGGGGCCAACGTCCTGACTTTC	CASSPGQGAGGANVLTF	17012	12	CAIT	2	12.CD8+ Eff/mem CD161+	12
GTACTTTGTGCCTGGT-1.IBB15_CD8	GTACTTTGTGCCTGGT-1	clonotype3.IBB15_CD8	IBB15	TRAV12-1	TRAJ6	None	TRAC	TGTGTGGTGAGCATCGCATCAGGAGGAAGCTACATACCTACATTT	CVVSIASGGSYIPTF	8286	7	TRBV7-9	TRBJ2-6	None	TRBC2	TGTGCCAGCAGCCCCGGGCAGGGGGCGGGTGGGGCCAACGTCCTGACTTTC	CASSPGQGAGGANVLTF	11148	9	CAIT	2	12.CD8+ Eff/mem CD161+	12
GTAGGCCAGAATCTCC-1.IBB15_CD8	GTAGGCCAGAATCTCC-1	clonotype59.IBB15_CD8	IBB15	TRAV12-1	TRAJ6	None	TRAC	TGTGTGGTGAACCAGGCATCAGGAGGAAGCTACATACCTACATTT	CVVNQASGGSYIPTF	9310	8	TRBV9	TRBJ2-5	None	TRBC2	TGTGCCAGCAGCGGAAGACTAGCGGGCCAAGAGACCCAGTACTTC	CASSGRLAGQETQYF	10854	7	CAIT	2	12.CD8+ Eff/mem CD161+	12
GTAGTCAAGGCATGTG-1.IBB15_CD8	GTAGTCAAGGCATGTG-1	clonotype3.IBB15_CD8	IBB15	TRAV12-1	TRAJ6	None	TRAC	TGTGTGGTGAGCATCGCATCAGGAGGAAGCTACATACCTACATTT	CVVSIASGGSYIPTF	6078	6	TRBV7-9	TRBJ2-6	None	TRBC2	TGTGCCAGCAGCCCCGGGCAGGGGGCGGGTGGGGCCAACGTCCTGACTTTC	CASSPGQGAGGANVLTF	4808	5	CAIT	2	12.CD8+ Eff/mem CD161+	12
GTAGTCAGTTGGACCC-1.IBB100_CD8	GTAGTCAGTTGGACCC-1	clonotype3.IBB100_CD8	IBB100	TRAV12-1	TRAJ6	None	TRAC	TGTGTGGTGAACATGGCGGAAGGAGGAAGCTACATACCTACATTT	CVVNMAEGGSYIPTF	8082	4	TRBV2	TRBJ2-4	None	TRBC2	TGTGCCAGCAGTAATCGAAAAAACATTCAGTACTTC	CASSNRKNIQYF	10398	8	CAIT	2	12.CD8+ Eff/mem CD161+	12
GTATCTTAGAGCCCAA-1.IBB100_CD8	GTATCTTAGAGCCCAA-1	clonotype3.IBB100_CD8	IBB100	TRAV12-1	TRAJ6	None	TRAC	TGTGTGGTGAACATGGCGGAAGGAGGAAGCTACATACCTACATTT	CVVNMAEGGSYIPTF	5522	3	TRBV2	TRBJ2-4	None	TRBC2	TGTGCCAGCAGTAATCGAAAAAACATTCAGTACTTC	CASSNRKNIQYF	14324	12	CAIT	2	12.CD8+ Eff/mem CD161+	12
GTATTCTCATTCACTT-1.IBB15_CD8	GTATTCTCATTCACTT-1	clonotype112.IBB15_CD8	IBB15	TRAV12-1	TRAJ6	None	TRAC	TGTGTGGTGAACCATGCATCAGGAGGAAGCTACATACCTACATTT	CVVNHASGGSYIPTF	11056	11	TRBV7-9	TRBJ2-2	None	TRBC2	TGTGCCAGCAGGGACAGGGGTGGCACCGGGGAGCTGTTTTTT	CASRDRGGTGELFF	16024	14	CAIT	2	12.CD8+ Eff/mem CD161+	12
GTATTCTTCACAATGC-1.IBB111_CD8	GTATTCTTCACAATGC-1	clonotype48.IBB111_CD8	IBB111	TRAV12-1	TRAJ6	None	TRAC	TGTGTGGTGAGTTCAGCATCAGGAGGAAGCTACATACCTACATTT	CVVSSASGGSYIPTF	3380	7	TRBV7-9	TRBJ2-4	None	TRBC2	TGTGCCAGCAGCCGGGGACAGCTAGCCAAAAACATTCAGTACTTC	CASSRGQLAKNIQYF	13264	19	CAIT	2	12.CD8+ Eff/mem CD161+	12
GTCAAGTTCTGCGGCA-1.IBB111_CD8	GTCAAGTTCTGCGGCA-1	clonotype48.IBB111_CD8	IBB111	TRAV12-1	TRAJ6	None	TRAC	TGTGTGGTGAGTTCAGCATCAGGAGGAAGCTACATACCTACATTT	CVVSSASGGSYIPTF	2100	4	TRBV7-9	TRBJ2-4	None	TRBC2	TGTGCCAGCAGCCGGGGACAGCTAGCCAAAAACATTCAGTACTTC	CASSRGQLAKNIQYF	9428	16	CAIT	2	12.CD8+ Eff/mem CD161+	12
GTCACGGCACACTGCG-1.IBB100_CD8	GTCACGGCACACTGCG-1	clonotype3638.IBB100_CD8	IBB100	TRAV12-1	TRAJ6	None	TRAC	TGTGTGGTGAGGCTAGCATCAGGAGGAAGCTACATACCTACATTT	CVVRLASGGSYIPTF	9050	4	TRBV2	TRBJ2-2	None	TRBC2	TGTGCCAGCAGTGGCCCTGGGGGCAGGAGGACCGGGGAGCTGTTTTTT	CASSGPGGRRTGELFF	19548	12	CAIT	2	12.CD8+ Eff/mem CD161+	12
GTCCTCACATCGATGT-1.IBB15_CD8	GTCCTCACATCGATGT-1	clonotype80.IBB15_CD8	IBB15	TRAV12-1	TRAJ6	None	TRAC	TGTGTGGTGAGGGGTGCATCAGGAGGAAGCTACATACCTACATTT	CVVRGASGGSYIPTF	1480	2	TRBV11-1	TRBJ2-1	None	TRBC2	TGTGCCAGCAGCTCCCCTTCGGGACTAGCGGGGGGGCCAACTGAGCAGTTCTTC	CASSSPSGLAGGPTEQFF	15262	12	CAIT	2	12.CD8+ Eff/mem CD161+	12
GTCCTCAGTCAGAAGC-1.IBB15_CD8	GTCCTCAGTCAGAAGC-1	clonotype3.IBB15_CD8	IBB15	TRAV12-1	TRAJ6	None	TRAC	TGTGTGGTGAGCATCGCATCAGGAGGAAGCTACATACCTACATTT	CVVSIASGGSYIPTF	6508	6	TRBV7-9	TRBJ2-6	None	TRBC2	TGTGCCAGCAGCCCCGGGCAGGGGGCGGGTGGGGCCAACGTCCTGACTTTC	CASSPGQGAGGANVLTF	9016	7	CAIT	2	12.CD8+ Eff/mem CD161+	12
GTCTTCGAGCTCAACT-1.IBB100_CD8	GTCTTCGAGCTCAACT-1	clonotype3.IBB100_CD8	IBB100	TRAV12-1	TRAJ6	None	TRAC	TGTGTGGTGAACATGGCGGAAGGAGGAAGCTACATACCTACATTT	CVVNMAEGGSYIPTF	5072	3	TRBV2	TRBJ2-4	None	TRBC2	TGTGCCAGCAGTAATCGAAAAAACATTCAGTACTTC	CASSNRKNIQYF	9656	9	CAIT	2	12.CD8+ Eff/mem CD161+	12
GTCTTCGGTTATCACG-1.IBB100_CD8	GTCTTCGGTTATCACG-1	clonotype3.IBB100_CD8	IBB100	TRAV12-1	TRAJ6	None	TRAC	TGTGTGGTGAACATGGCGGAAGGAGGAAGCTACATACCTACATTT	CVVNMAEGGSYIPTF	3454	3	TRBV2	TRBJ2-4	None	TRBC2	TGTGCCAGCAGTAATCGAAAAAACATTCAGTACTTC	CASSNRKNIQYF	16502	13	CAIT	2	12.CD8+ Eff/mem CD161+	12
GTGAAGGCATAGACTC-1.IBB100_CD8	GTGAAGGCATAGACTC-1	clonotype184.IBB100_CD8	IBB100	TRAV12-1	TRAJ6	None	TRAC	TGTGTGGTGAGGACCGCCAGGGGAGGAAGCTACATACCTACATTT	CVVRTARGGSYIPTF	3636	2	TRBV7-9	TRBJ2-1	None	TRBC2	TGTGCCAGCCTCCAGGCTAGCGGGGGGGACAATGAGCAGTTCTTC	CASLQASGGDNEQFF	7286	5	CAIT	2	12.CD8+ Eff/mem CD161+	12
GTGCAGCCACTGAAGG-1.IBB15_CD8	GTGCAGCCACTGAAGG-1	clonotype60.IBB15_CD8	IBB15	TRAV12-1	TRAJ6	None	TRAC	TGTGTGGTGTCCCTAGCATCAGGAGGAAGCTACATACCTACATTT	CVVSLASGGSYIPTF	7214	5	TRBV7-9	TRBJ2-5	None	TRBC2	TGTGCCAGCAGCGGGCGGACTAGCGGGGGGGAACCCGAGACCCAGTACTTC	CASSGRTSGGEPETQYF	4716	6	CAIT	2	12.CD8+ Eff/mem CD161+	12
GTGCAGCGTAGAAAGG-1.IBB100_CD8	GTGCAGCGTAGAAAGG-1	clonotype3.IBB100_CD8	IBB100	TRAV12-1	TRAJ6	None	TRAC	TGTGTGGTGAACATGGCGGAAGGAGGAAGCTACATACCTACATTT	CVVNMAEGGSYIPTF	2810	1	TRBV2	TRBJ2-4	None	TRBC2	TGTGCCAGCAGTAATCGAAAAAACATTCAGTACTTC	CASSNRKNIQYF	17942	11	CAIT	2	12.CD8+ Eff/mem CD161+	12
GTGCATATCCACGTGG-1.IBB100_CD8	GTGCATATCCACGTGG-1	clonotype3.IBB100_CD8	IBB100	TRAV12-1	TRAJ6	None	TRAC	TGTGTGGTGAACATGGCGGAAGGAGGAAGCTACATACCTACATTT	CVVNMAEGGSYIPTF	4254	4	TRBV2	TRBJ2-4	None	TRBC2	TGTGCCAGCAGTAATCGAAAAAACATTCAGTACTTC	CASSNRKNIQYF	22280	15	CAIT	2	12.CD8+ Eff/mem CD161+	12
GTGCGGTTCACCGTAA-1.IBB15_CD4	GTGCGGTTCACCGTAA-1	clonotype2.IBB15_CD4	IBB15	TRAV12-1	TRAJ6	None	TRAC	TGTGTGGTGAGCATCGCATCAGGAGGAAGCTACATACCTACATTT	CVVSIASGGSYIPTF	4392	7	TRBV7-9	TRBJ2-6	None	TRBC2	TGTGCCAGCAGCCCCGGGCAGGGGGCGGGTGGGGCCAACGTCCTGACTTTC	CASSPGQGAGGANVLTF	8732	12	CAIT	2	12.CD8+ Eff/mem CD161+	12
GTGGGTCAGAGTTGGC-1.IBB15_CD8	GTGGGTCAGAGTTGGC-1	clonotype3.IBB15_CD8	IBB15	TRAV12-1	TRAJ6	None	TRAC	TGTGTGGTGAGCATCGCATCAGGAGGAAGCTACATACCTACATTT	CVVSIASGGSYIPTF	10526	7	TRBV7-9	TRBJ2-6	None	TRBC2	TGTGCCAGCAGCCCCGGGCAGGGGGCGGGTGGGGCCAACGTCCTGACTTTC	CASSPGQGAGGANVLTF	7818	6	CAIT	2	12.CD8+ Eff/mem CD161+	12
GTGTGCGAGAGTGACC-1.IBB100_CD8	GTGTGCGAGAGTGACC-1	clonotype3.IBB100_CD8	IBB100	TRAV12-1	TRAJ6	None	TRAC	TGTGTGGTGAACATGGCGGAAGGAGGAAGCTACATACCTACATTT	CVVNMAEGGSYIPTF	10798	6	TRBV2	TRBJ2-4	None	TRBC2	TGTGCCAGCAGTAATCGAAAAAACATTCAGTACTTC	CASSNRKNIQYF	16212	12	CAIT	2	12.CD8+ Eff/mem CD161+	12
GTGTGCGGTACAGCAG-1.IBB100_CD8	GTGTGCGGTACAGCAG-1	clonotype3.IBB100_CD8	IBB100	TRAV12-1	TRAJ6	None	TRAC	TGTGTGGTGAACATGGCGGAAGGAGGAAGCTACATACCTACATTT	CVVNMAEGGSYIPTF	1934	2	TRBV2	TRBJ2-4	None	TRBC2	TGTGCCAGCAGTAATCGAAAAAACATTCAGTACTTC	CASSNRKNIQYF	10396	8	CAIT	2	12.CD8+ Eff/mem CD161+	12
GTGTGCGTCTGCCAGG-1.IBB100_CD8	GTGTGCGTCTGCCAGG-1	clonotype3.IBB100_CD8	IBB100	TRAV12-1	TRAJ6	None	TRAC	TGTGTGGTGAACATGGCGGAAGGAGGAAGCTACATACCTACATTT	CVVNMAEGGSYIPTF	2008	1	TRBV2	TRBJ2-4	None	TRBC2	TGTGCCAGCAGTAATCGAAAAAACATTCAGTACTTC	CASSNRKNIQYF	7962	7	CAIT	2	12.CD8+ Eff/mem CD161+	12
GTGTTAGGTGGACGAT-1.IBB15_CD8	GTGTTAGGTGGACGAT-1	clonotype3.IBB15_CD8	IBB15	TRAV12-1	TRAJ6	None	TRAC	TGTGTGGTGAGCATCGCATCAGGAGGAAGCTACATACCTACATTT	CVVSIASGGSYIPTF	10424	9	TRBV7-9	TRBJ2-6	None	TRBC2	TGTGCCAGCAGCCCCGGGCAGGGGGCGGGTGGGGCCAACGTCCTGACTTTC	CASSPGQGAGGANVLTF	8606	9	CAIT	2	12.CD8+ Eff/mem CD161+	12
GTTAAGCCACCTATCC-1.IBB15_CD8	GTTAAGCCACCTATCC-1	clonotype3.IBB15_CD8	IBB15	TRAV12-1	TRAJ6	None	TRAC	TGTGTGGTGAGCATCGCATCAGGAGGAAGCTACATACCTACATTT	CVVSIASGGSYIPTF	14140	9	TRBV7-9	TRBJ2-6	None	TRBC2	TGTGCCAGCAGCCCCGGGCAGGGGGCGGGTGGGGCCAACGTCCTGACTTTC	CASSPGQGAGGANVLTF	15224	12	CAIT	2	12.CD8+ Eff/mem CD161+	12
GTTAAGCTCATCGCTC-1.IBB15_CD8	GTTAAGCTCATCGCTC-1	clonotype3.IBB15_CD8	IBB15	TRAV12-1	TRAJ6	None	TRAC	TGTGTGGTGAGCATCGCATCAGGAGGAAGCTACATACCTACATTT	CVVSIASGGSYIPTF	7250	5	TRBV7-9	TRBJ2-6	None	TRBC2	TGTGCCAGCAGCCCCGGGCAGGGGGCGGGTGGGGCCAACGTCCTGACTTTC	CASSPGQGAGGANVLTF	15000	13	CAIT	3	9.CD8+ Eff/mem	9
GTTAAGCTCCATGAGT-1.IBB15_CD8	GTTAAGCTCCATGAGT-1	clonotype3.IBB15_CD8	IBB15	TRAV12-1	TRAJ6	None	TRAC	TGTGTGGTGAGCATCGCATCAGGAGGAAGCTACATACCTACATTT	CVVSIASGGSYIPTF	3260	3	TRBV7-9	TRBJ2-6	None	TRBC2	TGTGCCAGCAGCCCCGGGCAGGGGGCGGGTGGGGCCAACGTCCTGACTTTC	CASSPGQGAGGANVLTF	8934	11	CAIT	2	12.CD8+ Eff/mem CD161+	12
GTTACAGGTTCAGCGC-1.IBB100_CD8	GTTACAGGTTCAGCGC-1	clonotype3.IBB100_CD8	IBB100	TRAV12-1	TRAJ6	None	TRAC	TGTGTGGTGAACATGGCGGAAGGAGGAAGCTACATACCTACATTT	CVVNMAEGGSYIPTF	4318	3	TRBV2	TRBJ2-4	None	TRBC2	TGTGCCAGCAGTAATCGAAAAAACATTCAGTACTTC	CASSNRKNIQYF	10926	8	CAIT	2	12.CD8+ Eff/mem CD161+	12
GTTACAGTCGATGAGG-1.IBB100_CD8	GTTACAGTCGATGAGG-1	clonotype3.IBB100_CD8	IBB100	TRAV12-1	TRAJ6	None	TRAC	TGTGTGGTGAACATGGCGGAAGGAGGAAGCTACATACCTACATTT	CVVNMAEGGSYIPTF	5260	3	TRBV2	TRBJ2-4	None	TRBC2	TGTGCCAGCAGTAATCGAAAAAACATTCAGTACTTC	CASSNRKNIQYF	11452	10	CAIT	2	12.CD8+ Eff/mem CD161+	12
GTTCATTTCGCGTAGC-1.IBB15_CD8	GTTCATTTCGCGTAGC-1	clonotype3.IBB15_CD8	IBB15	TRAV12-1	TRAJ6	None	TRAC	TGTGTGGTGAGCATCGCATCAGGAGGAAGCTACATACCTACATTT	CVVSIASGGSYIPTF	8740	7	TRBV7-9	TRBJ2-6	None	TRBC2	TGTGCCAGCAGCCCCGGGCAGGGGGCGGGTGGGGCCAACGTCCTGACTTTC	CASSPGQGAGGANVLTF	7212	10	CAIT	2	12.CD8+ Eff/mem CD161+	12
GTTCGGGTCTGGAGCC-1.IBB100_CD8	GTTCGGGTCTGGAGCC-1	clonotype3.IBB100_CD8	IBB100	TRAV12-1	TRAJ6	None	TRAC	TGTGTGGTGAACATGGCGGAAGGAGGAAGCTACATACCTACATTT	CVVNMAEGGSYIPTF	890	1	TRBV2	TRBJ2-4	None	TRBC2	TGTGCCAGCAGTAATCGAAAAAACATTCAGTACTTC	CASSNRKNIQYF	6584	4	CAIT	2	12.CD8+ Eff/mem CD161+	12
GTTTCTAAGCGTCAAG-1.IBB100_CD8	GTTTCTAAGCGTCAAG-1	clonotype3.IBB100_CD8	IBB100	TRAV12-1	TRAJ6	None	TRAC	TGTGTGGTGAACATGGCGGAAGGAGGAAGCTACATACCTACATTT	CVVNMAEGGSYIPTF	2060	2	TRBV2	TRBJ2-4	None	TRBC2	TGTGCCAGCAGTAATCGAAAAAACATTCAGTACTTC	CASSNRKNIQYF	12686	9	CAIT	2	12.CD8+ Eff/mem CD161+	12
TAAACCGCAAGCCCAC-1.IBB15_CD8	TAAACCGCAAGCCCAC-1	clonotype3.IBB15_CD8	IBB15	TRAV12-1	TRAJ6	None	TRAC	TGTGTGGTGAGCATCGCATCAGGAGGAAGCTACATACCTACATTT	CVVSIASGGSYIPTF	11292	8	TRBV7-9	TRBJ2-6	None	TRBC2	TGTGCCAGCAGCCCCGGGCAGGGGGCGGGTGGGGCCAACGTCCTGACTTTC	CASSPGQGAGGANVLTF	5420	5	CAIT	2	12.CD8+ Eff/mem CD161+	12
TAAACCGCATGAAGTA-1.IBB15_CD8	TAAACCGCATGAAGTA-1	clonotype3.IBB15_CD8	IBB15	TRAV12-1	TRAJ6	None	TRAC	TGTGTGGTGAGCATCGCATCAGGAGGAAGCTACATACCTACATTT	CVVSIASGGSYIPTF	7702	6	TRBV7-9	TRBJ2-6	None	TRBC2	TGTGCCAGCAGCCCCGGGCAGGGGGCGGGTGGGGCCAACGTCCTGACTTTC	CASSPGQGAGGANVLTF	6146	7	CAIT	3	9.CD8+ Eff/mem	9
TAAACCGTCAATAAGG-1.IBB100_CD8	TAAACCGTCAATAAGG-1	clonotype184.IBB100_CD8	IBB100	TRAV12-1	TRAJ6	None	TRAC	TGTGTGGTGAGGACCGCCAGGGGAGGAAGCTACATACCTACATTT	CVVRTARGGSYIPTF	7218	5	TRBV7-9	TRBJ2-1	None	TRBC2	TGTGCCAGCCTCCAGGCTAGCGGGGGGGACAATGAGCAGTTCTTC	CASLQASGGDNEQFF	19076	11	CAIT	2	12.CD8+ Eff/mem CD161+	12
TAAGAGAGTAAGTTCC-1.IBB15_CD8	TAAGAGAGTAAGTTCC-1	clonotype60.IBB15_CD8	IBB15	TRAV12-1	TRAJ6	None	TRAC	TGTGTGGTGTCCCTAGCATCAGGAGGAAGCTACATACCTACATTT	CVVSLASGGSYIPTF	11400	8	TRBV7-9	TRBJ2-5	None	TRBC2	TGTGCCAGCAGCGGGCGGACTAGCGGGGGGGAACCCGAGACCCAGTACTTC	CASSGRTSGGEPETQYF	4420	3	CAIT	2	12.CD8+ Eff/mem CD161+	12
TAAGAGAGTGGTCTCG-1.IBB15_CD8	TAAGAGAGTGGTCTCG-1	clonotype3.IBB15_CD8	IBB15	TRAV12-1	TRAJ6	None	TRAC	TGTGTGGTGAGCATCGCATCAGGAGGAAGCTACATACCTACATTT	CVVSIASGGSYIPTF	12074	9	TRBV7-9	TRBJ2-6	None	TRBC2	TGTGCCAGCAGCCCCGGGCAGGGGGCGGGTGGGGCCAACGTCCTGACTTTC	CASSPGQGAGGANVLTF	16018	13	CAIT	3	9.CD8+ Eff/mem	9
TAAGAGATCGCGTTTC-1.IBB100_CD8	TAAGAGATCGCGTTTC-1	clonotype3.IBB100_CD8	IBB100	TRAV12-1	TRAJ6	None	TRAC	TGTGTGGTGAACATGGCGGAAGGAGGAAGCTACATACCTACATTT	CVVNMAEGGSYIPTF	902	2	TRBV2	TRBJ2-4	None	TRBC2	TGTGCCAGCAGTAATCGAAAAAACATTCAGTACTTC	CASSNRKNIQYF	5928	7	CAIT	2	12.CD8+ Eff/mem CD161+	12
TAAGTGCAGGGCTCTC-1.IBB100_CD8	TAAGTGCAGGGCTCTC-1	clonotype3.IBB100_CD8	IBB100	TRAV12-1	TRAJ6	None	TRAC	TGTGTGGTGAACATGGCGGAAGGAGGAAGCTACATACCTACATTT	CVVNMAEGGSYIPTF	8294	7	TRBV2	TRBJ2-4	None	TRBC2	TGTGCCAGCAGTAATCGAAAAAACATTCAGTACTTC	CASSNRKNIQYF	17824	13	CAIT	2	12.CD8+ Eff/mem CD161+	12
TACACGAAGGGATACC-1.IBB15_CD8	TACACGAAGGGATACC-1	clonotype38.IBB15_CD8	IBB15	TRAV12-1	TRAJ6	None	TRAC	TGTGTGGTGAACATTGCATCAGGAGGAAGCTACATACCTACATTT	CVVNIASGGSYIPTF	15492	12	TRBV7-9	TRBJ1-2	None	TRBC1	TGTGCCAGCAGCCCGCCCGGGATCCCGTACACCTTC	CASSPPGIPYTF	21590	14	CAIT	2	12.CD8+ Eff/mem CD161+	12
TACAGTGCAATCTGCA-1.IBB15_CD8	TACAGTGCAATCTGCA-1	clonotype59.IBB15_CD8	IBB15	TRAV12-1	TRAJ6	None	TRAC	TGTGTGGTGAACCAGGCATCAGGAGGAAGCTACATACCTACATTT	CVVNQASGGSYIPTF	5996	6	TRBV9	TRBJ2-5	None	TRBC2	TGTGCCAGCAGCGGAAGACTAGCGGGCCAAGAGACCCAGTACTTC	CASSGRLAGQETQYF	17066	15	CAIT	2	12.CD8+ Eff/mem CD161+	12
TACCTATAGCACAGGT-1.IBB15_CD8	TACCTATAGCACAGGT-1	clonotype3.IBB15_CD8	IBB15	TRAV12-1	TRAJ6	None	TRAC	TGTGTGGTGAGCATCGCATCAGGAGGAAGCTACATACCTACATTT	CVVSIASGGSYIPTF	7950	8	TRBV7-9	TRBJ2-6	None	TRBC2	TGTGCCAGCAGCCCCGGGCAGGGGGCGGGTGGGGCCAACGTCCTGACTTTC	CASSPGQGAGGANVLTF	6440	5	CAIT	2	12.CD8+ Eff/mem CD161+	12
TACGGATAGAATTGTG-1.IBB111_CD8	TACGGATAGAATTGTG-1	clonotype48.IBB111_CD8	IBB111	TRAV12-1	TRAJ6	None	TRAC	TGTGTGGTGAGTTCAGCATCAGGAGGAAGCTACATACCTACATTT	CVVSSASGGSYIPTF	1396	3	TRBV7-9	TRBJ2-4	None	TRBC2	TGTGCCAGCAGCCGGGGACAGCTAGCCAAAAACATTCAGTACTTC	CASSRGQLAKNIQYF	7364	14	CAIT	2	12.CD8+ Eff/mem CD161+	12
TACGGATCAGTTAACC-1.IBB15_CD8	TACGGATCAGTTAACC-1	clonotype3.IBB15_CD8	IBB15	TRAV12-1	TRAJ6	None	TRAC	TGTGTGGTGAGCATCGCATCAGGAGGAAGCTACATACCTACATTT	CVVSIASGGSYIPTF	5804	5	TRBV7-9	TRBJ2-6	None	TRBC2	TGTGCCAGCAGCCCCGGGCAGGGGGCGGGTGGGGCCAACGTCCTGACTTTC	CASSPGQGAGGANVLTF	7626	7	CAIT	2	12.CD8+ Eff/mem CD161+	12
TACGGATCATCGGTTA-1.IBB100_CD8	TACGGATCATCGGTTA-1	clonotype3.IBB100_CD8	IBB100	TRAV12-1	TRAJ6	None	TRAC	TGTGTGGTGAACATGGCGGAAGGAGGAAGCTACATACCTACATTT	CVVNMAEGGSYIPTF	1694	2	TRBV2	TRBJ2-4	None	TRBC2	TGTGCCAGCAGTAATCGAAAAAACATTCAGTACTTC	CASSNRKNIQYF	8018	7	CAIT	2	12.CD8+ Eff/mem CD161+	12
TACGGATGTAATTGGA-1.IBB100_CD8	TACGGATGTAATTGGA-1	clonotype3.IBB100_CD8	IBB100	TRAV12-1	TRAJ6	None	TRAC	TGTGTGGTGAACATGGCGGAAGGAGGAAGCTACATACCTACATTT	CVVNMAEGGSYIPTF	3078	3	TRBV2	TRBJ2-4	None	TRBC2	TGTGCCAGCAGTAATCGAAAAAACATTCAGTACTTC	CASSNRKNIQYF	9406	9	CAIT	2	12.CD8+ Eff/mem CD161+	12
TACTCATTCGGATGGA-1.IBB100_CD8	TACTCATTCGGATGGA-1	clonotype3.IBB100_CD8	IBB100	TRAV12-1	TRAJ6	None	None	TGTGTGGTGAACATGGCGGAAGGAGGAAGCTACATACCTACATTT	CVVNMAEGGSYIPTF	4164	3	TRBV2	TRBJ2-4	None	TRBC2	TGTGCCAGCAGTAATCGAAAAAACATTCAGTACTTC	CASSNRKNIQYF	8280	7	CAIT	2	12.CD8+ Eff/mem CD161+	12
TACTTACTCACCACCT-1.IBB100_CD8	TACTTACTCACCACCT-1	clonotype3.IBB100_CD8	IBB100	TRAV12-1	TRAJ6	None	TRAC	TGTGTGGTGAACATGGCGGAAGGAGGAAGCTACATACCTACATTT	CVVNMAEGGSYIPTF	5660	5	TRBV2	TRBJ2-4	None	TRBC2	TGTGCCAGCAGTAATCGAAAAAACATTCAGTACTTC	CASSNRKNIQYF	3782	3	CAIT	2	12.CD8+ Eff/mem CD161+	12
TACTTGTCAGGACCCT-1.IBB15_CD8	TACTTGTCAGGACCCT-1	clonotype146.IBB15_CD8	IBB15	TRAV12-1	TRAJ6	None	TRAC	TGTGTGGTGAGCATCGCATCAGGAGGAAGCTACATACCTACATTT	CVVSIASGGSYIPTF	7180	7	NA	NA	NA	NA	NA	NA	NA	NA	CAIT	2	12.CD8+ Eff/mem CD161+	12
TACTTGTGTTGCGTTA-1.IBB15_CD8	TACTTGTGTTGCGTTA-1	clonotype3.IBB15_CD8	IBB15	TRAV12-1	TRAJ6	None	TRAC	TGTGTGGTGAGCATCGCATCAGGAGGAAGCTACATACCTACATTT	CVVSIASGGSYIPTF	3216	5	TRBV7-9	TRBJ2-6	None	TRBC2	TGTGCCAGCAGCCCCGGGCAGGGGGCGGGTGGGGCCAACGTCCTGACTTTC	CASSPGQGAGGANVLTF	6214	5	CAIT	3	9.CD8+ Eff/mem	9
TAGACCAAGAGTTGGC-1.IBB100_CD8	TAGACCAAGAGTTGGC-1	clonotype3.IBB100_CD8	IBB100	TRAV12-1	TRAJ6	None	TRAC	TGTGTGGTGAACATGGCGGAAGGAGGAAGCTACATACCTACATTT	CVVNMAEGGSYIPTF	1968	1	TRBV2	TRBJ2-4	None	TRBC2	TGTGCCAGCAGTAATCGAAAAAACATTCAGTACTTC	CASSNRKNIQYF	21224	15	CAIT	2	12.CD8+ Eff/mem CD161+	12
TAGACCATCTACCAGA-1.IBB100_CD8	TAGACCATCTACCAGA-1	clonotype3.IBB100_CD8	IBB100	TRAV12-1	TRAJ6	None	TRAC	TGTGTGGTGAACATGGCGGAAGGAGGAAGCTACATACCTACATTT	CVVNMAEGGSYIPTF	366	1	TRBV2	TRBJ2-4	None	TRBC2	TGTGCCAGCAGTAATCGAAAAAACATTCAGTACTTC	CASSNRKNIQYF	7020	7	CAIT	2	12.CD8+ Eff/mem CD161+	12
TAGCCGGAGCCACCTG-1.IBB100_CD8	TAGCCGGAGCCACCTG-1	clonotype3.IBB100_CD8	IBB100	TRAV12-1	TRAJ6	None	TRAC	TGTGTGGTGAACATGGCGGAAGGAGGAAGCTACATACCTACATTT	CVVNMAEGGSYIPTF	2932	2	TRBV2	TRBJ2-4	None	TRBC2	TGTGCCAGCAGTAATCGAAAAAACATTCAGTACTTC	CASSNRKNIQYF	27044	19	CAIT	2	12.CD8+ Eff/mem CD161+	12
TAGCCGGCATGCCTAA-1.IBB15_CD8	TAGCCGGCATGCCTAA-1	clonotype3.IBB15_CD8	IBB15	TRAV12-1	TRAJ6	None	TRAC	TGTGTGGTGAGCATCGCATCAGGAGGAAGCTACATACCTACATTT	CVVSIASGGSYIPTF	10328	7	TRBV7-9	TRBJ2-6	None	TRBC2	TGTGCCAGCAGCCCCGGGCAGGGGGCGGGTGGGGCCAACGTCCTGACTTTC	CASSPGQGAGGANVLTF	10180	8	CAIT	2	12.CD8+ Eff/mem CD161+	12
TAGCCGGCATTAACCG-1.IBB15_CD8	TAGCCGGCATTAACCG-1	clonotype3.IBB15_CD8	IBB15	TRAV12-1	TRAJ6	None	TRAC	TGTGTGGTGAGCATCGCATCAGGAGGAAGCTACATACCTACATTT	CVVSIASGGSYIPTF	5310	4	TRBV7-9	TRBJ2-6	None	TRBC2	TGTGCCAGCAGCCCCGGGCAGGGGGCGGGTGGGGCCAACGTCCTGACTTTC	CASSPGQGAGGANVLTF	17140	13	CAIT	2	12.CD8+ Eff/mem CD161+	12
TAGCCGGTCTGAGGGA-1.IBB100_CD8	TAGCCGGTCTGAGGGA-1	clonotype3.IBB100_CD8	IBB100	TRAV12-1	TRAJ6	None	TRAC	TGTGTGGTGAACATGGCGGAAGGAGGAAGCTACATACCTACATTT	CVVNMAEGGSYIPTF	6140	3	TRBV2	TRBJ2-4	None	TRBC2	TGTGCCAGCAGTAATCGAAAAAACATTCAGTACTTC	CASSNRKNIQYF	18388	13	CAIT	2	12.CD8+ Eff/mem CD161+	12
TAGGCATCAAAGGAAG-1.IBB15_CD8	TAGGCATCAAAGGAAG-1	clonotype3.IBB15_CD8	IBB15	TRAV12-1	TRAJ6	None	TRAC	TGTGTGGTGAGCATCGCATCAGGAGGAAGCTACATACCTACATTT	CVVSIASGGSYIPTF	6688	7	TRBV7-9	TRBJ2-6	None	TRBC2	TGTGCCAGCAGCCCCGGGCAGGGGGCGGGTGGGGCCAACGTCCTGACTTTC	CASSPGQGAGGANVLTF	9930	8	CAIT	2	12.CD8+ Eff/mem CD161+	12
TAGTTGGAGTATCGAA-1.IBB15_CD8	TAGTTGGAGTATCGAA-1	clonotype48.IBB15_CD8	IBB15	TRAV12-1	TRAJ6	None	TRAC	TGTGTGGTGAGGTCGGCATCAGGAGGAAGCTACATACCTACATTT	CVVRSASGGSYIPTF	13512	13	TRBV9	TRBJ2-1	None	TRBC2	TGTGCCAGCAGCGGCCGGGACAGGGGATTCAATGAGCAGTTCTTC	CASSGRDRGFNEQFF	16280	14	CAIT	2	12.CD8+ Eff/mem CD161+	12
TATCAGGCAGATCTGT-1.IBB15_CD8	TATCAGGCAGATCTGT-1	clonotype38.IBB15_CD8	IBB15	TRAV12-1	TRAJ6	None	TRAC	TGTGTGGTGAACATTGCATCAGGAGGAAGCTACATACCTACATTT	CVVNIASGGSYIPTF	5982	5	TRBV7-9	TRBJ1-2	None	TRBC1	TGTGCCAGCAGCCCGCCCGGGATCCCGTACACCTTC	CASSPPGIPYTF	13332	12	CAIT	2	12.CD8+ Eff/mem CD161+	12
TATCAGGTCTGTCTCG-1.IBB15_CD8	TATCAGGTCTGTCTCG-1	clonotype219.IBB15_CD8	IBB15	TRAV12-1	TRAJ6	None	TRAC	TGTGTGGTGAACACCGCATCAGGAGGAAGCTACATACCTACATTT	CVVNTASGGSYIPTF	5338	7	TRBV7-9	TRBJ2-1	None	TRBC2	TGTGCCAGCAGCGCCAAGACAGGGGGCAATGAGCAGTTCTTC	CASSAKTGGNEQFF	11782	12	CAIT	2	12.CD8+ Eff/mem CD161+	12
TATGCCCCAAGTACCT-1.IBB15_CD8	TATGCCCCAAGTACCT-1	clonotype3.IBB15_CD8	IBB15	TRAV12-1	TRAJ6	None	TRAC	TGTGTGGTGAGCATCGCATCAGGAGGAAGCTACATACCTACATTT	CVVSIASGGSYIPTF	6528	5	TRBV7-9	TRBJ2-6	None	TRBC2	TGTGCCAGCAGCCCCGGGCAGGGGGCGGGTGGGGCCAACGTCCTGACTTTC	CASSPGQGAGGANVLTF	9016	9	CAIT	2	12.CD8+ Eff/mem CD161+	12
TATGCCCCAGTATCTG-1.IBB100_CD8	TATGCCCCAGTATCTG-1	clonotype3.IBB100_CD8	IBB100	TRAV12-1	TRAJ6	None	TRAC	TGTGTGGTGAACATGGCGGAAGGAGGAAGCTACATACCTACATTT	CVVNMAEGGSYIPTF	2570	3	TRBV2	TRBJ2-4	None	TRBC2	TGTGCCAGCAGTAATCGAAAAAACATTCAGTACTTC	CASSNRKNIQYF	6432	5	CAIT	2	12.CD8+ Eff/mem CD161+	12
TATGCCCCATGCCTTC-1.IBB111_CD8	TATGCCCCATGCCTTC-1	clonotype48.IBB111_CD8	IBB111	TRAV12-1	TRAJ6	None	TRAC	TGTGTGGTGAGTTCAGCATCAGGAGGAAGCTACATACCTACATTT	CVVSSASGGSYIPTF	3198	5	TRBV7-9	TRBJ2-4	None	TRBC2	TGTGCCAGCAGCCGGGGACAGCTAGCCAAAAACATTCAGTACTTC	CASSRGQLAKNIQYF	6996	13	CAIT	2	12.CD8+ Eff/mem CD161+	12
TCAATCTGTGTGCGTC-1.IBB111_CD8	TCAATCTGTGTGCGTC-1	clonotype48.IBB111_CD8	IBB111	TRAV12-1	TRAJ6	None	TRAC	TGTGTGGTGAGTTCAGCATCAGGAGGAAGCTACATACCTACATTT	CVVSSASGGSYIPTF	1944	3	TRBV7-9	TRBJ2-4	None	TRBC2	TGTGCCAGCAGCCGGGGACAGCTAGCCAAAAACATTCAGTACTTC	CASSRGQLAKNIQYF	13010	18	CAIT	2	12.CD8+ Eff/mem CD161+	12
TCAGATGAGTGTGAAT-1.IBB100_CD8	TCAGATGAGTGTGAAT-1	clonotype3.IBB100_CD8	IBB100	TRAV12-1	TRAJ6	None	TRAC	TGTGTGGTGAACATGGCGGAAGGAGGAAGCTACATACCTACATTT	CVVNMAEGGSYIPTF	3838	2	TRBV2	TRBJ2-4	None	TRBC2	TGTGCCAGCAGTAATCGAAAAAACATTCAGTACTTC	CASSNRKNIQYF	10162	8	CAIT	2	12.CD8+ Eff/mem CD161+	12
TCAGATGTCCAAAGTC-1.IBB100_CD8	TCAGATGTCCAAAGTC-1	clonotype3.IBB100_CD8	IBB100	TRAV12-1	TRAJ6	None	TRAC	TGTGTGGTGAACATGGCGGAAGGAGGAAGCTACATACCTACATTT	CVVNMAEGGSYIPTF	2096	2	TRBV2	TRBJ2-4	None	TRBC2	TGTGCCAGCAGTAATCGAAAAAACATTCAGTACTTC	CASSNRKNIQYF	4868	9	CAIT	2	12.CD8+ Eff/mem CD161+	12
TCAGCTCGTATAGTAG-1.C15_CD4	TCAGCTCGTATAGTAG-1	clonotype8844.C15_CD4	C15	TRAV12-1	TRAJ6	None	TRAC	TGTGTGGTGAAGACAGCGACAGGAGGAAGCTACATACCTACATTT	CVVKTATGGSYIPTF	1988	6	TRBV2	TRBJ1-6	None	TRBC1	TGTGCCAGCAGACCGGAGTCACCCCTCCACTTT	CASRPESPLHF	4120	13	CAIT	0	1.CD4+ Central mem 1	1
TCAGCTCGTGAGGCTA-1.IBB100_CD8	TCAGCTCGTGAGGCTA-1	clonotype3.IBB100_CD8	IBB100	TRAV12-1	TRAJ6	None	TRAC	TGTGTGGTGAACATGGCGGAAGGAGGAAGCTACATACCTACATTT	CVVNMAEGGSYIPTF	4908	3	TRBV2	TRBJ2-4	None	TRBC2	TGTGCCAGCAGTAATCGAAAAAACATTCAGTACTTC	CASSNRKNIQYF	9930	7	CAIT	2	12.CD8+ Eff/mem CD161+	12
TCAGCTCGTTCTGTTT-1.IBB111_CD8	TCAGCTCGTTCTGTTT-1	clonotype48.IBB111_CD8	IBB111	TRAV12-1	TRAJ6	None	TRAC	TGTGTGGTGAGTTCAGCATCAGGAGGAAGCTACATACCTACATTT	CVVSSASGGSYIPTF	3894	5	TRBV7-9	TRBJ2-4	None	TRBC2	TGTGCCAGCAGCCGGGGACAGCTAGCCAAAAACATTCAGTACTTC	CASSRGQLAKNIQYF	8206	13	CAIT	2	12.CD8+ Eff/mem CD161+	12
TCAGCTCGTTGTGGAG-1.IBB15_CD8	TCAGCTCGTTGTGGAG-1	clonotype3.IBB15_CD8	IBB15	TRAV12-1	TRAJ6	None	TRAC	TGTGTGGTGAGCATCGCATCAGGAGGAAGCTACATACCTACATTT	CVVSIASGGSYIPTF	4768	5	TRBV7-9	TRBJ2-6	None	TRBC2	TGTGCCAGCAGCCCCGGGCAGGGGGCGGGTGGGGCCAACGTCCTGACTTTC	CASSPGQGAGGANVLTF	5794	5	CAIT	3	9.CD8+ Eff/mem	9
TCAGGTACAGGTTTCA-1.IBB100_CD8	TCAGGTACAGGTTTCA-1	clonotype3.IBB100_CD8	IBB100	TRAV12-1	TRAJ6	None	TRAC	TGTGTGGTGAACATGGCGGAAGGAGGAAGCTACATACCTACATTT	CVVNMAEGGSYIPTF	2878	4	TRBV2	TRBJ2-4	None	TRBC2	TGTGCCAGCAGTAATCGAAAAAACATTCAGTACTTC	CASSNRKNIQYF	21170	18	CAIT	2	12.CD8+ Eff/mem CD161+	12
TCAGGTATCTTCGGTC-1.IBB15_CD8	TCAGGTATCTTCGGTC-1	clonotype3.IBB15_CD8	IBB15	TRAV12-1	TRAJ6	None	TRAC	TGTGTGGTGAGCATCGCATCAGGAGGAAGCTACATACCTACATTT	CVVSIASGGSYIPTF	4604	5	TRBV7-9	TRBJ2-6	None	TRBC2	TGTGCCAGCAGCCCCGGGCAGGGGGCGGGTGGGGCCAACGTCCTGACTTTC	CASSPGQGAGGANVLTF	9146	7	CAIT	2	12.CD8+ Eff/mem CD161+	12
TCATTACAGGTTCCTA-1.IBB15_CD8	TCATTACAGGTTCCTA-1	clonotype3.IBB15_CD8	IBB15	TRAV12-1	TRAJ6	None	TRAC	TGTGTGGTGAGCATCGCATCAGGAGGAAGCTACATACCTACATTT	CVVSIASGGSYIPTF	5280	4	TRBV7-9	TRBJ2-6	None	TRBC2	TGTGCCAGCAGCCCCGGGCAGGGGGCGGGTGGGGCCAACGTCCTGACTTTC	CASSPGQGAGGANVLTF	3790	4	CAIT	2	12.CD8+ Eff/mem CD161+	12
TCATTACGTAGCTGCC-1.IBB15_CD8	TCATTACGTAGCTGCC-1	clonotype3.IBB15_CD8	IBB15	TRAV12-1	TRAJ6	None	TRAC	TGTGTGGTGAGCATCGCATCAGGAGGAAGCTACATACCTACATTT	CVVSIASGGSYIPTF	7050	6	TRBV7-9	TRBJ2-6	None	TRBC2	TGTGCCAGCAGCCCCGGGCAGGGGGCGGGTGGGGCCAACGTCCTGACTTTC	CASSPGQGAGGANVLTF	7172	5	CAIT	2	12.CD8+ Eff/mem CD161+	12
TCCACACGTCGATTGT-1.IBB100_CD8	TCCACACGTCGATTGT-1	clonotype3.IBB100_CD8	IBB100	TRAV12-1	TRAJ6	None	TRAC	TGTGTGGTGAACATGGCGGAAGGAGGAAGCTACATACCTACATTT	CVVNMAEGGSYIPTF	6988	4	TRBV2	TRBJ2-4	None	TRBC2	TGTGCCAGCAGTAATCGAAAAAACATTCAGTACTTC	CASSNRKNIQYF	15830	12	CAIT	2	12.CD8+ Eff/mem CD161+	12
TCCCGATGTCTAACGT-1.IBB15_CD8	TCCCGATGTCTAACGT-1	clonotype112.IBB15_CD8	IBB15	TRAV12-1	TRAJ6	None	TRAC	TGTGTGGTGAACCATGCATCAGGAGGAAGCTACATACCTACATTT	CVVNHASGGSYIPTF	15710	13	TRBV7-9	TRBJ2-2	None	TRBC2	TGTGCCAGCAGGGACAGGGGTGGCACCGGGGAGCTGTTTTTT	CASRDRGGTGELFF	14626	13	CAIT	2	12.CD8+ Eff/mem CD161+	12
TCGAGGCAGGGAGTAA-1.IBB15_CD8	TCGAGGCAGGGAGTAA-1	clonotype49.IBB15_CD8	IBB15	TRAV12-1	TRAJ6	None	TRAC	TGTGTGGTGCGACGAGCATCAGGAGGAAGCTACATACCTACATTT	CVVRRASGGSYIPTF	5694	5	TRBV7-9	TRBJ2-5	None	TRBC2	TGTGCCAGCAACAGCCCCCGACAGGAAGAGACCCAGTACTTC	CASNSPRQEETQYF	16924	12	CAIT	2	12.CD8+ Eff/mem CD161+	12
TCGCGTTGTACCCAAT-1.IBB15_CD4	TCGCGTTGTACCCAAT-1	clonotype2.IBB15_CD4	IBB15	TRAV12-1	TRAJ6	None	TRAC	TGTGTGGTGAGCATCGCATCAGGAGGAAGCTACATACCTACATTT	CVVSIASGGSYIPTF	3696	6	TRBV7-9	TRBJ2-6	None	TRBC2	TGTGCCAGCAGCCCCGGGCAGGGGGCGGGTGGGGCCAACGTCCTGACTTTC	CASSPGQGAGGANVLTF	9638	11	CAIT	2	12.CD8+ Eff/mem CD161+	12
TCGGGACCATGCCTTC-1.IBB100_CD8	TCGGGACCATGCCTTC-1	clonotype3.IBB100_CD8	IBB100	TRAV12-1	TRAJ6	None	TRAC	TGTGTGGTGAACATGGCGGAAGGAGGAAGCTACATACCTACATTT	CVVNMAEGGSYIPTF	5004	4	TRBV2	TRBJ2-4	None	TRBC2	TGTGCCAGCAGTAATCGAAAAAACATTCAGTACTTC	CASSNRKNIQYF	5006	3	CAIT	2	12.CD8+ Eff/mem CD161+	12
TCGGGACGTTCGCTAA-1.IBB100_CD8	TCGGGACGTTCGCTAA-1	clonotype3.IBB100_CD8	IBB100	TRAV12-1	TRAJ6	None	TRAC	TGTGTGGTGAACATGGCGGAAGGAGGAAGCTACATACCTACATTT	CVVNMAEGGSYIPTF	3864	5	TRBV2	TRBJ2-4	None	TRBC2	TGTGCCAGCAGTAATCGAAAAAACATTCAGTACTTC	CASSNRKNIQYF	9028	5	CAIT	2	12.CD8+ Eff/mem CD161+	12
TCGGGACGTTTCGCTC-1.IBB15_CD8	TCGGGACGTTTCGCTC-1	clonotype48.IBB15_CD8	IBB15	TRAV12-1	TRAJ6	None	TRAC	TGTGTGGTGAGGTCGGCATCAGGAGGAAGCTACATACCTACATTT	CVVRSASGGSYIPTF	8842	7	TRBV9	TRBJ2-1	None	TRBC2	TGTGCCAGCAGCGGCCGGGACAGGGGATTCAATGAGCAGTTCTTC	CASSGRDRGFNEQFF	9206	7	CAIT	2	12.CD8+ Eff/mem CD161+	12
TCGGTAAAGAAACGAG-1.IBB15_CD8	TCGGTAAAGAAACGAG-1	clonotype3.IBB15_CD8	IBB15	TRAV12-1	TRAJ6	None	TRAC	TGTGTGGTGAGCATCGCATCAGGAGGAAGCTACATACCTACATTT	CVVSIASGGSYIPTF	6978	5	TRBV7-9	TRBJ2-6	None	TRBC2	TGTGCCAGCAGCCCCGGGCAGGGGGCGGGTGGGGCCAACGTCCTGACTTTC	CASSPGQGAGGANVLTF	9340	7	CAIT	3	9.CD8+ Eff/mem	9
TCGGTAAAGTGTGGCA-1.IBB100_CD8	TCGGTAAAGTGTGGCA-1	clonotype3.IBB100_CD8	IBB100	TRAV12-1	TRAJ6	None	TRAC	TGTGTGGTGAACATGGCGGAAGGAGGAAGCTACATACCTACATTT	CVVNMAEGGSYIPTF	7900	4	TRBV2	TRBJ2-4	None	TRBC2	TGTGCCAGCAGTAATCGAAAAAACATTCAGTACTTC	CASSNRKNIQYF	2668	3	CAIT	2	12.CD8+ Eff/mem CD161+	12
TCTATTGCAGGGCATA-1.IBB100_CD8	TCTATTGCAGGGCATA-1	clonotype3.IBB100_CD8	IBB100	TRAV12-1	TRAJ6	None	TRAC	TGTGTGGTGAACATGGCGGAAGGAGGAAGCTACATACCTACATTT	CVVNMAEGGSYIPTF	9980	5	TRBV2	TRBJ2-4	None	TRBC2	TGTGCCAGCAGTAATCGAAAAAACATTCAGTACTTC	CASSNRKNIQYF	17814	11	CAIT	2	12.CD8+ Eff/mem CD161+	12
TCTCATACAGCTCGAC-1.IBB100_CD8	TCTCATACAGCTCGAC-1	clonotype3.IBB100_CD8	IBB100	TRAV12-1	TRAJ6	None	TRAC	TGTGTGGTGAACATGGCGGAAGGAGGAAGCTACATACCTACATTT	CVVNMAEGGSYIPTF	7910	6	TRBV2	TRBJ2-4	None	TRBC2	TGTGCCAGCAGTAATCGAAAAAACATTCAGTACTTC	CASSNRKNIQYF	15634	11	CAIT	2	12.CD8+ Eff/mem CD161+	12
TCTCATAGTTGGGACA-1.IBB15_CD8	TCTCATAGTTGGGACA-1	clonotype3.IBB15_CD8	IBB15	TRAV12-1	TRAJ6	None	TRAC	TGTGTGGTGAGCATCGCATCAGGAGGAAGCTACATACCTACATTT	CVVSIASGGSYIPTF	5988	5	TRBV7-9	TRBJ2-6	None	TRBC2	TGTGCCAGCAGCCCCGGGCAGGGGGCGGGTGGGGCCAACGTCCTGACTTTC	CASSPGQGAGGANVLTF	4704	4	CAIT	3	9.CD8+ Eff/mem	9
TCTCTAAAGCCACGCT-1.IBB15_CD8	TCTCTAAAGCCACGCT-1	clonotype60.IBB15_CD8	IBB15	TRAV12-1	TRAJ6	None	TRAC	TGTGTGGTGTCCCTAGCATCAGGAGGAAGCTACATACCTACATTT	CVVSLASGGSYIPTF	5172	6	TRBV7-9	TRBJ2-5	None	TRBC2	TGTGCCAGCAGCGGGCGGACTAGCGGGGGGGAACCCGAGACCCAGTACTTC	CASSGRTSGGEPETQYF	7630	9	CAIT	2	12.CD8+ Eff/mem CD161+	12
TCTGAGAGTGCCTGCA-1.IBB15_CD8	TCTGAGAGTGCCTGCA-1	clonotype49.IBB15_CD8	IBB15	TRAV12-1	TRAJ6	None	TRAC	TGTGTGGTGCGACGAGCATCAGGAGGAAGCTACATACCTACATTT	CVVRRASGGSYIPTF	7422	6	TRBV7-9	TRBJ2-5	None	TRBC2	TGTGCCAGCAACAGCCCCCGACAGGAAGAGACCCAGTACTTC	CASNSPRQEETQYF	21798	16	CAIT	2	12.CD8+ Eff/mem CD161+	12
TCTTTCCCAATGGACG-1.IBB15_CD4	TCTTTCCCAATGGACG-1	clonotype2.IBB15_CD4	IBB15	TRAV12-1	TRAJ6	None	TRAC	TGTGTGGTGAGCATCGCATCAGGAGGAAGCTACATACCTACATTT	CVVSIASGGSYIPTF	890	4	TRBV7-9	TRBJ2-6	None	TRBC2	TGTGCCAGCAGCCCCGGGCAGGGGGCGGGTGGGGCCAACGTCCTGACTTTC	CASSPGQGAGGANVLTF	8212	10	CAIT	2	12.CD8+ Eff/mem CD161+	12
TCTTTCCGTAGAGCTG-1.IBB100_CD8	TCTTTCCGTAGAGCTG-1	clonotype3.IBB100_CD8	IBB100	TRAV12-1	TRAJ6	None	TRAC	TGTGTGGTGAACATGGCGGAAGGAGGAAGCTACATACCTACATTT	CVVNMAEGGSYIPTF	7742	8	TRBV2	TRBJ2-4	None	TRBC2	TGTGCCAGCAGTAATCGAAAAAACATTCAGTACTTC	CASSNRKNIQYF	18750	13	CAIT	2	12.CD8+ Eff/mem CD161+	12
TCTTTCCGTTTAGGAA-1.IBB15_CD8	TCTTTCCGTTTAGGAA-1	clonotype3.IBB15_CD8	IBB15	TRAV12-1	TRAJ6	None	TRAC	TGTGTGGTGAGCATCGCATCAGGAGGAAGCTACATACCTACATTT	CVVSIASGGSYIPTF	9568	10	TRBV7-9	TRBJ2-6	None	TRBC2	TGTGCCAGCAGCCCCGGGCAGGGGGCGGGTGGGGCCAACGTCCTGACTTTC	CASSPGQGAGGANVLTF	11812	12	CAIT	2	12.CD8+ Eff/mem CD161+	12
TGACAACAGGCTAGGT-1.IBB15_CD8	TGACAACAGGCTAGGT-1	clonotype3.IBB15_CD8	IBB15	TRAV12-1	TRAJ6	None	TRAC	TGTGTGGTGAGCATCGCATCAGGAGGAAGCTACATACCTACATTT	CVVSIASGGSYIPTF	5628	4	TRBV7-9	TRBJ2-6	None	TRBC2	TGTGCCAGCAGCCCCGGGCAGGGGGCGGGTGGGGCCAACGTCCTGACTTTC	CASSPGQGAGGANVLTF	16974	14	CAIT	3	9.CD8+ Eff/mem	9
TGACGGCTCCGGGTGT-1.IBB100_CD8	TGACGGCTCCGGGTGT-1	clonotype3.IBB100_CD8	IBB100	TRAV12-1	TRAJ6	None	TRAC	TGTGTGGTGAACATGGCGGAAGGAGGAAGCTACATACCTACATTT	CVVNMAEGGSYIPTF	8182	5	TRBV2	TRBJ2-4	None	TRBC2	TGTGCCAGCAGTAATCGAAAAAACATTCAGTACTTC	CASSNRKNIQYF	11344	8	CAIT	2	12.CD8+ Eff/mem CD161+	12
TGACTTTAGTGGGCTA-1.IBB15_CD8	TGACTTTAGTGGGCTA-1	clonotype38.IBB15_CD8	IBB15	TRAV12-1	TRAJ6	None	TRAC	TGTGTGGTGAACATTGCATCAGGAGGAAGCTACATACCTACATTT	CVVNIASGGSYIPTF	5504	5	TRBV7-9	TRBJ1-2	None	TRBC1	TGTGCCAGCAGCCCGCCCGGGATCCCGTACACCTTC	CASSPPGIPYTF	25686	21	CAIT	2	12.CD8+ Eff/mem CD161+	12
TGACTTTAGTGTCCAT-1.IBB100_CD8	TGACTTTAGTGTCCAT-1	clonotype3.IBB100_CD8	IBB100	TRAV12-1	TRAJ6	None	TRAC	TGTGTGGTGAACATGGCGGAAGGAGGAAGCTACATACCTACATTT	CVVNMAEGGSYIPTF	1760	1	TRBV2	TRBJ2-4	None	TRBC2	TGTGCCAGCAGTAATCGAAAAAACATTCAGTACTTC	CASSNRKNIQYF	7624	5	CAIT	2	12.CD8+ Eff/mem CD161+	12
TGACTTTTCCTTAATC-1.IBB15_CD8	TGACTTTTCCTTAATC-1	clonotype3.IBB15_CD8	IBB15	TRAV12-1	TRAJ6	None	TRAC	TGTGTGGTGAGCATCGCATCAGGAGGAAGCTACATACCTACATTT	CVVSIASGGSYIPTF	3870	4	TRBV7-9	TRBJ2-6	None	TRBC2	TGTGCCAGCAGCCCCGGGCAGGGGGCGGGTGGGGCCAACGTCCTGACTTTC	CASSPGQGAGGANVLTF	4844	4	CAIT	5	8.CD8+ Transitional eff/mem	8
TGAGAGGAGTCCGTAT-1.IBB15_CD8	TGAGAGGAGTCCGTAT-1	clonotype3.IBB15_CD8	IBB15	TRAV12-1	TRAJ6	None	TRAC	TGTGTGGTGAGCATCGCATCAGGAGGAAGCTACATACCTACATTT	CVVSIASGGSYIPTF	4730	3	TRBV7-9	TRBJ2-6	None	TRBC2	TGTGCCAGCAGCCCCGGGCAGGGGGCGGGTGGGGCCAACGTCCTGACTTTC	CASSPGQGAGGANVLTF	4000	4	CAIT	2	12.CD8+ Eff/mem CD161+	12
TGAGAGGGTCATCCCT-1.IBB100_CD8	TGAGAGGGTCATCCCT-1	clonotype3.IBB100_CD8	IBB100	TRAV12-1	TRAJ6	None	TRAC	TGTGTGGTGAACATGGCGGAAGGAGGAAGCTACATACCTACATTT	CVVNMAEGGSYIPTF	6950	4	TRBV2	TRBJ2-4	None	TRBC2	TGTGCCAGCAGTAATCGAAAAAACATTCAGTACTTC	CASSNRKNIQYF	3046	3	CAIT	2	12.CD8+ Eff/mem CD161+	12
TGAGGGAAGACTCGGA-1.IBB15_CD8	TGAGGGAAGACTCGGA-1	clonotype3.IBB15_CD8	IBB15	TRAV12-1	TRAJ6	None	TRAC	TGTGTGGTGAGCATCGCATCAGGAGGAAGCTACATACCTACATTT	CVVSIASGGSYIPTF	1388	1	TRBV7-9	TRBJ2-6	None	TRBC2	TGTGCCAGCAGCCCCGGGCAGGGGGCGGGTGGGGCCAACGTCCTGACTTTC	CASSPGQGAGGANVLTF	12098	10	CAIT	2	12.CD8+ Eff/mem CD161+	12
TGAGGGAAGGTGCAAC-1.IBB100_CD8	TGAGGGAAGGTGCAAC-1	clonotype3.IBB100_CD8	IBB100	TRAV12-1	TRAJ6	None	TRAC	TGTGTGGTGAACATGGCGGAAGGAGGAAGCTACATACCTACATTT	CVVNMAEGGSYIPTF	5262	3	TRBV2	TRBJ2-4	None	TRBC2	TGTGCCAGCAGTAATCGAAAAAACATTCAGTACTTC	CASSNRKNIQYF	6068	4	CAIT	2	12.CD8+ Eff/mem CD161+	12
TGCACCTCACGGTGTC-1.IBB100_CD8	TGCACCTCACGGTGTC-1	clonotype3.IBB100_CD8	IBB100	TRAV12-1	TRAJ6	None	TRAC	TGTGTGGTGAACATGGCGGAAGGAGGAAGCTACATACCTACATTT	CVVNMAEGGSYIPTF	1638	2	TRBV2	TRBJ2-4	None	TRBC2	TGTGCCAGCAGTAATCGAAAAAACATTCAGTACTTC	CASSNRKNIQYF	16910	7	CAIT	2	12.CD8+ Eff/mem CD161+	12
TGCCAAAGTCTAGCGC-1.IBB15_CD8	TGCCAAAGTCTAGCGC-1	clonotype3.IBB15_CD8	IBB15	TRAV12-1	TRAJ6	None	TRAC	TGTGTGGTGAGCATCGCATCAGGAGGAAGCTACATACCTACATTT	CVVSIASGGSYIPTF	9734	7	TRBV7-9	TRBJ2-6	None	TRBC2	TGTGCCAGCAGCCCCGGGCAGGGGGCGGGTGGGGCCAACGTCCTGACTTTC	CASSPGQGAGGANVLTF	11390	10	CAIT	2	12.CD8+ Eff/mem CD161+	12
TGCCCATGTTCGAATC-1.IBB100_CD8	TGCCCATGTTCGAATC-1	clonotype3.IBB100_CD8	IBB100	TRAV12-1	TRAJ6	None	TRAC	TGTGTGGTGAACATGGCGGAAGGAGGAAGCTACATACCTACATTT	CVVNMAEGGSYIPTF	4456	3	TRBV2	TRBJ2-4	None	TRBC2	TGTGCCAGCAGTAATCGAAAAAACATTCAGTACTTC	CASSNRKNIQYF	12328	5	CAIT	2	12.CD8+ Eff/mem CD161+	12
TGCCCTATCTCGTATT-1.IBB100_CD8	TGCCCTATCTCGTATT-1	clonotype3.IBB100_CD8	IBB100	TRAV12-1	TRAJ6	None	TRAC	TGTGTGGTGAACATGGCGGAAGGAGGAAGCTACATACCTACATTT	CVVNMAEGGSYIPTF	9558	6	TRBV2	TRBJ2-4	None	TRBC2	TGTGCCAGCAGTAATCGAAAAAACATTCAGTACTTC	CASSNRKNIQYF	9550	8	CAIT	2	12.CD8+ Eff/mem CD161+	12
TGCGCAGAGCGTTTAC-1.IBB100_CD8	TGCGCAGAGCGTTTAC-1	clonotype3.IBB100_CD8	IBB100	TRAV12-1	TRAJ6	None	TRAC	TGTGTGGTGAACATGGCGGAAGGAGGAAGCTACATACCTACATTT	CVVNMAEGGSYIPTF	13610	7	TRBV2	TRBJ2-4	None	TRBC2	TGTGCCAGCAGTAATCGAAAAAACATTCAGTACTTC	CASSNRKNIQYF	16560	10	CAIT	2	12.CD8+ Eff/mem CD161+	12
TGCGCAGTCTTGAGAC-1.IBB100_CD8	TGCGCAGTCTTGAGAC-1	clonotype3.IBB100_CD8	IBB100	TRAV12-1	TRAJ6	None	TRAC	TGTGTGGTGAACATGGCGGAAGGAGGAAGCTACATACCTACATTT	CVVNMAEGGSYIPTF	682	1	TRBV2	TRBJ2-4	None	TRBC2	TGTGCCAGCAGTAATCGAAAAAACATTCAGTACTTC	CASSNRKNIQYF	14540	11	CAIT	3	9.CD8+ Eff/mem	9
TGCGGGTCAACGCACC-1.IBB15_CD8	TGCGGGTCAACGCACC-1	clonotype48.IBB15_CD8	IBB15	TRAV12-1	TRAJ6	None	TRAC	TGTGTGGTGAGGTCGGCATCAGGAGGAAGCTACATACCTACATTT	CVVRSASGGSYIPTF	6808	6	TRBV9	TRBJ2-1	None	TRBC2	TGTGCCAGCAGCGGCCGGGACAGGGGATTCAATGAGCAGTTCTTC	CASSGRDRGFNEQFF	5852	9	CAIT	2	12.CD8+ Eff/mem CD161+	12
TGCGGGTCATGGGACA-1.IBB100_CD8	TGCGGGTCATGGGACA-1	clonotype3.IBB100_CD8	IBB100	TRAV12-1	TRAJ6	None	TRAC	TGTGTGGTGAACATGGCGGAAGGAGGAAGCTACATACCTACATTT	CVVNMAEGGSYIPTF	1102	3	TRBV2	TRBJ2-4	None	TRBC2	TGTGCCAGCAGTAATCGAAAAAACATTCAGTACTTC	CASSNRKNIQYF	5736	4	CAIT	3	9.CD8+ Eff/mem	9
TGCGTGGAGACCTTTG-1.IBB100_CD8	TGCGTGGAGACCTTTG-1	clonotype3.IBB100_CD8	IBB100	TRAV12-1	TRAJ6	None	TRAC	TGTGTGGTGAACATGGCGGAAGGAGGAAGCTACATACCTACATTT	CVVNMAEGGSYIPTF	3880	4	TRBV2	TRBJ2-4	None	TRBC2	TGTGCCAGCAGTAATCGAAAAAACATTCAGTACTTC	CASSNRKNIQYF	7734	6	CAIT	2	12.CD8+ Eff/mem CD161+	12
TGCGTGGAGTGGAGAA-1.IBB100_CD8	TGCGTGGAGTGGAGAA-1	clonotype3.IBB100_CD8	IBB100	TRAV12-1	TRAJ6	None	TRAC	TGTGTGGTGAACATGGCGGAAGGAGGAAGCTACATACCTACATTT	CVVNMAEGGSYIPTF	1868	1	TRBV2	TRBJ2-4	None	TRBC2	TGTGCCAGCAGTAATCGAAAAAACATTCAGTACTTC	CASSNRKNIQYF	12748	8	CAIT	2	12.CD8+ Eff/mem CD161+	12
TGGACGCAGCGTCAAG-1.IBB100_CD8	TGGACGCAGCGTCAAG-1	clonotype3.IBB100_CD8	IBB100	TRAV12-1	TRAJ6	None	TRAC	TGTGTGGTGAACATGGCGGAAGGAGGAAGCTACATACCTACATTT	CVVNMAEGGSYIPTF	4478	2	TRBV2	TRBJ2-4	None	TRBC2	TGTGCCAGCAGTAATCGAAAAAACATTCAGTACTTC	CASSNRKNIQYF	13284	8	CAIT	2	12.CD8+ Eff/mem CD161+	12
TGGCGCACAAGCGTAG-1.IBB111_CD8	TGGCGCACAAGCGTAG-1	clonotype48.IBB111_CD8	IBB111	TRAV12-1	TRAJ6	None	TRAC	TGTGTGGTGAGTTCAGCATCAGGAGGAAGCTACATACCTACATTT	CVVSSASGGSYIPTF	4156	5	TRBV7-9	TRBJ2-4	None	TRBC2	TGTGCCAGCAGCCGGGGACAGCTAGCCAAAAACATTCAGTACTTC	CASSRGQLAKNIQYF	10560	19	CAIT	2	12.CD8+ Eff/mem CD161+	12
TGGCGCATCGCGTAGC-1.IBB15_CD8	TGGCGCATCGCGTAGC-1	clonotype3.IBB15_CD8	IBB15	TRAV12-1	TRAJ6	None	TRAC	TGTGTGGTGAGCATCGCATCAGGAGGAAGCTACATACCTACATTT	CVVSIASGGSYIPTF	782	2	TRBV7-9	TRBJ2-6	None	TRBC2	TGTGCCAGCAGCCCCGGGCAGGGGGCGGGTGGGGCCAACGTCCTGACTTTC	CASSPGQGAGGANVLTF	3280	5	CAIT	3	9.CD8+ Eff/mem	9
TGGGAAGGTCTTCAAG-1.IBB100_CD8	TGGGAAGGTCTTCAAG-1	clonotype3.IBB100_CD8	IBB100	TRAV12-1	TRAJ6	None	TRAC	TGTGTGGTGAACATGGCGGAAGGAGGAAGCTACATACCTACATTT	CVVNMAEGGSYIPTF	5924	4	TRBV2	TRBJ2-4	None	TRBC2	TGTGCCAGCAGTAATCGAAAAAACATTCAGTACTTC	CASSNRKNIQYF	7392	6	CAIT	2	12.CD8+ Eff/mem CD161+	12
TGGTTAGCACAGGAGT-1.IBB15_CD8	TGGTTAGCACAGGAGT-1	clonotype49.IBB15_CD8	IBB15	TRAV12-1	TRAJ6	None	TRAC	TGTGTGGTGCGACGAGCATCAGGAGGAAGCTACATACCTACATTT	CVVRRASGGSYIPTF	12896	8	TRBV7-9	TRBJ2-5	None	TRBC2	TGTGCCAGCAACAGCCCCCGACAGGAAGAGACCCAGTACTTC	CASNSPRQEETQYF	12246	9	CAIT	3	9.CD8+ Eff/mem	9
TGGTTCCAGATGCCAG-1.IBB15_CD8	TGGTTCCAGATGCCAG-1	clonotype3.IBB15_CD8	IBB15	TRAV12-1	TRAJ6	None	TRAC	TGTGTGGTGAGCATCGCATCAGGAGGAAGCTACATACCTACATTT	CVVSIASGGSYIPTF	10208	8	TRBV7-9	TRBJ2-6	None	TRBC2	TGTGCCAGCAGCCCCGGGCAGGGGGCGGGTGGGGCCAACGTCCTGACTTTC	CASSPGQGAGGANVLTF	8076	6	CAIT	2	12.CD8+ Eff/mem CD161+	12
TGGTTCCAGCTTTGGT-1.IBB15_CD4	TGGTTCCAGCTTTGGT-1	clonotype23.IBB15_CD4	IBB15	TRAV12-1	TRAJ6	None	TRAC	TGTGTGGTGAGGTCGGCATCAGGAGGAAGCTACATACCTACATTT	CVVRSASGGSYIPTF	7832	9	TRBV9	TRBJ2-1	None	TRBC2	TGTGCCAGCAGCGGCCGGGACAGGGGATTCAATGAGCAGTTCTTC	CASSGRDRGFNEQFF	13058	15	CAIT	2	12.CD8+ Eff/mem CD161+	12
TGGTTCCCACAGCCCA-1.IBB15_CD8	TGGTTCCCACAGCCCA-1	clonotype3.IBB15_CD8	IBB15	TRAV12-1	TRAJ6	None	TRAC	TGTGTGGTGAGCATCGCATCAGGAGGAAGCTACATACCTACATTT	CVVSIASGGSYIPTF	9672	8	TRBV7-9	TRBJ2-6	None	TRBC2	TGTGCCAGCAGCCCCGGGCAGGGGGCGGGTGGGGCCAACGTCCTGACTTTC	CASSPGQGAGGANVLTF	16602	13	CAIT	2	12.CD8+ Eff/mem CD161+	12
TGGTTCCTCGCTTAGA-1.IBB15_CD8	TGGTTCCTCGCTTAGA-1	clonotype38.IBB15_CD8	IBB15	TRAV12-1	TRAJ6	None	TRAC	TGTGTGGTGAACATTGCATCAGGAGGAAGCTACATACCTACATTT	CVVNIASGGSYIPTF	1724	1	TRBV7-9	TRBJ1-2	None	TRBC1	TGTGCCAGCAGCCCGCCCGGGATCCCGTACACCTTC	CASSPPGIPYTF	2982	5	CAIT	5	8.CD8+ Transitional eff/mem	8
TGTCCCACACAGACAG-1.IBB100_CD8	TGTCCCACACAGACAG-1	clonotype73.IBB100_CD8	IBB100	TRAV12-1	TRAJ6	None	TRAC	TGTGTGGTGAACTTGGCATCAGGAGGAAGCTACATACCTACATTT	CVVNLASGGSYIPTF	4460	3	TRBV10-2	TRBJ2-1	None	TRBC2	TGCGCCAGCAAGGCACGAAACAATGAGCAGTTCTTC	CASKARNNEQFF	13980	12	CAIT	2	12.CD8+ Eff/mem CD161+	12
TGTGGTACATAAGACA-1.IBB100_CD8	TGTGGTACATAAGACA-1	clonotype3.IBB100_CD8	IBB100	TRAV12-1	TRAJ6	None	TRAC	TGTGTGGTGAACATGGCGGAAGGAGGAAGCTACATACCTACATTT	CVVNMAEGGSYIPTF	5016	3	TRBV2	TRBJ2-4	None	TRBC2	TGTGCCAGCAGTAATCGAAAAAACATTCAGTACTTC	CASSNRKNIQYF	26526	17	CAIT	2	12.CD8+ Eff/mem CD161+	12
TGTGTTTTCGGGAGTA-1.IBB100_CD8	TGTGTTTTCGGGAGTA-1	clonotype3.IBB100_CD8	IBB100	TRAV12-1	TRAJ6	None	TRAC	TGTGTGGTGAACATGGCGGAAGGAGGAAGCTACATACCTACATTT	CVVNMAEGGSYIPTF	7564	5	TRBV2	TRBJ2-4	None	TRBC2	TGTGCCAGCAGTAATCGAAAAAACATTCAGTACTTC	CASSNRKNIQYF	14224	12	CAIT	2	12.CD8+ Eff/mem CD161+	12
TGTTCCGCAGGACGTA-1.IBB100_CD8	TGTTCCGCAGGACGTA-1	clonotype300.IBB100_CD8	IBB100	TRAV12-1	TRAJ6	None	TRAC	TGTGTGGTGAACTTAGCATCAGGAGGAAGCTACATACCTACATTT	CVVNLASGGSYIPTF	5600	3	TRBV7-9	TRBJ2-4	None	TRBC2	TGTGCCAGCAGCTTCCTTATAGGGTCCAAAAACATTCAGTACTTC	CASSFLIGSKNIQYF	21920	11	CAIT	2	12.CD8+ Eff/mem CD161+	12
TTAACTCAGGGATACC-1.IBB15_CD4	TTAACTCAGGGATACC-1	clonotype23.IBB15_CD4	IBB15	TRAV12-1	TRAJ6	None	TRAC	TGTGTGGTGAGGTCGGCATCAGGAGGAAGCTACATACCTACATTT	CVVRSASGGSYIPTF	4376	3	TRBV9	TRBJ2-1	None	TRBC2	TGTGCCAGCAGCGGCCGGGACAGGGGATTCAATGAGCAGTTCTTC	CASSGRDRGFNEQFF	7534	10	CAIT	2	12.CD8+ Eff/mem CD161+	12
TTATGCTAGGCCGAAT-1.IBB15_CD4	TTATGCTAGGCCGAAT-1	clonotype23.IBB15_CD4	IBB15	TRAV12-1	TRAJ6	None	TRAC	TGTGTGGTGAGGTCGGCATCAGGAGGAAGCTACATACCTACATTT	CVVRSASGGSYIPTF	3622	4	TRBV9	TRBJ2-1	None	TRBC2	TGTGCCAGCAGCGGCCGGGACAGGGGATTCAATGAGCAGTTCTTC	CASSGRDRGFNEQFF	5656	9	CAIT	2	12.CD8+ Eff/mem CD161+	12
TTATGCTCAGACACTT-1.IBB15_CD4	TTATGCTCAGACACTT-1	clonotype2.IBB15_CD4	IBB15	TRAV12-1	TRAJ6	None	TRAC	TGTGTGGTGAGCATCGCATCAGGAGGAAGCTACATACCTACATTT	CVVSIASGGSYIPTF	5264	6	TRBV7-9	TRBJ2-6	None	TRBC2	TGTGCCAGCAGCCCCGGGCAGGGGGCGGGTGGGGCCAACGTCCTGACTTTC	CASSPGQGAGGANVLTF	6974	9	CAIT	2	12.CD8+ Eff/mem CD161+	12
TTATGCTGTTACCGAT-1.IBB15_CD8	TTATGCTGTTACCGAT-1	clonotype59.IBB15_CD8	IBB15	TRAV12-1	TRAJ6	None	TRAC	TGTGTGGTGAACCAGGCATCAGGAGGAAGCTACATACCTACATTT	CVVNQASGGSYIPTF	4842	4	TRBV9	TRBJ2-5	None	TRBC2	TGTGCCAGCAGCGGAAGACTAGCGGGCCAAGAGACCCAGTACTTC	CASSGRLAGQETQYF	14074	10	CAIT	2	12.CD8+ Eff/mem CD161+	12
TTCCCAGCAATCAGAA-1.IBB100_CD8	TTCCCAGCAATCAGAA-1	clonotype3.IBB100_CD8	IBB100	TRAV12-1	TRAJ6	None	TRAC	TGTGTGGTGAACATGGCGGAAGGAGGAAGCTACATACCTACATTT	CVVNMAEGGSYIPTF	4210	3	TRBV2	TRBJ2-4	None	TRBC2	TGTGCCAGCAGTAATCGAAAAAACATTCAGTACTTC	CASSNRKNIQYF	10454	8	CAIT	2	12.CD8+ Eff/mem CD161+	12
TTCTACACATAGACTC-1.IBB100_CD8	TTCTACACATAGACTC-1	clonotype3.IBB100_CD8	IBB100	TRAV12-1	TRAJ6	None	TRAC	TGTGTGGTGAACATGGCGGAAGGAGGAAGCTACATACCTACATTT	CVVNMAEGGSYIPTF	7254	6	TRBV2	TRBJ2-4	None	TRBC2	TGTGCCAGCAGTAATCGAAAAAACATTCAGTACTTC	CASSNRKNIQYF	9730	7	CAIT	2	12.CD8+ Eff/mem CD161+	12
TTCTCAACACGGTGTC-1.IBB15_CD8	TTCTCAACACGGTGTC-1	clonotype3.IBB15_CD8	IBB15	TRAV12-1	TRAJ6	None	TRAC	TGTGTGGTGAGCATCGCATCAGGAGGAAGCTACATACCTACATTT	CVVSIASGGSYIPTF	5788	5	TRBV7-9	TRBJ2-6	None	TRBC2	TGTGCCAGCAGCCCCGGGCAGGGGGCGGGTGGGGCCAACGTCCTGACTTTC	CASSPGQGAGGANVLTF	17372	15	CAIT	3	9.CD8+ Eff/mem	9
TTGAACGCAGCGATCC-1.IBB100_CD4	TTGAACGCAGCGATCC-1	clonotype9678.IBB100_CD4	IBB100	TRAV8-3	TRAJ34	None	TRAC	TGTGCTGTGAACACCGACAAGCTCATCTTT	CAVNTDKLIF	1500	3	TRBV7-2	TRBJ2-5	None	TRBC2	TGTACTTTCTGGCCAGAGACCCAGTACTTC	CTFWPETQYF	20556	34	CAIT	0	1.CD4+ Central mem 1	1
TTGAACGCAGCGATCC-1.IBB100_CD4	TTGAACGCAGCGATCC-1	clonotype9678.IBB100_CD4	IBB100	TRAV12-1	TRAJ6	None	TRAC	TGTGTGGTGAACATGGCAACAGGAGGAAGCTACATACCTACATTT	CVVNMATGGSYIPTF	1620	3	TRBV7-2	TRBJ2-5	None	TRBC2	TGTACTTTCTGGCCAGAGACCCAGTACTTC	CTFWPETQYF	20556	34	CAIT	0	1.CD4+ Central mem 1	1
TTGAACGGTATTACCG-1.IBB15_CD8	TTGAACGGTATTACCG-1	clonotype134.IBB15_CD8	IBB15	TRAV12-1	TRAJ6	None	TRAC	TGTGTGGTGAATCTTGCATCAGGAGGAAGCTACATACCTACATTT	CVVNLASGGSYIPTF	13494	12	TRBV7-9	TRBJ1-3	None	TRBC1	TGTGCCAGCAGCACCAGGGAGCTAGCAAACACCATATATTTT	CASSTRELANTIYF	4712	6	CAIT	2	12.CD8+ Eff/mem CD161+	12
TTGAACGTCGCGCCAA-1.IBB111_CD8	TTGAACGTCGCGCCAA-1	clonotype3651.IBB111_CD8	IBB111	TRAV12-1	TRAJ6	None	TRAC	TGTGTGGTGAGTTCAGCATCAGGAGGAAGCTACATACCTACATTT	CVVSSASGGSYIPTF	5288	9	TRBV7-9	TRBJ2-4	None	TRBC2	TGTGCCAGCAGCCGGGGACAGCTAGCCAAAAACATTCAGTACTTC	CASSRGQLAKNIQYF	20942	28	CAIT	2	12.CD8+ Eff/mem CD161+	12
TTGAACGTCGCGCCAA-1.IBB111_CD8	TTGAACGTCGCGCCAA-1	clonotype3651.IBB111_CD8	IBB111	TRAV12-1	TRAJ6	None	TRAC	TGTGTGGTGAGTTCAGCATCAGGAGGAAGCTACATACCTACATTT	CVVSSASGGSYIPTF	5288	9	TRBV5-5	TRBJ2-3	None	TRBC2	TGTGCCAGCAGCTTGGAGGGGCATAGCACAGATACGCAGTATTTT	CASSLEGHSTDTQYF	5246	8	CAIT	2	12.CD8+ Eff/mem CD161+	12
TTGGAACAGGCGTACA-1.IBB100_CD8	TTGGAACAGGCGTACA-1	clonotype3.IBB100_CD8	IBB100	TRAV12-1	TRAJ6	None	TRAC	TGTGTGGTGAACATGGCGGAAGGAGGAAGCTACATACCTACATTT	CVVNMAEGGSYIPTF	11024	8	TRBV2	TRBJ2-4	None	TRBC2	TGTGCCAGCAGTAATCGAAAAAACATTCAGTACTTC	CASSNRKNIQYF	39714	23	CAIT	2	12.CD8+ Eff/mem CD161+	12
TTGTAGGCAGCCAGAA-1.IBB100_CD8	TTGTAGGCAGCCAGAA-1	clonotype3.IBB100_CD8	IBB100	TRAV12-1	TRAJ6	None	TRAC	TGTGTGGTGAACATGGCGGAAGGAGGAAGCTACATACCTACATTT	CVVNMAEGGSYIPTF	3932	3	TRBV2	TRBJ2-4	None	TRBC2	TGTGCCAGCAGTAATCGAAAAAACATTCAGTACTTC	CASSNRKNIQYF	9918	9	CAIT	2	12.CD8+ Eff/mem CD161+	12
TTGTAGGGTCGCTTCT-1.IBB100_CD8	TTGTAGGGTCGCTTCT-1	clonotype300.IBB100_CD8	IBB100	TRAV12-1	TRAJ6	None	TRAC	TGTGTGGTGAACTTAGCATCAGGAGGAAGCTACATACCTACATTT	CVVNLASGGSYIPTF	52	5	TRBV7-9	TRBJ2-4	None	TRBC2	TGTGCCAGCAGCTTCCTTATAGGGTCCAAAAACATTCAGTACTTC	CASSFLIGSKNIQYF	390	53	CAIT	2	12.CD8+ Eff/mem CD161+	12
TTTACTGTCCGTACAA-1.IBB15_CD8	TTTACTGTCCGTACAA-1	clonotype3.IBB15_CD8	IBB15	TRAV12-1	TRAJ6	None	TRAC	TGTGTGGTGAGCATCGCATCAGGAGGAAGCTACATACCTACATTT	CVVSIASGGSYIPTF	8948	6	TRBV7-9	TRBJ2-6	None	TRBC2	TGTGCCAGCAGCCCCGGGCAGGGGGCGGGTGGGGCCAACGTCCTGACTTTC	CASSPGQGAGGANVLTF	6210	7	CAIT	2	12.CD8+ Eff/mem CD161+	12
TTTATGCCAGCTTAAC-1.IBB100_CD8	TTTATGCCAGCTTAAC-1	clonotype3.IBB100_CD8	IBB100	TRAV12-1	TRAJ6	None	TRAC	TGTGTGGTGAACATGGCGGAAGGAGGAAGCTACATACCTACATTT	CVVNMAEGGSYIPTF	5796	6	TRBV2	TRBJ2-4	None	TRBC2	TGTGCCAGCAGTAATCGAAAAAACATTCAGTACTTC	CASSNRKNIQYF	19132	16	CAIT	2	12.CD8+ Eff/mem CD161+	12
TTTCCTCGTACAGACG-1.IBB15_CD8	TTTCCTCGTACAGACG-1	clonotype3.IBB15_CD8	IBB15	TRAV12-1	TRAJ6	None	TRAC	TGTGTGGTGAGCATCGCATCAGGAGGAAGCTACATACCTACATTT	CVVSIASGGSYIPTF	4962	5	TRBV7-9	TRBJ2-6	None	TRBC2	TGTGCCAGCAGCCCCGGGCAGGGGGCGGGTGGGGCCAACGTCCTGACTTTC	CASSPGQGAGGANVLTF	13776	10	CAIT	3	9.CD8+ Eff/mem	9
TTTCCTCTCGGCGCTA-1.IBB15_CD8	TTTCCTCTCGGCGCTA-1	clonotype3.IBB15_CD8	IBB15	TRAV12-1	TRAJ6	None	TRAC	TGTGTGGTGAGCATCGCATCAGGAGGAAGCTACATACCTACATTT	CVVSIASGGSYIPTF	4528	5	TRBV7-9	TRBJ2-6	None	TRBC2	TGTGCCAGCAGCCCCGGGCAGGGGGCGGGTGGGGCCAACGTCCTGACTTTC	CASSPGQGAGGANVLTF	13012	10	CAIT	2	12.CD8+ Eff/mem CD161+	12
TTTGCGCAGGATATAC-1.IBB100_CD8	TTTGCGCAGGATATAC-1	clonotype3.IBB100_CD8	IBB100	TRAV12-1	TRAJ6	None	TRAC	TGTGTGGTGAACATGGCGGAAGGAGGAAGCTACATACCTACATTT	CVVNMAEGGSYIPTF	7626	5	TRBV2	TRBJ2-4	None	TRBC2	TGTGCCAGCAGTAATCGAAAAAACATTCAGTACTTC	CASSNRKNIQYF	11634	8	CAIT	3	9.CD8+ Eff/mem	9
TTTGCGCTCCGTCAAA-1.IBB15_CD8	TTTGCGCTCCGTCAAA-1	clonotype3.IBB15_CD8	IBB15	TRAV12-1	TRAJ6	None	TRAC	TGTGTGGTGAGCATCGCATCAGGAGGAAGCTACATACCTACATTT	CVVSIASGGSYIPTF	8456	8	TRBV7-9	TRBJ2-6	None	TRBC2	TGTGCCAGCAGCCCCGGGCAGGGGGCGGGTGGGGCCAACGTCCTGACTTTC	CASSPGQGAGGANVLTF	13098	9	CAIT	2	12.CD8+ Eff/mem CD161+	12
TTTGGTTCAGTGGAGT-1.IBB111_CD8	TTTGGTTCAGTGGAGT-1	clonotype48.IBB111_CD8	IBB111	TRAV12-1	TRAJ6	None	TRAC	TGTGTGGTGAGTTCAGCATCAGGAGGAAGCTACATACCTACATTT	CVVSSASGGSYIPTF	1482	2	TRBV7-9	TRBJ2-4	None	TRBC2	TGTGCCAGCAGCCGGGGACAGCTAGCCAAAAACATTCAGTACTTC	CASSRGQLAKNIQYF	9936	13	CAIT	2	12.CD8+ Eff/mem CD161+	12
AAACCTGAGAGTAAGG-1.C111_CD8	AAACCTGAGAGTAAGG-1	clonotype1.C111_CD8	C111	TRAV1-2	TRAJ33	None	TRAC	TGTGCTGGTTCGGATAGCAACTATCAGTTAATCTGG	CAGSDSNYQLIW	908	1	TRBV20-1	TRBJ1-5	None	TRBC1	TGCAGTGCTAGAGATCTGGGCAGGGAGGTCGAACCCCAGCATTTT	CSARDLGREVEPQHF	3014	5	MAIT	2	12.CD8+ Eff/mem CD161+	12
AAACCTGAGCGGATCA-1.C100_CD8	AAACCTGAGCGGATCA-1	clonotype397.C100_CD8	C100	TRAV1-2	TRAJ33	None	TRAC	TGTGCTGTTATGGATAGCAACTATCAGTTAATCTGG	CAVMDSNYQLIW	1786	2	TRBV6-3	TRBJ2-1	None	TRBC2	TGTGCCAGCAGTTACGGGACTAGCGGGGGGAATGAGCAGTTCTTC	CASSYGTSGGNEQFF	2506	7	MAIT	2	12.CD8+ Eff/mem CD161+	12
AAACCTGAGGAGTTGC-1.C100_CD8	AAACCTGAGGAGTTGC-1	clonotype16.C100_CD8	C100	TRAV1-2	TRAJ33	None	TRAC	TGTGCTGTGATGGATAGCAACTATCAGTTAATCTGG	CAVMDSNYQLIW	1150	5	NA	NA	NA	NA	NA	NA	NA	NA	MAIT	2	12.CD8+ Eff/mem CD161+	12
AAACCTGAGGTGATAT-1.C111_CD8	AAACCTGAGGTGATAT-1	clonotype1.C111_CD8	C111	TRAV1-2	TRAJ33	None	TRAC	TGTGCTGGTTCGGATAGCAACTATCAGTTAATCTGG	CAGSDSNYQLIW	3698	5	TRBV20-1	TRBJ1-5	None	TRBC1	TGCAGTGCTAGAGATCTGGGCAGGGAGGTCGAACCCCAGCATTTT	CSARDLGREVEPQHF	3730	7	MAIT	2	12.CD8+ Eff/mem CD161+	12
AAACCTGAGTCCTCCT-1.C111_CD8	AAACCTGAGTCCTCCT-1	clonotype1.C111_CD8	C111	TRAV1-2	TRAJ33	None	TRAC	TGTGCTGGTTCGGATAGCAACTATCAGTTAATCTGG	CAGSDSNYQLIW	108	2	TRBV20-1	TRBJ1-5	None	TRBC1	TGCAGTGCTAGAGATCTGGGCAGGGAGGTCGAACCCCAGCATTTT	CSARDLGREVEPQHF	6808	11	MAIT	2	12.CD8+ Eff/mem CD161+	12
AAACCTGAGTGTACGG-1.C111_CD8	AAACCTGAGTGTACGG-1	clonotype1.C111_CD8	C111	TRAV1-2	TRAJ33	None	TRAC	TGTGCTGGTTCGGATAGCAACTATCAGTTAATCTGG	CAGSDSNYQLIW	720	4	TRBV20-1	TRBJ1-5	None	TRBC1	TGCAGTGCTAGAGATCTGGGCAGGGAGGTCGAACCCCAGCATTTT	CSARDLGREVEPQHF	7498	14	MAIT	2	12.CD8+ Eff/mem CD161+	12
AAACCTGAGTTGTAGA-1.IBB15_CD8	AAACCTGAGTTGTAGA-1	clonotype113.IBB15_CD8	IBB15	TRAV1-2	TRAJ33	None	TRAC	TGTGCTGCCATGGATAGCAACTATCAGTTAATCTGG	CAAMDSNYQLIW	1694	3	NA	NA	NA	NA	NA	NA	NA	NA	MAIT	2	12.CD8+ Eff/mem CD161+	12
AAACCTGCAAACAACA-1.C100_CD8	AAACCTGCAAACAACA-1	clonotype93.C100_CD8	C100	TRAV1-2	TRAJ33	None	TRAC	TGTGCTGTCATGGATAGCAACTATCAGTTAATCTGG	CAVMDSNYQLIW	2974	3	NA	NA	NA	NA	NA	NA	NA	NA	MAIT	5	8.CD8+ Transitional eff/mem	8
AAACCTGCACATAACC-1.C100_CD8	AAACCTGCACATAACC-1	clonotype1.C100_CD8	C100	TRAV1-2	TRAJ33	None	TRAC	TGTGCTGTGATGGATAGCAACTATCAGTTAATCTGG	CAVMDSNYQLIW	5214	7	TRBV4-3	TRBJ2-6	None	TRBC2	TGCGCCAGCAGCCAAGATCACAGCTCTGGGGCCAACGTCCTGACTTTC	CASSQDHSSGANVLTF	10220	12	MAIT	2	12.CD8+ Eff/mem CD161+	12
AAACCTGCATCGATGT-1.C111_CD8	AAACCTGCATCGATGT-1	clonotype1.C111_CD8	C111	TRAV1-2	TRAJ33	None	TRAC	TGTGCTGGTTCGGATAGCAACTATCAGTTAATCTGG	CAGSDSNYQLIW	1194	2	TRBV20-1	TRBJ1-5	None	TRBC1	TGCAGTGCTAGAGATCTGGGCAGGGAGGTCGAACCCCAGCATTTT	CSARDLGREVEPQHF	4864	8	MAIT	2	12.CD8+ Eff/mem CD161+	12
AAACCTGCATGGTTGT-1.C100_CD8	AAACCTGCATGGTTGT-1	clonotype168.C100_CD8	C100	TRAV1-2	TRAJ33	None	TRAC	TGTGCTGTGATGGATAGCAACTATCAGTTAATCTGG	CAVMDSNYQLIW	2486	3	TRBV20-1	TRBJ2-2	None	TRBC2	TGCAGTGCTAGAGAGGGCCTAGCGGGGGAAACCGGGGAGCTGTTTTTT	CSAREGLAGETGELFF	2468	6	MAIT	2	12.CD8+ Eff/mem CD161+	12
AAACCTGGTACCGCTG-1.C100_CD8	AAACCTGGTACCGCTG-1	clonotype1.C100_CD8	C100	TRAV1-2	TRAJ33	None	TRAC	TGTGCTGTGATGGATAGCAACTATCAGTTAATCTGG	CAVMDSNYQLIW	4606	7	TRBV4-3	TRBJ2-6	None	TRBC2	TGCGCCAGCAGCCAAGATCACAGCTCTGGGGCCAACGTCCTGACTTTC	CASSQDHSSGANVLTF	8522	13	MAIT	2	12.CD8+ Eff/mem CD161+	12
AAACCTGGTCTGCGGT-1.C100_CD8	AAACCTGGTCTGCGGT-1	clonotype84.C100_CD8	C100	TRAV1-2	TRAJ33	None	TRAC	TGTGCTGTGATGGATAGCAACTATCAGTTAATCTGG	CAVMDSNYQLIW	2392	3	TRBV6-2	TRBJ2-3	None	TRBC2	TGTGCCAGCAGTAGCGGGGGGGCCACAGATACGCAGTATTTT	CASSSGGATDTQYF	1932	4	MAIT	2	12.CD8+ Eff/mem CD161+	12
AAACCTGGTGAGGCTA-1.C100_CD8	AAACCTGGTGAGGCTA-1	clonotype765.C100_CD8	C100	TRAV25	TRAJ31	None	TRAC	TGTGCAGGGCCCCTACGGGCCAGACTCATGTTT	CAGPLRARLMF	2192	2	TRBV4-2	TRBJ2-1	None	TRBC2	TGTGCCAGCAGCCGTGAGCGGGGGGGTTACAATGAGCAGTTCTTC	CASSRERGGYNEQFF	6498	10	MAIT	3	9.CD8+ Eff/mem	9
AAACCTGGTGAGGCTA-1.C100_CD8	AAACCTGGTGAGGCTA-1	clonotype765.C100_CD8	C100	TRAV1-2	TRAJ33	None	TRAC	TGTGCTGTCATGGATAGCAACTATCAGTTAATCTGG	CAVMDSNYQLIW	3696	5	TRBV4-2	TRBJ2-1	None	TRBC2	TGTGCCAGCAGCCGTGAGCGGGGGGGTTACAATGAGCAGTTCTTC	CASSRERGGYNEQFF	6498	10	MAIT	3	9.CD8+ Eff/mem	9
AAACCTGGTGTGGCTC-1.C111_CD8	AAACCTGGTGTGGCTC-1	clonotype293.C111_CD8	C111	TRAV1-2	TRAJ12	None	TRAC	TGTGCTGTGATGGATAGCAGCTATAAATTGATCTTC	CAVMDSSYKLIF	2894	7	TRBV6-4	TRBJ2-1	None	TRBC2	TGTGCCAGCAGTGCTAGCGGGGGGGCCTACAATGAGCAGTTCTTC	CASSASGGAYNEQFF	5970	9	MAIT	2	12.CD8+ Eff/mem CD161+	12
AAACCTGGTTAAGTAG-1.C111_CD8	AAACCTGGTTAAGTAG-1	clonotype48.C111_CD8	C111	TRAV1-2	TRAJ33	None	TRAC	TGTGCTGTCATGGATAGCAACTATCAGTTAATCTGG	CAVMDSNYQLIW	1220	3	TRBV20-1	TRBJ1-5	None	TRBC1	TGCAGTGCTAGAGATCTGGGCAGGGAGGTCGAACCCCAGCATTTT	CSARDLGREVEPQHF	5804	12	MAIT	2	12.CD8+ Eff/mem CD161+	12
AAACCTGGTTCCCGAG-1.C111_CD8	AAACCTGGTTCCCGAG-1	clonotype33.C111_CD8	C111	TRAV1-2	TRAJ33	None	TRAC	TGTGCTGTTATGGATAGCAACTATCAGTTAATCTGG	CAVMDSNYQLIW	3490	7	TRBV20-1	TRBJ1-5	None	TRBC1	TGCAGTGCTAGAGATCTGGGCAGGGAGGTCGAACCCCAGCATTTT	CSARDLGREVEPQHF	2852	7	MAIT	2	12.CD8+ Eff/mem CD161+	12
AAACCTGGTTCCCGAG-1.C111_CD8	AAACCTGGTTCCCGAG-1	clonotype33.C111_CD8	C111	TRAV1-2	TRAJ33	None	TRAC	TGTGCTGTTATGGATAGCAACTATCAGTTAATCTGG	CAVMDSNYQLIW	3490	7	TRBV20-1	TRBJ2-1	None	TRBC2	TGCAGTGCTAGAGTGGGGACTAGCGGGGGGTTAGACAATGAGCAGTTCTTC	CSARVGTSGGLDNEQFF	8098	13	MAIT	2	12.CD8+ Eff/mem CD161+	12
AAACCTGGTTCTCATT-1.C100_CD8	AAACCTGGTTCTCATT-1	clonotype766.C100_CD8	C100	TRAV1-2	TRAJ33	None	TRAC	TGTGCTGCGATGGATAGCAACTATCAGTTAATCTGG	CAAMDSNYQLIW	1378	2	TRBV4-1	TRBJ2-3	None	TRBC2	TGCGCCAGCAGCCAAGGGCTAGCGGGGGGAGAGGATACGCAGTATTTT	CASSQGLAGGEDTQYF	1418	3	MAIT	2	12.CD8+ Eff/mem CD161+	12
AAACCTGGTTGTCGCG-1.C100_CD8	AAACCTGGTTGTCGCG-1	clonotype313.C100_CD8	C100	TRAV1-2	TRAJ33	None	TRAC	TGTGCTGTGATGGATAGCAACTATCAGTTAATCTGG	CAVMDSNYQLIW	1012	2	TRBV6-1	TRBJ2-7	None	TRBC2	TGTGCCAGCAGTGAAGCGAGTAGCGGTTCCTACGAGCAGTACTTC	CASSEASSGSYEQYF	4826	8	MAIT	2	12.CD8+ Eff/mem CD161+	12
AAACCTGTCAATACCG-1.C100_CD8	AAACCTGTCAATACCG-1	clonotype84.C100_CD8	C100	TRAV1-2	TRAJ33	None	TRAC	TGTGCTGTGATGGATAGCAACTATCAGTTAATCTGG	CAVMDSNYQLIW	1094	3	TRBV6-2	TRBJ2-3	None	TRBC2	TGTGCCAGCAGTAGCGGGGGGGCCACAGATACGCAGTATTTT	CASSSGGATDTQYF	2008	3	MAIT	2	12.CD8+ Eff/mem CD161+	12
AAACCTGTCAGGATCT-1.IBB111_CD8	AAACCTGTCAGGATCT-1	clonotype37.IBB111_CD8	IBB111	TRAV1-2	TRAJ20	None	TRAC	TGTGCTGTGAGAGATAACGACTACAAGCTCAGCTTT	CAVRDNDYKLSF	1156	4	TRBV5-1	TRBJ2-7	None	TRBC2	TGCGCCAGCAGCGGTACGAGCTCCTACGAGCAGTACTTC	CASSGTSSYEQYF	9458	12	MAIT	4	2.CD4+ Central mem 2	2
AAACCTGTCAGGCAAG-1.C100_CD8	AAACCTGTCAGGCAAG-1	clonotype767.C100_CD8	C100	TRAV1-2	TRAJ33	None	TRAC	TGTGCTGTGAGGGATAGCAACTATCAGTTAATCTGG	CAVRDSNYQLIW	3706	7	TRBV6-4	TRBJ2-2	None	TRBC2	TGTGCCAGCAGTGAAGGTGACAACACCGGGGAGCTGTTTTTT	CASSEGDNTGELFF	9924	16	MAIT	2	12.CD8+ Eff/mem CD161+	12
AAACCTGTCCTAGAAC-1.C100_CD8	AAACCTGTCCTAGAAC-1	clonotype197.C100_CD8	C100	TRAV1-2	TRAJ33	None	TRAC	TGTGCTGTCCTCGATAGCAACTATCAGTTAATCTGG	CAVLDSNYQLIW	802	2	TRBV25-1	TRBJ2-2	None	TRBC2	TGTGCCAGCAGTGGGGACACGGAGACCGGGGAGCTGTTTTTT	CASSGDTETGELFF	5252	9	MAIT	2	12.CD8+ Eff/mem CD161+	12
AAACCTGTCGTACGGC-1.C111_CD8	AAACCTGTCGTACGGC-1	clonotype28.C111_CD8	C111	TRAV1-2	TRAJ33	None	TRAC	TGTGCTGTGTCGGATAGCAACTATCAGTTAATCTGG	CAVSDSNYQLIW	1350	4	TRBV5-4	TRBJ2-6	None	TRBC2	TGTGCCAGCAGCTTCGAGGGGGCTGGCTCTGGGGCCAACGTCCTGACTTTC	CASSFEGAGSGANVLTF	3522	9	MAIT	2	12.CD8+ Eff/mem CD161+	12
AAACGGGAGAATGTTG-1.C111_CD8	AAACGGGAGAATGTTG-1	clonotype5.C111_CD8	C111	TRAV1-2	TRAJ33	None	TRAC	TGTGCTGTTATGGATAGCAACTATCAGTTAATCTGG	CAVMDSNYQLIW	680	1	TRBV20-1	TRBJ2-1	None	TRBC2	TGCAGTGCTAGAGTGGGGACTAGCGGGGGGTTAGACAATGAGCAGTTCTTC	CSARVGTSGGLDNEQFF	9542	20	MAIT	2	12.CD8+ Eff/mem CD161+	12
AAACGGGAGGGTCTCC-1.C111_CD8	AAACGGGAGGGTCTCC-1	clonotype1.C111_CD8	C111	TRAV1-2	TRAJ33	None	TRAC	TGTGCTGGTTCGGATAGCAACTATCAGTTAATCTGG	CAGSDSNYQLIW	656	2	TRBV20-1	TRBJ1-5	None	TRBC1	TGCAGTGCTAGAGATCTGGGCAGGGAGGTCGAACCCCAGCATTTT	CSARDLGREVEPQHF	6254	14	MAIT	2	12.CD8+ Eff/mem CD161+	12
AAACGGGAGTCTCAAC-1.IBB100_CD8	AAACGGGAGTCTCAAC-1	clonotype121.IBB100_CD8	IBB100	TRAV1-2	TRAJ33	None	TRAC	TGTGCTGTGATGGATAGCAACTATCAGTTAATCTGG	CAVMDSNYQLIW	2302	1	TRBV12-4	TRBJ1-1	None	TRBC1	TGTGCCAGCAGGCAGGGGGAGGGCACTGAAGCTTTCTTT	CASRQGEGTEAFF	3488	5	MAIT	2	12.CD8+ Eff/mem CD161+	12
AAACGGGCACGAGGTA-1.C111_CD8	AAACGGGCACGAGGTA-1	clonotype241.C111_CD8	C111	TRAV1-2	TRAJ20	None	TRAC	TGTGCTGTGAGAGATGGAGACTACAAGCTCAGCTTT	CAVRDGDYKLSF	2908	5	TRBV6-4	TRBJ2-2	None	TRBC2	TGTGCCAGCAGTGACGAGGGGGACGCAAGGGAGCTGTTTTTT	CASSDEGDARELFF	3258	5	MAIT	2	12.CD8+ Eff/mem CD161+	12
AAACGGGCAGACAAGC-1.C111_CD8	AAACGGGCAGACAAGC-1	clonotype1.C111_CD8	C111	TRAV1-2	TRAJ33	None	TRAC	TGTGCTGGTTCGGATAGCAACTATCAGTTAATCTGG	CAGSDSNYQLIW	1866	5	TRBV20-1	TRBJ1-5	None	TRBC1	TGCAGTGCTAGAGATCTGGGCAGGGAGGTCGAACCCCAGCATTTT	CSARDLGREVEPQHF	3744	6	MAIT	2	12.CD8+ Eff/mem CD161+	12
AAACGGGCAGCGTCCA-1.IBB15_CD8	AAACGGGCAGCGTCCA-1	clonotype239.IBB15_CD8	IBB15	TRAV1-2	TRAJ33	None	TRAC	TGTGCTCTTATGGATAGCAACTATCAGTTAATCTGG	CALMDSNYQLIW	5796	4	TRBV6-1	TRBJ2-1	None	TRBC2	TGTGCCAGCAGCGGCTTCGACTACAATGAGCAGTTCTTC	CASSGFDYNEQFF	3534	4	MAIT	2	12.CD8+ Eff/mem CD161+	12
AAACGGGCAGTCACTA-1.C111_CD8	AAACGGGCAGTCACTA-1	clonotype2.C111_CD8	C111	TRAV1-2	TRAJ12	None	TRAC	TGTGCTGTGATGGATAGCAGCTATAAATTGATCTTC	CAVMDSSYKLIF	2384	4	TRBV6-1	TRBJ1-2	None	TRBC1	TGTGCCAGCAGTGAAGCGGAACACTATGGCTACACCTTC	CASSEAEHYGYTF	2652	5	MAIT	2	12.CD8+ Eff/mem CD161+	12
AAACGGGCATCTACGA-1.C100_CD8	AAACGGGCATCTACGA-1	clonotype1.C100_CD8	C100	TRAV1-2	TRAJ33	None	TRAC	TGTGCTGTGATGGATAGCAACTATCAGTTAATCTGG	CAVMDSNYQLIW	1508	4	TRBV4-3	TRBJ2-6	None	TRBC2	TGCGCCAGCAGCCAAGATCACAGCTCTGGGGCCAACGTCCTGACTTTC	CASSQDHSSGANVLTF	2656	6	MAIT	2	12.CD8+ Eff/mem CD161+	12
AAACGGGCATTTGCTT-1.C111_CD8	AAACGGGCATTTGCTT-1	clonotype40.C111_CD8	C111	TRAV1-2	TRAJ33	None	TRAC	TGTGCTGGTTCGGATAGCAACTATCAGTTAATCTGG	CAGSDSNYQLIW	2634	4	TRBV20-1	TRBJ1-5	None	TRBC1	TGCAGTGCTAGAGATCTGGGCAGGGAGGTCGAACCCCAGCATTTT	CSARDLGREVEPQHF	3696	8	MAIT	2	12.CD8+ Eff/mem CD161+	12
AAACGGGCATTTGCTT-1.C111_CD8	AAACGGGCATTTGCTT-1	clonotype40.C111_CD8	C111	TRAV1-2	TRAJ33	None	TRAC	TGTGCTGGTTCGGATAGCAACTATCAGTTAATCTGG	CAGSDSNYQLIW	2634	4	TRBV6-1	TRBJ1-2	None	TRBC1	TGTGCCAGCAGTGAAGCGGAACACTATGGCTACACCTTC	CASSEAEHYGYTF	7518	11	MAIT	2	12.CD8+ Eff/mem CD161+	12
AAACGGGCATTTGCTT-1.C111_CD8	AAACGGGCATTTGCTT-1	clonotype40.C111_CD8	C111	TRAV1-2	TRAJ12	None	TRAC	TGTGCTGTGATGGATAGCAGCTATAAATTGATCTTC	CAVMDSSYKLIF	818	1	TRBV20-1	TRBJ1-5	None	TRBC1	TGCAGTGCTAGAGATCTGGGCAGGGAGGTCGAACCCCAGCATTTT	CSARDLGREVEPQHF	3696	8	MAIT	2	12.CD8+ Eff/mem CD161+	12
AAACGGGCATTTGCTT-1.C111_CD8	AAACGGGCATTTGCTT-1	clonotype40.C111_CD8	C111	TRAV1-2	TRAJ12	None	TRAC	TGTGCTGTGATGGATAGCAGCTATAAATTGATCTTC	CAVMDSSYKLIF	818	1	TRBV6-1	TRBJ1-2	None	TRBC1	TGTGCCAGCAGTGAAGCGGAACACTATGGCTACACCTTC	CASSEAEHYGYTF	7518	11	MAIT	2	12.CD8+ Eff/mem CD161+	12
AAACGGGGTGCAACGA-1.C100_CD8	AAACGGGGTGCAACGA-1	clonotype1.C100_CD8	C100	TRAV1-2	TRAJ33	None	TRAC	TGTGCTGTGATGGATAGCAACTATCAGTTAATCTGG	CAVMDSNYQLIW	2262	3	TRBV4-3	TRBJ2-6	None	TRBC2	TGCGCCAGCAGCCAAGATCACAGCTCTGGGGCCAACGTCCTGACTTTC	CASSQDHSSGANVLTF	8148	13	MAIT	2	12.CD8+ Eff/mem CD161+	12
AAACGGGGTGGCTCCA-1.C100_CD8	AAACGGGGTGGCTCCA-1	clonotype1.C100_CD8	C100	TRAV1-2	TRAJ33	None	TRAC	TGTGCTGTGATGGATAGCAACTATCAGTTAATCTGG	CAVMDSNYQLIW	4618	6	TRBV4-3	TRBJ2-6	None	TRBC2	TGCGCCAGCAGCCAAGATCACAGCTCTGGGGCCAACGTCCTGACTTTC	CASSQDHSSGANVLTF	3694	9	MAIT	2	12.CD8+ Eff/mem CD161+	12
AAACGGGGTGTTGAGG-1.C100_CD8	AAACGGGGTGTTGAGG-1	clonotype48.C100_CD8	C100	TRAV1-2	TRAJ33	None	TRAC	TGTGCTGTGAGAGATAGCAACTATCAGTTAATCTGG	CAVRDSNYQLIW	2112	4	TRBV6-4	TRBJ2-2	None	TRBC2	TGTGCCAGCAGTGAGCGGGGGGACACCGGGGAGCTGTTTTTT	CASSERGDTGELFF	2140	5	MAIT	2	12.CD8+ Eff/mem CD161+	12
AAACGGGGTTCATGGT-1.C100_CD8	AAACGGGGTTCATGGT-1	clonotype13.C100_CD8	C100	TRAV1-2	TRAJ33	None	TRAC	TGTGCTGTGAGAGATAGCAACTATCAGTTAATCTGG	CAVRDSNYQLIW	4948	8	NA	NA	NA	NA	NA	NA	NA	NA	MAIT	2	12.CD8+ Eff/mem CD161+	12
AAACGGGTCAATCTCT-1.C111_CD8	AAACGGGTCAATCTCT-1	clonotype1.C111_CD8	C111	TRAV1-2	TRAJ33	None	TRAC	TGTGCTGGTTCGGATAGCAACTATCAGTTAATCTGG	CAGSDSNYQLIW	680	2	TRBV20-1	TRBJ1-5	None	TRBC1	TGCAGTGCTAGAGATCTGGGCAGGGAGGTCGAACCCCAGCATTTT	CSARDLGREVEPQHF	3152	7	MAIT	2	12.CD8+ Eff/mem CD161+	12
AAACGGGTCATGTGGT-1.C111_CD8	AAACGGGTCATGTGGT-1	clonotype1.C111_CD8	C111	TRAV1-2	TRAJ33	None	TRAC	TGTGCTGGTTCGGATAGCAACTATCAGTTAATCTGG	CAGSDSNYQLIW	940	2	TRBV20-1	TRBJ1-5	None	TRBC1	TGCAGTGCTAGAGATCTGGGCAGGGAGGTCGAACCCCAGCATTTT	CSARDLGREVEPQHF	4610	13	MAIT	2	12.CD8+ Eff/mem CD161+	12
AAACGGGTCCGTAGTA-1.C100_CD8	AAACGGGTCCGTAGTA-1	clonotype1.C100_CD8	C100	TRAV1-2	TRAJ33	None	TRAC	TGTGCTGTGATGGATAGCAACTATCAGTTAATCTGG	CAVMDSNYQLIW	6762	6	TRBV4-3	TRBJ2-6	None	TRBC2	TGCGCCAGCAGCCAAGATCACAGCTCTGGGGCCAACGTCCTGACTTTC	CASSQDHSSGANVLTF	6414	9	MAIT	2	12.CD8+ Eff/mem CD161+	12
AAACGGGTCTCGTTTA-1.C111_CD8	AAACGGGTCTCGTTTA-1	clonotype947.C111_CD8	C111	TRAV1-2	TRAJ33	None	TRAC	TGTGCTGCGTTGGATAGCAACTATCAGTTAATCTGG	CAALDSNYQLIW	1894	4	TRBV4-3	TRBJ2-1	None	TRBC2	TGCGCCAGCAGCCTTCGGACAGGGGGCTCCTACAATGAGCAGTTCTTC	CASSLRTGGSYNEQFF	2460	6	MAIT	2	12.CD8+ Eff/mem CD161+	12
AAAGATGAGATGCCAG-1.C111_CD8	AAAGATGAGATGCCAG-1	clonotype41.C111_CD8	C111	TRAV1-2	TRAJ12	None	TRAC	TGTGCTGTGATGGATAGCAGCTATAAATTGATCTTC	CAVMDSSYKLIF	2762	3	TRBV6-4	TRBJ2-2	None	TRBC2	TGTGCCAGCAGTGAAGGGGACACCGGGGAGCTGTTTTTT	CASSEGDTGELFF	7044	11	MAIT	2	12.CD8+ Eff/mem CD161+	12
AAAGATGAGCACCGTC-1.C100_CD8	AAAGATGAGCACCGTC-1	clonotype1.C100_CD8	C100	TRAV1-2	TRAJ33	None	TRAC	TGTGCTGTGATGGATAGCAACTATCAGTTAATCTGG	CAVMDSNYQLIW	920	2	TRBV4-3	TRBJ2-6	None	TRBC2	TGCGCCAGCAGCCAAGATCACAGCTCTGGGGCCAACGTCCTGACTTTC	CASSQDHSSGANVLTF	2340	5	MAIT	2	12.CD8+ Eff/mem CD161+	12
AAAGATGAGCCAGTTT-1.C100_CD8	AAAGATGAGCCAGTTT-1	clonotype4.C100_CD8	C100	TRAV1-2	TRAJ33	None	TRAC	TGTGCTGTGAGAGATAGCAACTATCAGTTAATCTGG	CAVRDSNYQLIW	2978	4	TRBV6-2	TRBJ2-3	None	TRBC2	TGTGCCAGCAGTTACGGGACTAGCACAGATACGCAGTATTTT	CASSYGTSTDTQYF	858	1	MAIT	2	12.CD8+ Eff/mem CD161+	12
AAAGATGAGGAGTACC-1.C100_CD8	AAAGATGAGGAGTACC-1	clonotype107.C100_CD8	C100	TRAV1-2	TRAJ33	None	TRAC	TGTGCTGTGTTGGATAGCAACTATCAGTTAATCTGG	CAVLDSNYQLIW	922	3	NA	NA	NA	NA	NA	NA	NA	NA	MAIT	2	12.CD8+ Eff/mem CD161+	12
AAAGATGAGTACGCGA-1.C100_CD8	AAAGATGAGTACGCGA-1	clonotype13.C100_CD8	C100	TRAV1-2	TRAJ33	None	TRAC	TGTGCTGTGAGAGATAGCAACTATCAGTTAATCTGG	CAVRDSNYQLIW	3128	5	NA	NA	NA	NA	NA	NA	NA	NA	MAIT	2	12.CD8+ Eff/mem CD161+	12
AAAGATGAGTGGAGAA-1.C111_CD8	AAAGATGAGTGGAGAA-1	clonotype2.C111_CD8	C111	TRAV1-2	TRAJ12	None	TRAC	TGTGCTGTGATGGATAGCAGCTATAAATTGATCTTC	CAVMDSSYKLIF	1528	4	TRBV6-1	TRBJ1-2	None	TRBC1	TGTGCCAGCAGTGAAGCGGAACACTATGGCTACACCTTC	CASSEAEHYGYTF	5352	8	MAIT	2	12.CD8+ Eff/mem CD161+	12
AAAGATGAGTGTACCT-1.C111_CD8	AAAGATGAGTGTACCT-1	clonotype1.C111_CD8	C111	TRAV1-2	TRAJ33	None	TRAC	TGTGCTGGTTCGGATAGCAACTATCAGTTAATCTGG	CAGSDSNYQLIW	2844	4	TRBV20-1	TRBJ1-5	None	TRBC1	TGCAGTGCTAGAGATCTGGGCAGGGAGGTCGAACCCCAGCATTTT	CSARDLGREVEPQHF	10802	18	MAIT	2	12.CD8+ Eff/mem CD161+	12
AAAGATGCAAGTACCT-1.C111_CD8	AAAGATGCAAGTACCT-1	clonotype1.C111_CD8	C111	TRAV1-2	TRAJ33	None	TRAC	TGTGCTGGTTCGGATAGCAACTATCAGTTAATCTGG	CAGSDSNYQLIW	2046	3	TRBV20-1	TRBJ1-5	None	TRBC1	TGCAGTGCTAGAGATCTGGGCAGGGAGGTCGAACCCCAGCATTTT	CSARDLGREVEPQHF	8200	14	MAIT	2	12.CD8+ Eff/mem CD161+	12
AAAGATGCAATGGAAT-1.C111_CD8	AAAGATGCAATGGAAT-1	clonotype2.C111_CD8	C111	TRAV1-2	TRAJ12	None	TRAC	TGTGCTGTGATGGATAGCAGCTATAAATTGATCTTC	CAVMDSSYKLIF	6722	8	TRBV6-1	TRBJ1-2	None	TRBC1	TGTGCCAGCAGTGAAGCGGAACACTATGGCTACACCTTC	CASSEAEHYGYTF	6174	13	MAIT	2	12.CD8+ Eff/mem CD161+	12
AAAGATGCATCACCCT-1.C100_CD8	AAAGATGCATCACCCT-1	clonotype1.C100_CD8	C100	TRAV1-2	TRAJ33	None	TRAC	TGTGCTGTGATGGATAGCAACTATCAGTTAATCTGG	CAVMDSNYQLIW	1260	2	TRBV4-3	TRBJ2-6	None	TRBC2	TGCGCCAGCAGCCAAGATCACAGCTCTGGGGCCAACGTCCTGACTTTC	CASSQDHSSGANVLTF	6068	7	MAIT	2	12.CD8+ Eff/mem CD161+	12
AAAGATGCATGCAACT-1.C111_CD8	AAAGATGCATGCAACT-1	clonotype1.C111_CD8	C111	TRAV1-2	TRAJ33	None	TRAC	TGTGCTGGTTCGGATAGCAACTATCAGTTAATCTGG	CAGSDSNYQLIW	868	2	TRBV20-1	TRBJ1-5	None	TRBC1	TGCAGTGCTAGAGATCTGGGCAGGGAGGTCGAACCCCAGCATTTT	CSARDLGREVEPQHF	5630	10	MAIT	2	12.CD8+ Eff/mem CD161+	12
AAAGATGGTCGCATCG-1.C100_CD8	AAAGATGGTCGCATCG-1	clonotype49.C100_CD8	C100	TRAV1-2	TRAJ33	None	TRAC	TGTGCTGTGAGAGATAGCAACTATCAGTTAATCTGG	CAVRDSNYQLIW	1630	3	TRBV5-1	TRBJ2-3	None	TRBC2	TGCGCCAGCAGCTTGACTAGCGGGGGGGCAGATACGCAGTATTTT	CASSLTSGGADTQYF	2442	4	MAIT	2	12.CD8+ Eff/mem CD161+	12
AAAGATGGTCGCATCG-1.C100_CD8	AAAGATGGTCGCATCG-1	clonotype49.C100_CD8	C100	TRAV1-2	TRAJ33	None	TRAC	TGTGCTGTGAGAGATAGCAACTATCAGTTAATCTGG	CAVRDSNYQLIW	1630	3	TRBV6-4	TRBJ2-1	None	TRBC2	TGTGCCAGCAGTGACGGGACAGGGTACAATGAGCAGTTCTTC	CASSDGTGYNEQFF	3948	5	MAIT	2	12.CD8+ Eff/mem CD161+	12
AAAGATGGTTAGTGGG-1.C111_CD8	AAAGATGGTTAGTGGG-1	clonotype1.C111_CD8	C111	TRAV1-2	TRAJ33	None	TRAC	TGTGCTGGTTCGGATAGCAACTATCAGTTAATCTGG	CAGSDSNYQLIW	872	2	TRBV20-1	TRBJ1-5	None	TRBC1	TGCAGTGCTAGAGATCTGGGCAGGGAGGTCGAACCCCAGCATTTT	CSARDLGREVEPQHF	5926	9	MAIT	2	12.CD8+ Eff/mem CD161+	12
AAAGATGTCAATCTCT-1.C111_CD8	AAAGATGTCAATCTCT-1	clonotype1.C111_CD8	C111	TRAV1-2	TRAJ33	None	TRAC	TGTGCTGGTTCGGATAGCAACTATCAGTTAATCTGG	CAGSDSNYQLIW	1748	4	TRBV20-1	TRBJ1-5	None	TRBC1	TGCAGTGCTAGAGATCTGGGCAGGGAGGTCGAACCCCAGCATTTT	CSARDLGREVEPQHF	6766	12	MAIT	2	12.CD8+ Eff/mem CD161+	12
AAAGATGTCACATAGC-1.C111_CD8	AAAGATGTCACATAGC-1	clonotype4.C111_CD8	C111	TRAV1-2	TRAJ33	None	TRAC	TGTGCTGTCATGGATAGCAACTATCAGTTAATCTGG	CAVMDSNYQLIW	1704	5	NA	NA	NA	NA	NA	NA	NA	NA	MAIT	2	12.CD8+ Eff/mem CD161+	12
AAAGATGTCGTTGACA-1.C111_CD8	AAAGATGTCGTTGACA-1	clonotype109.C111_CD8	C111	TRAV1-2	TRAJ33	None	TRAC	TGTGCTGCAATGGATAGCAACTATCAGTTAATCTGG	CAAMDSNYQLIW	1620	3	TRBV28	TRBJ1-6	None	TRBC1	TGTGCCAGCACCCGGGGGGAAATTACTTCACCCCTCCACTTT	CASTRGEITSPLHF	11334	17	MAIT	2	12.CD8+ Eff/mem CD161+	12
AAAGATGTCTCGCTTG-1.C111_CD8	AAAGATGTCTCGCTTG-1	clonotype1.C111_CD8	C111	TRAV1-2	TRAJ33	None	TRAC	TGTGCTGGTTCGGATAGCAACTATCAGTTAATCTGG	CAGSDSNYQLIW	4598	9	TRBV20-1	TRBJ1-5	None	TRBC1	TGCAGTGCTAGAGATCTGGGCAGGGAGGTCGAACCCCAGCATTTT	CSARDLGREVEPQHF	10284	17	MAIT	2	12.CD8+ Eff/mem CD161+	12
AAAGCAAAGAAACCTA-1.C100_CD8	AAAGCAAAGAAACCTA-1	clonotype4.C100_CD8	C100	TRAV1-2	TRAJ33	None	TRAC	TGTGCTGTGAGAGATAGCAACTATCAGTTAATCTGG	CAVRDSNYQLIW	2450	5	TRBV6-3	TRBJ2-3	None	TRBC2	TGTGCCAGCAGTTACGGGACTAGCACAGATACGCAGTATTTT	CASSYGTSTDTQYF	3282	4	MAIT	2	12.CD8+ Eff/mem CD161+	12
AAAGCAAAGACCGGAT-1.C111_CD8	AAAGCAAAGACCGGAT-1	clonotype2.C111_CD8	C111	TRAV1-2	TRAJ12	None	TRAC	TGTGCTGTGATGGATAGCAGCTATAAATTGATCTTC	CAVMDSSYKLIF	3938	6	TRBV6-1	TRBJ1-2	None	TRBC1	TGTGCCAGCAGTGAAGCGGAACACTATGGCTACACCTTC	CASSEAEHYGYTF	1946	4	MAIT	2	12.CD8+ Eff/mem CD161+	12
AAAGCAAAGACTTGAA-1.C100_CD8	AAAGCAAAGACTTGAA-1	clonotype58.C100_CD8	C100	TRAV1-2	TRAJ33	None	TRAC	TGTGCTGTGATGGATAGCAACTATCAGTTAATCTGG	CAVMDSNYQLIW	2272	4	TRBV6-3	TRBJ2-5	None	TRBC2	TGTGCCAGCAGTTACTCTAGCGGGGGGGCAGAGACCCAGTACTTC	CASSYSSGGAETQYF	3126	4	MAIT	2	12.CD8+ Eff/mem CD161+	12
AAAGCAAAGAGCCTAG-1.C111_CD8	AAAGCAAAGAGCCTAG-1	clonotype1.C111_CD8	C111	TRAV1-2	TRAJ33	None	TRAC	TGTGCTGGTTCGGATAGCAACTATCAGTTAATCTGG	CAGSDSNYQLIW	1984	3	TRBV20-1	TRBJ1-5	None	TRBC1	TGCAGTGCTAGAGATCTGGGCAGGGAGGTCGAACCCCAGCATTTT	CSARDLGREVEPQHF	3612	6	MAIT	2	12.CD8+ Eff/mem CD161+	12
AAAGCAAAGGCCCTCA-1.C111_CD8	AAAGCAAAGGCCCTCA-1	clonotype1.C111_CD8	C111	TRAV1-2	TRAJ33	None	TRAC	TGTGCTGGTTCGGATAGCAACTATCAGTTAATCTGG	CAGSDSNYQLIW	830	2	TRBV20-1	TRBJ1-5	None	TRBC1	TGCAGTGCTAGAGATCTGGGCAGGGAGGTCGAACCCCAGCATTTT	CSARDLGREVEPQHF	4016	6	MAIT	2	12.CD8+ Eff/mem CD161+	12
AAAGCAAAGGTCGGAT-1.C111_CD8	AAAGCAAAGGTCGGAT-1	clonotype4.C111_CD8	C111	TRAV1-2	TRAJ33	None	TRAC	TGTGCTGTCATGGATAGCAACTATCAGTTAATCTGG	CAVMDSNYQLIW	386	2	NA	NA	NA	NA	NA	NA	NA	NA	MAIT	2	12.CD8+ Eff/mem CD161+	12
AAAGCAACAAAGTCAA-1.C100_CD8	AAAGCAACAAAGTCAA-1	clonotype45.C100_CD8	C100	TRAV1-2	TRAJ12	None	TRAC	TGTGCCCCTATGGATAGCAGCTATAAATTGATCTTC	CAPMDSSYKLIF	5632	8	TRBV20-1	TRBJ2-5	None	TRBC2	TGCAGTGCTAGAGACAGGGACCCCCAAGAGACCCAGTACTTC	CSARDRDPQETQYF	4922	10	MAIT	2	12.CD8+ Eff/mem CD161+	12
AAAGCAACAAATCCGT-1.C111_CD8	AAAGCAACAAATCCGT-1	clonotype243.C111_CD8	C111	TRAV1-2	TRAJ33	None	TRAC	TGTGCGACTATGGATAGCAACTATCAGTTAATCTGG	CATMDSNYQLIW	948	3	TRBV20-1	TRBJ1-5	None	TRBC1	TGCAGTGCTAGAGATCTGGGCAGGGAGGTCGAACCCCAGCATTTT	CSARDLGREVEPQHF	72	1	MAIT	2	12.CD8+ Eff/mem CD161+	12
AAAGCAACAAATCCGT-1.C111_CD8	AAAGCAACAAATCCGT-1	clonotype243.C111_CD8	C111	TRAV1-2	TRAJ33	None	TRAC	TGTGCGACTATGGATAGCAACTATCAGTTAATCTGG	CATMDSNYQLIW	948	3	TRBV20-1	TRBJ2-1	None	TRBC2	TGCAGTGCTAGGCCTCTAGCGGAGTACAATGAGCAGTTCTTC	CSARPLAEYNEQFF	3756	6	MAIT	2	12.CD8+ Eff/mem CD161+	12
AAAGCAACAATAGCAA-1.C111_CD8	AAAGCAACAATAGCAA-1	clonotype1.C111_CD8	C111	TRAV1-2	TRAJ33	None	TRAC	TGTGCTGGTTCGGATAGCAACTATCAGTTAATCTGG	CAGSDSNYQLIW	666	2	TRBV20-1	TRBJ1-5	None	TRBC1	TGCAGTGCTAGAGATCTGGGCAGGGAGGTCGAACCCCAGCATTTT	CSARDLGREVEPQHF	2070	5	MAIT	2	12.CD8+ Eff/mem CD161+	12
AAAGCAACACCAGTTA-1.C100_CD8	AAAGCAACACCAGTTA-1	clonotype6.C100_CD8	C100	TRAV1-2	TRAJ33	None	TRAC	TGTGCTGTGAGGGATAGCAACTATCAGTTAATCTGG	CAVRDSNYQLIW	1384	2	NA	NA	NA	NA	NA	NA	NA	NA	MAIT	2	12.CD8+ Eff/mem CD161+	12
AAAGCAACAGATGAGC-1.C111_CD8	AAAGCAACAGATGAGC-1	clonotype30.C111_CD8	C111	TRAV1-2	TRAJ33	None	TRAC	TGTGCTGTGATGGATAGCAACTATCAGTTAATCTGG	CAVMDSNYQLIW	2084	6	TRBV6-4	TRBJ2-2	None	TRBC2	TGTGCCAGCAGTGATGGACAAAACACCGGGGAGCTGTTTTTT	CASSDGQNTGELFF	2848	4	MAIT	2	12.CD8+ Eff/mem CD161+	12
AAAGCAACAGGGTTAG-1.C111_CD8	AAAGCAACAGGGTTAG-1	clonotype1.C111_CD8	C111	TRAV1-2	TRAJ33	None	TRAC	TGTGCTGGTTCGGATAGCAACTATCAGTTAATCTGG	CAGSDSNYQLIW	602	1	TRBV20-1	TRBJ1-5	None	TRBC1	TGCAGTGCTAGAGATCTGGGCAGGGAGGTCGAACCCCAGCATTTT	CSARDLGREVEPQHF	9246	14	MAIT	2	12.CD8+ Eff/mem CD161+	12
AAAGCAACATACGCTA-1.C111_CD8	AAAGCAACATACGCTA-1	clonotype1.C111_CD8	C111	TRAV1-2	TRAJ33	None	TRAC	TGTGCTGGTTCGGATAGCAACTATCAGTTAATCTGG	CAGSDSNYQLIW	3802	4	TRBV20-1	TRBJ1-5	None	TRBC1	TGCAGTGCTAGAGATCTGGGCAGGGAGGTCGAACCCCAGCATTTT	CSARDLGREVEPQHF	8964	17	MAIT	2	12.CD8+ Eff/mem CD161+	12
AAAGCAACATCACCCT-1.C111_CD8	AAAGCAACATCACCCT-1	clonotype1.C111_CD8	C111	TRAV1-2	TRAJ33	None	TRAC	TGTGCTGGTTCGGATAGCAACTATCAGTTAATCTGG	CAGSDSNYQLIW	534	3	TRBV20-1	TRBJ1-5	None	TRBC1	TGCAGTGCTAGAGATCTGGGCAGGGAGGTCGAACCCCAGCATTTT	CSARDLGREVEPQHF	7814	14	MAIT	2	12.CD8+ Eff/mem CD161+	12
AAAGCAAGTAACGCGA-1.C100_CD8	AAAGCAAGTAACGCGA-1	clonotype507.C100_CD8	C100	TRAV1-2	TRAJ33	None	TRAC	TGTGCTTTCATGGATAGCAACTATCAGTTAATCTGG	CAFMDSNYQLIW	1146	2	TRBV6-5	TRBJ2-7	None	TRBC2	TGTGCCAGCAGCCTCTACCCGGGACAGGGGGCTGACGAGCAGTACTTC	CASSLYPGQGADEQYF	4564	6	MAIT	2	12.CD8+ Eff/mem CD161+	12
AAAGCAAGTAGAAGGA-1.C100_CD8	AAAGCAAGTAGAAGGA-1	clonotype34.C100_CD8	C100	TRAV1-2	TRAJ33	None	TRAC	TGTGCTGTGAAGGATAGCAACTATCAGTTAATCTGG	CAVKDSNYQLIW	3428	4	TRBV6-4	TRBJ2-2	None	TRBC2	TGTGCCAGCAGTGACGGGACAGCGAACACCGGGGAGCTGTTTTTT	CASSDGTANTGELFF	7350	8	MAIT	2	12.CD8+ Eff/mem CD161+	12
AAAGCAAGTAGAAGGA-1.C100_CD8	AAAGCAAGTAGAAGGA-1	clonotype34.C100_CD8	C100	TRAV5	TRAJ31	None	TRAC	TGTGCAGAGAAGAACAATGCCAGACTCATGTTT	CAEKNNARLMF	4782	5	TRBV6-4	TRBJ2-2	None	TRBC2	TGTGCCAGCAGTGACGGGACAGCGAACACCGGGGAGCTGTTTTTT	CASSDGTANTGELFF	7350	8	MAIT	2	12.CD8+ Eff/mem CD161+	12
AAAGCAAGTAGCTAAA-1.C100_CD8	AAAGCAAGTAGCTAAA-1	clonotype124.C100_CD8	C100	TRAV1-2	TRAJ33	None	TRAC	TGTGCTGTGCTGGATAGCAACTATCAGTTAATCTGG	CAVLDSNYQLIW	1086	2	NA	NA	NA	NA	NA	NA	NA	NA	MAIT	2	12.CD8+ Eff/mem CD161+	12
AAAGCAAGTTACTGAC-1.C100_CD8	AAAGCAAGTTACTGAC-1	clonotype6.C100_CD8	C100	TRAV1-2	TRAJ33	None	TRAC	TGTGCTGTGAGGGATAGCAACTATCAGTTAATCTGG	CAVRDSNYQLIW	3592	4	NA	NA	NA	NA	NA	NA	NA	NA	MAIT	2	12.CD8+ Eff/mem CD161+	12
AAAGCAAGTTAGATGA-1.C111_CD8	AAAGCAAGTTAGATGA-1	clonotype1.C111_CD8	C111	TRAV1-2	TRAJ33	None	TRAC	TGTGCTGGTTCGGATAGCAACTATCAGTTAATCTGG	CAGSDSNYQLIW	816	3	TRBV20-1	TRBJ1-5	None	TRBC1	TGCAGTGCTAGAGATCTGGGCAGGGAGGTCGAACCCCAGCATTTT	CSARDLGREVEPQHF	2076	5	MAIT	2	12.CD8+ Eff/mem CD161+	12
AAAGCAATCAACACAC-1.C111_CD8	AAAGCAATCAACACAC-1	clonotype41.C111_CD8	C111	TRAV1-2	TRAJ12	None	TRAC	TGTGCTGTGATGGATAGCAGCTATAAATTGATCTTC	CAVMDSSYKLIF	946	1	TRBV6-4	TRBJ2-2	None	TRBC2	TGTGCCAGCAGTGAAGGGGACACCGGGGAGCTGTTTTTT	CASSEGDTGELFF	596	1	MAIT	2	12.CD8+ Eff/mem CD161+	12
AAAGCAATCAAGGCTT-1.C111_CD8	AAAGCAATCAAGGCTT-1	clonotype1.C111_CD8	C111	TRAV1-2	TRAJ33	None	TRAC	TGTGCTGGTTCGGATAGCAACTATCAGTTAATCTGG	CAGSDSNYQLIW	2648	3	TRBV20-1	TRBJ1-5	None	TRBC1	TGCAGTGCTAGAGATCTGGGCAGGGAGGTCGAACCCCAGCATTTT	CSARDLGREVEPQHF	9982	13	MAIT	2	12.CD8+ Eff/mem CD161+	12
AAAGCAATCGTGGGAA-1.C111_CD8	AAAGCAATCGTGGGAA-1	clonotype1.C111_CD8	C111	TRAV1-2	TRAJ33	None	TRAC	TGTGCTGGTTCGGATAGCAACTATCAGTTAATCTGG	CAGSDSNYQLIW	504	2	TRBV20-1	TRBJ1-5	None	TRBC1	TGCAGTGCTAGAGATCTGGGCAGGGAGGTCGAACCCCAGCATTTT	CSARDLGREVEPQHF	4428	8	MAIT	2	12.CD8+ Eff/mem CD161+	12
AAAGTAGAGACACTAA-1.C100_CD8	AAAGTAGAGACACTAA-1	clonotype32.C100_CD8	C100	TRAV1-2	TRAJ12	None	TRAC	TGTGCTGTGATGGATAGCAGCTATAAATTGATCTTC	CAVMDSSYKLIF	3444	4	TRBV6-4	TRBJ2-1	None	TRBC2	TGTGCCAGCAGTGACTCTAGCGGGGGGGCCAATGAGCAGTTCTTC	CASSDSSGGANEQFF	5648	8	MAIT	2	12.CD8+ Eff/mem CD161+	12
AAAGTAGAGCGTGAAC-1.C100_CD8	AAAGTAGAGCGTGAAC-1	clonotype125.C100_CD8	C100	TRAV1-2	TRAJ33	None	TRAC	TGTGCTGTGATGGATAGCAACTATCAGTTAATCTGG	CAVMDSNYQLIW	846	2	TRBV6-4	TRBJ2-1	None	TRBC2	TGTGCCAGCAGTGAGCGGGGGGGCCACAATGAGCAGTTCTTC	CASSERGGHNEQFF	1536	2	MAIT	2	12.CD8+ Eff/mem CD161+	12
AAAGTAGAGCTAGTGG-1.C111_CD8	AAAGTAGAGCTAGTGG-1	clonotype1.C111_CD8	C111	TRAV1-2	TRAJ33	None	TRAC	TGTGCTGGTTCGGATAGCAACTATCAGTTAATCTGG	CAGSDSNYQLIW	2264	3	TRBV20-1	TRBJ1-5	None	TRBC1	TGCAGTGCTAGAGATCTGGGCAGGGAGGTCGAACCCCAGCATTTT	CSARDLGREVEPQHF	5344	7	MAIT	2	12.CD8+ Eff/mem CD161+	12
AAAGTAGAGGAACTGC-1.C100_CD8	AAAGTAGAGGAACTGC-1	clonotype260.C100_CD8	C100	TRAV1-2	TRAJ33	None	TRAC	TGTGCTGTGAGAGATAGCAACTATCAGTTAATCTGG	CAVRDSNYQLIW	2106	4	TRBV6-4	TRBJ2-1	None	TRBC2	TGTGCCAGCAGTGACTCTAGCGGGGGGGCCAATGAGCAGTTCTTC	CASSDSSGGANEQFF	2958	5	MAIT	2	12.CD8+ Eff/mem CD161+	12
AAAGTAGAGGGTTTCT-1.C111_CD8	AAAGTAGAGGGTTTCT-1	clonotype956.C111_CD8	C111	TRAV1-2	TRAJ33	None	TRAC	TGTGCTGGCATGGATAGCAACTATCAGTTAATCTGG	CAGMDSNYQLIW	606	1	TRBV29-1	TRBJ1-1	None	TRBC1	TGCAGCGTTGGGGACCCGGGACAGGGGACTCCTGAAGCTTTCTTT	CSVGDPGQGTPEAFF	3496	6	MAIT	2	12.CD8+ Eff/mem CD161+	12
AAAGTAGAGTGTCTCA-1.C111_CD8	AAAGTAGAGTGTCTCA-1	clonotype37.C111_CD8	C111	TRAV1-2	TRAJ33	None	TRAC	TGTGCTGCTACGGATAGCAACTATCAGTTAATCTGG	CAATDSNYQLIW	3056	3	TRBV6-4	TRBJ2-2	None	TRBC2	TGTGCCAGTCGGTCTAGCGACACCGGGGAGCTGTTTTTT	CASRSSDTGELFF	4990	7	MAIT	2	12.CD8+ Eff/mem CD161+	12
AAAGTAGAGTGTCTCA-1.C111_CD8	AAAGTAGAGTGTCTCA-1	clonotype37.C111_CD8	C111	TRAV14DV4	TRAJ6	None	TRAC	TGTGCAATGAGAGAGGGCGACTCAGGAGGAAGCTACATACCTACATTT	CAMREGDSGGSYIPTF	5496	9	TRBV6-4	TRBJ2-2	None	TRBC2	TGTGCCAGTCGGTCTAGCGACACCGGGGAGCTGTTTTTT	CASRSSDTGELFF	4990	7	MAIT	2	12.CD8+ Eff/mem CD161+	12
AAAGTAGCAATACGCT-1.IBB100_CD8	AAAGTAGCAATACGCT-1	clonotype948.IBB100_CD8	IBB100	TRAV1-2	TRAJ33	None	TRAC	TGTGCTGTGAGCAATAGCAACTATCAGTTAATCTGG	CAVSNSNYQLIW	144	3	TRBV20-1	TRBJ2-3	None	TRBC2	TGCAGTGCTAGAGACCCCGAGCGGGGGGACGTAGATACGCAGTATTTT	CSARDPERGDVDTQYF	6910	5	MAIT	2	12.CD8+ Eff/mem CD161+	12
AAAGTAGCAGCGTTCG-1.C111_CD8	AAAGTAGCAGCGTTCG-1	clonotype2.C111_CD8	C111	TRAV1-2	TRAJ12	None	TRAC	TGTGCTGTGATGGATAGCAGCTATAAATTGATCTTC	CAVMDSSYKLIF	1554	4	TRBV6-1	TRBJ1-2	None	TRBC1	TGTGCCAGCAGTGAAGCGGAACACTATGGCTACACCTTC	CASSEAEHYGYTF	3972	5	MAIT	2	12.CD8+ Eff/mem CD161+	12
AAAGTAGCATCCGGGT-1.C111_CD8	AAAGTAGCATCCGGGT-1	clonotype7.C111_CD8	C111	TRAV1-2	TRAJ33	None	TRAC	TGTGCTGTGAGAGATAGCAACTATCAGTTAATCTGG	CAVRDSNYQLIW	1018	2	NA	NA	NA	NA	NA	NA	NA	NA	MAIT	2	12.CD8+ Eff/mem CD161+	12
AAAGTAGCATCCGGGT-1.C100_CD8	AAAGTAGCATCCGGGT-1	clonotype66.C100_CD8	C100	TRAV1-2	TRAJ33	None	TRAC	TGTGCTGTGAGAGATAGCAACTATCAGTTAATCTGG	CAVRDSNYQLIW	2968	8	TRBV6-4	TRBJ2-3	None	TRBC2	TGTGCCAGCAGCGGGGGGGCCACAGATACGCAGTATTTT	CASSGGATDTQYF	3166	4	MAIT	2	12.CD8+ Eff/mem CD161+	12
AAAGTAGCATCGACGC-1.C100_CD8	AAAGTAGCATCGACGC-1	clonotype85.C100_CD8	C100	TRAV1-2	TRAJ33	None	TRAC	TGTGCTGTGAGAGATAGCAACTATCAGTTAATCTGG	CAVRDSNYQLIW	1052	2	TRBV6-1	TRBJ2-1	None	TRBC2	TGTGCCAGCAGTGACGATTCCGGGACAGGTAGCAATGAGCAGTTCTTC	CASSDDSGTGSNEQFF	2160	3	MAIT	2	12.CD8+ Eff/mem CD161+	12
AAAGTAGGTAAACCTC-1.C100_CD8	AAAGTAGGTAAACCTC-1	clonotype1.C100_CD8	C100	TRAV1-2	TRAJ33	None	TRAC	TGTGCTGTGATGGATAGCAACTATCAGTTAATCTGG	CAVMDSNYQLIW	2168	4	TRBV4-3	TRBJ2-6	None	TRBC2	TGCGCCAGCAGCCAAGATCACAGCTCTGGGGCCAACGTCCTGACTTTC	CASSQDHSSGANVLTF	6510	11	MAIT	2	12.CD8+ Eff/mem CD161+	12
AAAGTAGGTAGCGCTC-1.IBB100_CD8	AAAGTAGGTAGCGCTC-1	clonotype429.IBB100_CD8	IBB100	TRAV1-2	TRAJ33	None	TRAC	TGTGCTGTGGTAGATAGCAACTATCAGTTAATCTGG	CAVVDSNYQLIW	5108	3	TRBV19	TRBJ2-1	None	TRBC2	TGTGCCAGTAGTCCCGGGACAGAGGCTTACAATGAGCAGTTCTTC	CASSPGTEAYNEQFF	8002	9	MAIT	2	12.CD8+ Eff/mem CD161+	12
AAAGTAGTCACCCGAG-1.C111_CD8	AAAGTAGTCACCCGAG-1	clonotype4.C111_CD8	C111	TRAV1-2	TRAJ33	None	TRAC	TGTGCTGTCATGGATAGCAACTATCAGTTAATCTGG	CAVMDSNYQLIW	1786	5	NA	NA	NA	NA	NA	NA	NA	NA	MAIT	2	12.CD8+ Eff/mem CD161+	12
AAAGTAGTCAGTGCAT-1.C111_CD8	AAAGTAGTCAGTGCAT-1	clonotype7.C111_CD8	C111	TRAV1-2	TRAJ33	None	TRAC	TGTGCTGTGAGAGATAGCAACTATCAGTTAATCTGG	CAVRDSNYQLIW	966	3	NA	NA	NA	NA	NA	NA	NA	NA	MAIT	2	12.CD8+ Eff/mem CD161+	12
AAAGTAGTCTGAGGGA-1.C111_CD8	AAAGTAGTCTGAGGGA-1	clonotype1.C111_CD8	C111	TRAV1-2	TRAJ33	None	TRAC	TGTGCTGGTTCGGATAGCAACTATCAGTTAATCTGG	CAGSDSNYQLIW	1004	2	TRBV20-1	TRBJ1-5	None	TRBC1	TGCAGTGCTAGAGATCTGGGCAGGGAGGTCGAACCCCAGCATTTT	CSARDLGREVEPQHF	7710	13	MAIT	2	12.CD8+ Eff/mem CD161+	12
AAATGCCAGCATGGCA-1.C111_CD8	AAATGCCAGCATGGCA-1	clonotype2.C111_CD8	C111	TRAV1-2	TRAJ12	None	TRAC	TGTGCTGTGATGGATAGCAGCTATAAATTGATCTTC	CAVMDSSYKLIF	814	2	TRBV6-1	TRBJ1-2	None	TRBC1	TGTGCCAGCAGTGAAGCGGAACACTATGGCTACACCTTC	CASSEAEHYGYTF	986	1	MAIT	2	12.CD8+ Eff/mem CD161+	12
AAATGCCAGCCTATGT-1.C100_CD8	AAATGCCAGCCTATGT-1	clonotype261.C100_CD8	C100	TRAV1-2	TRAJ33	None	TRAC	TGTGCTGTGATGGATAGCAACTATCAGTTAATCTGG	CAVMDSNYQLIW	1536	3	TRBV6-3	TRBJ2-3	None	TRBC2	TGTGCCAGCAGTTACTCTAGCGGGGGCACAGATACGCAGTATTTT	CASSYSSGGTDTQYF	4764	10	MAIT	2	12.CD8+ Eff/mem CD161+	12
AAATGCCAGCCTATGT-1.C100_CD8	AAATGCCAGCCTATGT-1	clonotype261.C100_CD8	C100	TRAV1-1	TRAJ6	None	TRAC	TGCGCTGCATCAGGAGGAAGCTACATACCTACATTT	CAASGGSYIPTF	2662	3	TRBV6-3	TRBJ2-3	None	TRBC2	TGTGCCAGCAGTTACTCTAGCGGGGGCACAGATACGCAGTATTTT	CASSYSSGGTDTQYF	4764	10	MAIT	2	12.CD8+ Eff/mem CD161+	12
AAATGCCAGCTGCAAG-1.C111_CD8	AAATGCCAGCTGCAAG-1	clonotype1.C111_CD8	C111	TRAV1-2	TRAJ33	None	TRAC	TGTGCTGGTTCGGATAGCAACTATCAGTTAATCTGG	CAGSDSNYQLIW	3078	3	TRBV20-1	TRBJ1-5	None	TRBC1	TGCAGTGCTAGAGATCTGGGCAGGGAGGTCGAACCCCAGCATTTT	CSARDLGREVEPQHF	4216	6	MAIT	2	12.CD8+ Eff/mem CD161+	12
AAATGCCAGCTGGAAC-1.C111_CD8	AAATGCCAGCTGGAAC-1	clonotype8.C111_CD8	C111	TRAV1-2	TRAJ33	None	TRAC	TGTGCTGTGATGGATAGCAACTATCAGTTAATCTGG	CAVMDSNYQLIW	726	1	TRBV6-1	TRBJ2-6	None	TRBC2	TGTGCCAGCAGTGGTGACGGCTCTGGGGCCAACGTCCTGACTTTC	CASSGDGSGANVLTF	7302	9	MAIT	2	12.CD8+ Eff/mem CD161+	12
AAATGCCAGGCGACAT-1.C111_CD8	AAATGCCAGGCGACAT-1	clonotype1.C111_CD8	C111	TRAV1-2	TRAJ33	None	TRAC	TGTGCTGGTTCGGATAGCAACTATCAGTTAATCTGG	CAGSDSNYQLIW	238	1	TRBV20-1	TRBJ1-5	None	TRBC1	TGCAGTGCTAGAGATCTGGGCAGGGAGGTCGAACCCCAGCATTTT	CSARDLGREVEPQHF	5580	10	MAIT	2	12.CD8+ Eff/mem CD161+	12
AAATGCCAGGTGCAAC-1.IBB100_CD8	AAATGCCAGGTGCAAC-1	clonotype954.IBB100_CD8	IBB100	TRAV1-2	TRAJ33	None	TRAC	TGTGCTGTTACGGATAGCAACTATCAGTTAATCTGG	CAVTDSNYQLIW	2808	2	TRBV20-1	TRBJ2-7	None	TRBC2	TGCAGTACTAGCCAGGGACAGGGAAGTAGCGAGCAGTACTTC	CSTSQGQGSSEQYF	5474	7	MAIT	2	12.CD8+ Eff/mem CD161+	12
AAATGCCAGTTGCAGG-1.C111_CD8	AAATGCCAGTTGCAGG-1	clonotype1.C111_CD8	C111	TRAV1-2	TRAJ33	None	TRAC	TGTGCTGGTTCGGATAGCAACTATCAGTTAATCTGG	CAGSDSNYQLIW	1486	3	TRBV20-1	TRBJ1-5	None	TRBC1	TGCAGTGCTAGAGATCTGGGCAGGGAGGTCGAACCCCAGCATTTT	CSARDLGREVEPQHF	3038	6	MAIT	2	12.CD8+ Eff/mem CD161+	12
AAATGCCCACAGAGGT-1.C111_CD8	AAATGCCCACAGAGGT-1	clonotype543.C111_CD8	C111	TRAV1-2	TRAJ33	None	TRAC	TGTGCCATCACCGATAGCAACTATCAGTTAATCTGG	CAITDSNYQLIW	926	2	TRBV6-1	TRBJ2-3	None	TRBC2	TGTGCCAGCTCCCTTATTGGGGGTAGCGGCACAGATACGCAGTATTTT	CASSLIGGSGTDTQYF	2476	4	MAIT	2	12.CD8+ Eff/mem CD161+	12
AAATGCCCAGCAGTTT-1.IBB100_CD8	AAATGCCCAGCAGTTT-1	clonotype959.IBB100_CD8	IBB100	TRAV1-2	TRAJ33	None	TRAC	TGTGCTGTGAGAGACGGCAACTATCAGTTAATCTGG	CAVRDGNYQLIW	5858	9	TRBV4-2	TRBJ2-1	None	TRBC2	TGTGCCAGCAGCCAAGATAAGGGGGGGGGCAGTGATGAGCAGTTCTTC	CASSQDKGGGSDEQFF	6898	5	MAIT	1	3.CD4+ Eff/mem	3
AAATGCCGTAAATGTG-1.C111_CD8	AAATGCCGTAAATGTG-1	clonotype8.C111_CD8	C111	TRAV1-2	TRAJ33	None	TRAC	TGTGCTGTGATGGATAGCAACTATCAGTTAATCTGG	CAVMDSNYQLIW	2698	5	TRBV6-1	TRBJ2-6	None	TRBC2	TGTGCCAGCAGTGGTGACGGCTCTGGGGCCAACGTCCTGACTTTC	CASSGDGSGANVLTF	4494	6	MAIT	2	12.CD8+ Eff/mem CD161+	12
AAATGCCGTAAGGGAA-1.C111_CD8	AAATGCCGTAAGGGAA-1	clonotype1.C111_CD8	C111	TRAV1-2	TRAJ33	None	TRAC	TGTGCTGGTTCGGATAGCAACTATCAGTTAATCTGG	CAGSDSNYQLIW	794	1	TRBV20-1	TRBJ1-5	None	TRBC1	TGCAGTGCTAGAGATCTGGGCAGGGAGGTCGAACCCCAGCATTTT	CSARDLGREVEPQHF	5496	8	MAIT	2	12.CD8+ Eff/mem CD161+	12
AAATGCCGTAGCGCTC-1.C100_CD8	AAATGCCGTAGCGCTC-1	clonotype1.C100_CD8	C100	TRAV1-2	TRAJ33	None	TRAC	TGTGCTGTGATGGATAGCAACTATCAGTTAATCTGG	CAVMDSNYQLIW	1086	2	TRBV4-3	TRBJ2-6	None	TRBC2	TGCGCCAGCAGCCAAGATCACAGCTCTGGGGCCAACGTCCTGACTTTC	CASSQDHSSGANVLTF	4588	7	MAIT	2	12.CD8+ Eff/mem CD161+	12
AAATGCCGTAGCGTGA-1.C111_CD8	AAATGCCGTAGCGTGA-1	clonotype44.C111_CD8	C111	TRAV1-2	TRAJ33	None	TRAC	TGTGCTGTGATGGATAGCAACTATCAGTTAATCTGG	CAVMDSNYQLIW	1872	3	NA	NA	NA	NA	NA	NA	NA	NA	MAIT	2	12.CD8+ Eff/mem CD161+	12
AAATGCCGTCCTGCTT-1.C111_CD8	AAATGCCGTCCTGCTT-1	clonotype4.C111_CD8	C111	TRAV1-2	TRAJ33	None	TRAC	TGTGCTGTCATGGATAGCAACTATCAGTTAATCTGG	CAVMDSNYQLIW	1498	3	NA	NA	NA	NA	NA	NA	NA	NA	MAIT	2	12.CD8+ Eff/mem CD161+	12
AAATGCCGTTAAAGAC-1.C111_CD8	AAATGCCGTTAAAGAC-1	clonotype8.C111_CD8	C111	TRAV1-2	TRAJ33	None	TRAC	TGTGCTGTGATGGATAGCAACTATCAGTTAATCTGG	CAVMDSNYQLIW	584	3	TRBV6-1	TRBJ2-6	None	TRBC2	TGTGCCAGCAGTGGTGACGGCTCTGGGGCCAACGTCCTGACTTTC	CASSGDGSGANVLTF	14258	15	MAIT	2	12.CD8+ Eff/mem CD161+	12
AAATGCCGTTCGGCAC-1.C111_CD8	AAATGCCGTTCGGCAC-1	clonotype1.C111_CD8	C111	TRAV1-2	TRAJ33	None	TRAC	TGTGCTGGTTCGGATAGCAACTATCAGTTAATCTGG	CAGSDSNYQLIW	538	1	TRBV20-1	TRBJ1-5	None	TRBC1	TGCAGTGCTAGAGATCTGGGCAGGGAGGTCGAACCCCAGCATTTT	CSARDLGREVEPQHF	6306	8	MAIT	2	12.CD8+ Eff/mem CD161+	12
AAATGCCGTTGCCTCT-1.C111_CD8	AAATGCCGTTGCCTCT-1	clonotype1.C111_CD8	C111	TRAV1-2	TRAJ33	None	TRAC	TGTGCTGGTTCGGATAGCAACTATCAGTTAATCTGG	CAGSDSNYQLIW	2186	4	TRBV20-1	TRBJ1-5	None	TRBC1	TGCAGTGCTAGAGATCTGGGCAGGGAGGTCGAACCCCAGCATTTT	CSARDLGREVEPQHF	3232	5	MAIT	2	12.CD8+ Eff/mem CD161+	12
AAATGCCTCAAGATCC-1.C100_CD8	AAATGCCTCAAGATCC-1	clonotype4.C100_CD8	C100	TRAV1-2	TRAJ33	None	TRAC	TGTGCTGTGAGAGATAGCAACTATCAGTTAATCTGG	CAVRDSNYQLIW	5202	7	TRBV6-2	TRBJ2-3	None	TRBC2	TGTGCCAGCAGTTACGGGACTAGCACAGATACGCAGTATTTT	CASSYGTSTDTQYF	4306	6	MAIT	2	12.CD8+ Eff/mem CD161+	12
AAATGCCTCAGAGACG-1.C111_CD8	AAATGCCTCAGAGACG-1	clonotype40.C111_CD8	C111	TRAV1-2	TRAJ33	None	TRAC	TGTGCTGGTTCGGATAGCAACTATCAGTTAATCTGG	CAGSDSNYQLIW	480	1	TRBV20-1	TRBJ1-5	None	TRBC1	TGCAGTGCTAGAGATCTGGGCAGGGAGGTCGAACCCCAGCATTTT	CSARDLGREVEPQHF	6674	12	MAIT	2	12.CD8+ Eff/mem CD161+	12
AAATGCCTCAGAGACG-1.C111_CD8	AAATGCCTCAGAGACG-1	clonotype40.C111_CD8	C111	TRAV1-2	TRAJ33	None	TRAC	TGTGCTGGTTCGGATAGCAACTATCAGTTAATCTGG	CAGSDSNYQLIW	480	1	TRBV6-1	TRBJ1-2	None	TRBC1	TGTGCCAGCAGTGAAGCGGAACACTATGGCTACACCTTC	CASSEAEHYGYTF	2112	3	MAIT	2	12.CD8+ Eff/mem CD161+	12
AAATGCCTCAGAGACG-1.C111_CD8	AAATGCCTCAGAGACG-1	clonotype40.C111_CD8	C111	TRAV1-2	TRAJ12	None	TRAC	TGTGCTGTGATGGATAGCAGCTATAAATTGATCTTC	CAVMDSSYKLIF	3608	10	TRBV20-1	TRBJ1-5	None	TRBC1	TGCAGTGCTAGAGATCTGGGCAGGGAGGTCGAACCCCAGCATTTT	CSARDLGREVEPQHF	6674	12	MAIT	2	12.CD8+ Eff/mem CD161+	12
AAATGCCTCAGAGACG-1.C111_CD8	AAATGCCTCAGAGACG-1	clonotype40.C111_CD8	C111	TRAV1-2	TRAJ12	None	TRAC	TGTGCTGTGATGGATAGCAGCTATAAATTGATCTTC	CAVMDSSYKLIF	3608	10	TRBV6-1	TRBJ1-2	None	TRBC1	TGTGCCAGCAGTGAAGCGGAACACTATGGCTACACCTTC	CASSEAEHYGYTF	2112	3	MAIT	2	12.CD8+ Eff/mem CD161+	12
AAATGCCTCCTTAATC-1.C111_CD8	AAATGCCTCCTTAATC-1	clonotype121.C111_CD8	C111	TRAV1-2	TRAJ33	None	TRAC	TGTGCTGTCCTGGATAGCAACTATCAGTTAATCTGG	CAVLDSNYQLIW	3112	6	TRBV19	TRBJ1-1	None	TRBC1	TGTGCCAGTAGTCTGACTGAGAACACTGAAGCTTTCTTT	CASSLTENTEAFF	2432	7	MAIT	2	12.CD8+ Eff/mem CD161+	12
AAATGCCTCGCAAGCC-1.C100_CD8	AAATGCCTCGCAAGCC-1	clonotype1.C100_CD8	C100	TRAV1-2	TRAJ33	None	TRAC	TGTGCTGTGATGGATAGCAACTATCAGTTAATCTGG	CAVMDSNYQLIW	4146	7	TRBV4-3	TRBJ2-6	None	TRBC2	TGCGCCAGCAGCCAAGATCACAGCTCTGGGGCCAACGTCCTGACTTTC	CASSQDHSSGANVLTF	8372	13	MAIT	2	12.CD8+ Eff/mem CD161+	12
AAATGCCTCTGGTGTA-1.C100_CD8	AAATGCCTCTGGTGTA-1	clonotype86.C100_CD8	C100	TRAV1-2	TRAJ33	None	TRAC	TGTGCTGTGACCGATAGCAACTATCAGTTAATCTGG	CAVTDSNYQLIW	2632	4	TRBV7-9	TRBJ2-2	None	TRBC2	TGTGCCAGCAGCCCAGGACTAGGAGACACCGGGGAGCTGTTTTTT	CASSPGLGDTGELFF	10138	16	MAIT	2	12.CD8+ Eff/mem CD161+	12
AAATGCCTCTTGCATT-1.C111_CD8	AAATGCCTCTTGCATT-1	clonotype5.C111_CD8	C111	TRAV1-2	TRAJ33	None	TRAC	TGTGCTGTTATGGATAGCAACTATCAGTTAATCTGG	CAVMDSNYQLIW	840	2	TRBV20-1	TRBJ2-1	None	TRBC2	TGCAGTGCTAGAGTGGGGACTAGCGGGGGGTTAGACAATGAGCAGTTCTTC	CSARVGTSGGLDNEQFF	1666	3	MAIT	2	12.CD8+ Eff/mem CD161+	12
AAATGCCTCTTTAGTC-1.C111_CD8	AAATGCCTCTTTAGTC-1	clonotype1.C111_CD8	C111	TRAV1-2	TRAJ33	None	TRAC	TGTGCTGGTTCGGATAGCAACTATCAGTTAATCTGG	CAGSDSNYQLIW	6286	9	TRBV20-1	TRBJ1-5	None	TRBC1	TGCAGTGCTAGAGATCTGGGCAGGGAGGTCGAACCCCAGCATTTT	CSARDLGREVEPQHF	5830	12	MAIT	2	12.CD8+ Eff/mem CD161+	12
AACACGTAGGCATGTG-1.C111_CD8	AACACGTAGGCATGTG-1	clonotype970.C111_CD8	C111	TRAV1-2	TRAJ12	None	TRAC	TGTGCTGTGTTGGATAGCAGCTATAAATTGATCTTC	CAVLDSSYKLIF	3860	6	TRBV6-4	TRBJ2-1	None	TRBC2	TGTGCCAGCAGTGCTAGCGGGGGGGCCTACAATGAGCAGTTCTTC	CASSASGGAYNEQFF	4622	8	MAIT	2	12.CD8+ Eff/mem CD161+	12
AACACGTAGGTAGCTG-1.C111_CD8	AACACGTAGGTAGCTG-1	clonotype2.C111_CD8	C111	TRAV1-2	TRAJ12	None	TRAC	TGTGCTGTGATGGATAGCAGCTATAAATTGATCTTC	CAVMDSSYKLIF	440	3	TRBV6-1	TRBJ1-2	None	TRBC1	TGTGCCAGCAGTGAAGCGGAACACTATGGCTACACCTTC	CASSEAEHYGYTF	814	2	MAIT	2	12.CD8+ Eff/mem CD161+	12
AACACGTCAAAGTGCG-1.C111_CD8	AACACGTCAAAGTGCG-1	clonotype206.C111_CD8	C111	TRAV1-2	TRAJ33	None	TRAC	TGTGCTGTGATGGATAGCAACTATCAGTTAATCTGG	CAVMDSNYQLIW	3558	6	TRBV6-1	TRBJ2-7	None	TRBC2	TGTGCCAGCAGTGAAAGGGACGGTCCCTACGAGCAGTACTTC	CASSERDGPYEQYF	3404	5	MAIT	2	12.CD8+ Eff/mem CD161+	12
AACACGTCAAGAGGCT-1.C100_CD8	AACACGTCAAGAGGCT-1	clonotype13.C100_CD8	C100	TRAV1-2	TRAJ33	None	TRAC	TGTGCTGTGAGAGATAGCAACTATCAGTTAATCTGG	CAVRDSNYQLIW	1678	3	NA	NA	NA	NA	NA	NA	NA	NA	MAIT	2	12.CD8+ Eff/mem CD161+	12
AACACGTCAATCTGCA-1.C100_CD8	AACACGTCAATCTGCA-1	clonotype199.C100_CD8	C100	TRAV1-2	TRAJ20	None	TRAC	TGTGCTGTGAGAGATGGGGACTACAAGCTCAGCTTT	CAVRDGDYKLSF	1126	3	TRBV20-1	TRBJ2-3	None	TRBC2	TGCAGTGCTAGAGGCCATTTGGGAGATACGCAGTATTTT	CSARGHLGDTQYF	4780	8	MAIT	2	12.CD8+ Eff/mem CD161+	12
AACACGTCAATCTGCA-1.C100_CD8	AACACGTCAATCTGCA-1	clonotype199.C100_CD8	C100	TRAV1-2	TRAJ20	None	TRAC	TGTGCTGTGAGAGATGGGGACTACAAGCTCAGCTTT	CAVRDGDYKLSF	1126	3	TRBV6-1	TRBJ2-6	None	TRBC2	TGTGCCAGCAGTAGACAGGGATCTGGGGCCAACGTCCTGACTTTC	CASSRQGSGANVLTF	3548	5	MAIT	2	12.CD8+ Eff/mem CD161+	12
AACACGTCACAAGACG-1.C100_CD8	AACACGTCACAAGACG-1	clonotype4.C100_CD8	C100	TRAV1-2	TRAJ33	None	TRAC	TGTGCTGTGAGAGATAGCAACTATCAGTTAATCTGG	CAVRDSNYQLIW	1560	2	TRBV6-3	TRBJ2-3	None	TRBC2	TGTGCCAGCAGTTACGGGACTAGCACAGATACGCAGTATTTT	CASSYGTSTDTQYF	1480	2	MAIT	2	12.CD8+ Eff/mem CD161+	12
AACACGTCACTTACGA-1.C111_CD8	AACACGTCACTTACGA-1	clonotype1.C111_CD8	C111	TRAV1-2	TRAJ33	None	TRAC	TGTGCTGGTTCGGATAGCAACTATCAGTTAATCTGG	CAGSDSNYQLIW	1570	3	TRBV20-1	TRBJ1-5	None	TRBC1	TGCAGTGCTAGAGATCTGGGCAGGGAGGTCGAACCCCAGCATTTT	CSARDLGREVEPQHF	5470	9	MAIT	2	12.CD8+ Eff/mem CD161+	12
AACACGTCAGAGCCAA-1.C111_CD8	AACACGTCAGAGCCAA-1	clonotype5.C111_CD8	C111	TRAV1-2	TRAJ33	None	TRAC	TGTGCTGTTATGGATAGCAACTATCAGTTAATCTGG	CAVMDSNYQLIW	1274	2	TRBV20-1	TRBJ2-1	None	TRBC2	TGCAGTGCTAGAGTGGGGACTAGCGGGGGGTTAGACAATGAGCAGTTCTTC	CSARVGTSGGLDNEQFF	11468	20	MAIT	2	12.CD8+ Eff/mem CD161+	12
AACACGTCATGTCGAT-1.C100_CD8	AACACGTCATGTCGAT-1	clonotype81.C100_CD8	C100	TRAV13-1	TRAJ35	None	TRAC	TGTGCAGCAAGTATAGGCTTTGGGAATGTGCTGCATTGC	CAASIGFGNVLHC	1180	1	TRBV4-2	TRBJ2-1	None	TRBC2	TGTGCCAGCAGCCAAGATACGGGGGGGTCCTACAATGAGCAGTTCTTC	CASSQDTGGSYNEQFF	4316	6	MAIT	2	12.CD8+ Eff/mem CD161+	12
AACACGTCATGTCGAT-1.C100_CD8	AACACGTCATGTCGAT-1	clonotype81.C100_CD8	C100	TRAV1-2	TRAJ33	None	TRAC	TGTGCTGTGATGGATAGCAACTATCAGTTAATCTGG	CAVMDSNYQLIW	1358	3	TRBV4-2	TRBJ2-1	None	TRBC2	TGTGCCAGCAGCCAAGATACGGGGGGGTCCTACAATGAGCAGTTCTTC	CASSQDTGGSYNEQFF	4316	6	MAIT	2	12.CD8+ Eff/mem CD161+	12
AACACGTGTATCGCAT-1.C111_CD8	AACACGTGTATCGCAT-1	clonotype2.C111_CD8	C111	TRAV1-2	TRAJ12	None	TRAC	TGTGCTGTGATGGATAGCAGCTATAAATTGATCTTC	CAVMDSSYKLIF	822	2	TRBV6-1	TRBJ1-2	None	TRBC1	TGTGCCAGCAGTGAAGCGGAACACTATGGCTACACCTTC	CASSEAEHYGYTF	9610	13	MAIT	2	12.CD8+ Eff/mem CD161+	12
AACACGTGTCACTGGC-1.C111_CD8	AACACGTGTCACTGGC-1	clonotype972.C111_CD8	C111	TRAV1-2	TRAJ33	None	TRAC	TGTGCTGTGACGGATAGCAACTATCAGTTAATCTGG	CAVTDSNYQLIW	612	1	TRBV6-3	TRBJ2-3	None	TRBC2	TGTGCCAGCACCCAATCGACGGACACCATCACAGATACGCAGTATTTT	CASTQSTDTITDTQYF	12846	16	MAIT	2	12.CD8+ Eff/mem CD161+	12
AACACGTGTTCGCTAA-1.C111_CD8	AACACGTGTTCGCTAA-1	clonotype1.C111_CD8	C111	TRAV1-2	TRAJ33	None	None	TGTGCTGGTTCGGATAGCAACTATCAGTTAATCTGG	CAGSDSNYQLIW	324	3	TRBV20-1	TRBJ1-5	None	TRBC1	TGCAGTGCTAGAGATCTGGGCAGGGAGGTCGAACCCCAGCATTTT	CSARDLGREVEPQHF	3888	8	MAIT	2	12.CD8+ Eff/mem CD161+	12
AACACGTTCCAGAAGG-1.IBB100_CD8	AACACGTTCCAGAAGG-1	clonotype437.IBB100_CD8	IBB100	TRAV1-2	TRAJ33	None	TRAC	TGTGCTGTGATGGATAGCAACTATCAGTTAATCTGG	CAVMDSNYQLIW	43288	23	TRBV4-3	TRBJ2-6	None	TRBC2	TGCGCCAGCAGCCAAGACAGGGGTGGGGCCAACGTCCTGACTTTC	CASSQDRGGANVLTF	19262	12	MAIT	9	4.CD4+ Type-I IFN signature	4
AACACGTTCCAGAAGG-1.IBB100_CD8	AACACGTTCCAGAAGG-1	clonotype437.IBB100_CD8	IBB100	TRAV9-2	TRAJ26	None	TRAC	TGTGCTCTGAGTGTTTTTTATAACTATGGTCAGAATTTTGTCTTT	CALSVFYNYGQNFVF	8370	4	TRBV4-3	TRBJ2-6	None	TRBC2	TGCGCCAGCAGCCAAGACAGGGGTGGGGCCAACGTCCTGACTTTC	CASSQDRGGANVLTF	19262	12	MAIT	9	4.CD4+ Type-I IFN signature	4
AACACGTTCTGTCCGT-1.C111_CD8	AACACGTTCTGTCCGT-1	clonotype1.C111_CD8	C111	TRAV1-2	TRAJ33	None	TRAC	TGTGCTGGTTCGGATAGCAACTATCAGTTAATCTGG	CAGSDSNYQLIW	6246	8	TRBV20-1	TRBJ1-5	None	TRBC1	TGCAGTGCTAGAGATCTGGGCAGGGAGGTCGAACCCCAGCATTTT	CSARDLGREVEPQHF	5984	9	MAIT	2	12.CD8+ Eff/mem CD161+	12
AACCATGAGAAACCTA-1.IBB100_CD8	AACCATGAGAAACCTA-1	clonotype439.IBB100_CD8	IBB100	TRAV1-2	TRAJ33	None	TRAC	TGTGCTGTGATGGATAGCAACTATCAGTTAATCTGG	CAVMDSNYQLIW	3790	3	NA	NA	NA	NA	NA	NA	NA	NA	MAIT	2	12.CD8+ Eff/mem CD161+	12
AACCATGAGATGCCAG-1.C111_CD8	AACCATGAGATGCCAG-1	clonotype207.C111_CD8	C111	TRAV1-2	TRAJ33	None	TRAC	TGTGCTGTGATGGATAGCAACTATCAGTTAATCTGG	CAVMDSNYQLIW	2176	5	TRBV6-4	TRBJ2-1	None	TRBC2	TGTGCCAGCAGTGTGACAGGGGACTCCAATGAGCAGTTCTTC	CASSVTGDSNEQFF	2256	5	MAIT	2	12.CD8+ Eff/mem CD161+	12
AACCATGAGCGGATCA-1.C111_CD8	AACCATGAGCGGATCA-1	clonotype548.C111_CD8	C111	TRAV1-2	TRAJ33	None	TRAC	TGTGCTGTGGTCGATAGCAACTATCAGTTAATCTGG	CAVVDSNYQLIW	1968	5	NA	NA	NA	NA	NA	NA	NA	NA	MAIT	2	12.CD8+ Eff/mem CD161+	12
AACCATGCAATACGCT-1.IBB100_CD8	AACCATGCAATACGCT-1	clonotype65.IBB100_CD8	IBB100	TRAV1-2	TRAJ33	None	TRAC	TGTGCTGTGAGAGATAGCAACTATCAGTTAATCTGG	CAVRDSNYQLIW	4206	2	TRBV4-3	TRBJ2-3	None	TRBC2	TGCGCCAGCAGCCAAGATCTAGCGGGGGGGCCAGATACGCAGTATTTT	CASSQDLAGGPDTQYF	12986	7	MAIT	2	12.CD8+ Eff/mem CD161+	12
AACCATGCACATTAGC-1.C111_CD8	AACCATGCACATTAGC-1	clonotype2.C111_CD8	C111	TRAV1-2	TRAJ12	None	TRAC	TGTGCTGTGATGGATAGCAGCTATAAATTGATCTTC	CAVMDSSYKLIF	4590	8	TRBV6-1	TRBJ1-2	None	TRBC1	TGTGCCAGCAGTGAAGCGGAACACTATGGCTACACCTTC	CASSEAEHYGYTF	5188	10	MAIT	2	12.CD8+ Eff/mem CD161+	12
AACCATGCAGGCAGTA-1.C100_CD8	AACCATGCAGGCAGTA-1	clonotype790.C100_CD8	C100	TRAV1-2	TRAJ33	None	TRAC	TGTGCTGTGAGGGATAGCAACTATCAGTTAATCTGG	CAVRDSNYQLIW	840	2	TRBV6-5	TRBJ2-7	None	TRBC2	TGTGCCAGCAGTTACGGGACTAGCTCCTACGAGCAGTACTTC	CASSYGTSSYEQYF	2104	3	MAIT	2	12.CD8+ Eff/mem CD161+	12
AACCATGCAGGCAGTA-1.C100_CD8	AACCATGCAGGCAGTA-1	clonotype790.C100_CD8	C100	TRAV12-3	TRAJ44	None	TRAC	TGTGCAATTTATACCGGCACTGCCAGTAAACTCACCTTT	CAIYTGTASKLTF	1010	1	TRBV6-5	TRBJ2-7	None	TRBC2	TGTGCCAGCAGTTACGGGACTAGCTCCTACGAGCAGTACTTC	CASSYGTSSYEQYF	2104	3	MAIT	2	12.CD8+ Eff/mem CD161+	12
AACCATGCAGTCACTA-1.C100_CD8	AACCATGCAGTCACTA-1	clonotype56.C100_CD8	C100	TRAV1-2	TRAJ33	None	TRAC	TGTGCTGTGAGAGATAGCAACTATCAGTTAATCTGG	CAVRDSNYQLIW	4884	8	TRBV6-4	TRBJ2-2	None	TRBC2	TGTGCCAGCAGTGACTCGGACACCGGGGAGCTGTTTTTT	CASSDSDTGELFF	2526	4	MAIT	2	12.CD8+ Eff/mem CD161+	12
AACCATGGTCCTAGCG-1.C111_CD8	AACCATGGTCCTAGCG-1	clonotype53.C111_CD8	C111	TRAV1-2	TRAJ12	None	TRAC	TGTGCTGTGATGGATAGCAGCTATAAATTGATCTTC	CAVMDSSYKLIF	902	1	TRBV20-1	TRBJ1-5	None	TRBC1	TGCAGTGCTAGAGATCTGGGCAGGGAGGTCGAACCCCAGCATTTT	CSARDLGREVEPQHF	1934	2	MAIT	2	12.CD8+ Eff/mem CD161+	12
AACCATGGTCCTAGCG-1.C111_CD8	AACCATGGTCCTAGCG-1	clonotype53.C111_CD8	C111	TRAV1-2	TRAJ12	None	TRAC	TGTGCTGTGATGGATAGCAGCTATAAATTGATCTTC	CAVMDSSYKLIF	902	1	TRBV6-1	TRBJ1-2	None	TRBC1	TGTGCCAGCAGTGAAGCGGAACACTATGGCTACACCTTC	CASSEAEHYGYTF	5146	7	MAIT	2	12.CD8+ Eff/mem CD161+	12
AACCATGTCAACACCA-1.IBB111_CD8	AACCATGTCAACACCA-1	clonotype1005.IBB111_CD8	IBB111	TRAV1-2	TRAJ33	None	TRAC	TGTGCTGTGAGAGATAGCAACTATCAGTTAATCTGG	CAVRDSNYQLIW	2132	3	TRBV5-1	TRBJ2-7	None	TRBC2	TGCGCCAGCAGTGGGACTAGCAGCTACGAGCAGTACTTC	CASSGTSSYEQYF	1510	2	MAIT	4	2.CD4+ Central mem 2	2
AACCATGTCAACACCA-1.IBB111_CD8	AACCATGTCAACACCA-1	clonotype1005.IBB111_CD8	IBB111	TRAV1-2	TRAJ33	None	TRAC	TGTGCTGTGAGAGATAGCAACTATCAGTTAATCTGG	CAVRDSNYQLIW	2132	3	TRBV12-4	TRBJ2-3	None	TRBC2	TGTGCCATCTACCCAGGGGATAGCGGGGGGGAGCAGTATTTT	CAIYPGDSGGEQYF	2450	4	MAIT	4	2.CD4+ Central mem 2	2
AACCATGTCACCTCGT-1.C111_CD8	AACCATGTCACCTCGT-1	clonotype33.C111_CD8	C111	TRAV1-2	TRAJ33	None	TRAC	TGTGCTGTTATGGATAGCAACTATCAGTTAATCTGG	CAVMDSNYQLIW	2230	5	TRBV20-1	TRBJ1-5	None	TRBC1	TGCAGTGCTAGAGATCTGGGCAGGGAGGTCGAACCCCAGCATTTT	CSARDLGREVEPQHF	1488	3	MAIT	2	12.CD8+ Eff/mem CD161+	12
AACCATGTCACCTCGT-1.C111_CD8	AACCATGTCACCTCGT-1	clonotype33.C111_CD8	C111	TRAV1-2	TRAJ33	None	TRAC	TGTGCTGTTATGGATAGCAACTATCAGTTAATCTGG	CAVMDSNYQLIW	2230	5	TRBV20-1	TRBJ2-1	None	TRBC2	TGCAGTGCTAGAGTGGGGACTAGCGGGGGGTTAGACAATGAGCAGTTCTTC	CSARVGTSGGLDNEQFF	4708	10	MAIT	2	12.CD8+ Eff/mem CD161+	12
AACCATGTCATGTCTT-1.C111_CD8	AACCATGTCATGTCTT-1	clonotype1.C111_CD8	C111	TRAV1-2	TRAJ33	None	TRAC	TGTGCTGGTTCGGATAGCAACTATCAGTTAATCTGG	CAGSDSNYQLIW	2144	5	TRBV20-1	TRBJ1-5	None	TRBC1	TGCAGTGCTAGAGATCTGGGCAGGGAGGTCGAACCCCAGCATTTT	CSARDLGREVEPQHF	7064	13	MAIT	2	12.CD8+ Eff/mem CD161+	12
AACCATGTCCAGTAGT-1.C100_CD8	AACCATGTCCAGTAGT-1	clonotype1.C100_CD8	C100	TRAV1-2	TRAJ33	None	TRAC	TGTGCTGTGATGGATAGCAACTATCAGTTAATCTGG	CAVMDSNYQLIW	2554	6	TRBV4-3	TRBJ2-6	None	TRBC2	TGCGCCAGCAGCCAAGATCACAGCTCTGGGGCCAACGTCCTGACTTTC	CASSQDHSSGANVLTF	692	3	MAIT	2	12.CD8+ Eff/mem CD161+	12
AACCATGTCGACGGAA-1.C111_CD8	AACCATGTCGACGGAA-1	clonotype2.C111_CD8	C111	TRAV1-2	TRAJ12	None	TRAC	TGTGCTGTGATGGATAGCAGCTATAAATTGATCTTC	CAVMDSSYKLIF	1686	3	TRBV6-1	TRBJ1-2	None	TRBC1	TGTGCCAGCAGTGAAGCGGAACACTATGGCTACACCTTC	CASSEAEHYGYTF	584	1	MAIT	2	12.CD8+ Eff/mem CD161+	12
AACCATGTCGCCTGAG-1.C100_CD8	AACCATGTCGCCTGAG-1	clonotype317.C100_CD8	C100	TRAV1-2	TRAJ33	None	TRAC	TGTGCTGTGATGGATAGCAACTATCAGTTAATCTGG	CAVMDSNYQLIW	3488	4	TRBV4-3	TRBJ2-6	None	TRBC2	TGCGCCAGCAGCCAAGATCACAGCTCTGGGGCCAACGTCCTGACTTTC	CASSQDHSSGANVLTF	9618	13	MAIT	2	12.CD8+ Eff/mem CD161+	12
AACCATGTCGCCTGAG-1.C100_CD8	AACCATGTCGCCTGAG-1	clonotype317.C100_CD8	C100	TRAV1-2	TRAJ12	None	TRAC	TGTGCTGTGATGGATAGCAGCTATAAATTGATCTTC	CAVMDSSYKLIF	2168	5	TRBV4-3	TRBJ2-6	None	TRBC2	TGCGCCAGCAGCCAAGATCACAGCTCTGGGGCCAACGTCCTGACTTTC	CASSQDHSSGANVLTF	9618	13	MAIT	2	12.CD8+ Eff/mem CD161+	12
AACCGCGAGCCAGTAG-1.C100_CD8	AACCGCGAGCCAGTAG-1	clonotype124.C100_CD8	C100	TRAV1-2	TRAJ33	None	TRAC	TGTGCTGTGCTGGATAGCAACTATCAGTTAATCTGG	CAVLDSNYQLIW	1848	3	NA	NA	NA	NA	NA	NA	NA	NA	MAIT	5	8.CD8+ Transitional eff/mem	8
AACCGCGAGGACGAAA-1.C100_CD8	AACCGCGAGGACGAAA-1	clonotype792.C100_CD8	C100	TRAV1-2	TRAJ33	None	TRAC	TGTGCTGCCATGGATAGCAACTATCAGTTAATCTGG	CAAMDSNYQLIW	4180	6	TRBV6-4	TRBJ2-1	None	TRBC2	TGTGCCAGCAGTGGGGGGGCCTACAATGAGCAGTTCTTC	CASSGGAYNEQFF	4878	8	MAIT	2	12.CD8+ Eff/mem CD161+	12
AACCGCGAGGACGAAA-1.C100_CD8	AACCGCGAGGACGAAA-1	clonotype792.C100_CD8	C100	TRAV1-2	TRAJ33	None	TRAC	TGTGCTGCCATGGATAGCAACTATCAGTTAATCTGG	CAAMDSNYQLIW	4180	6	TRBV6-6	TRBJ2-3	None	TRBC2	TGTGCCAGCAGTTACCGGGACACAGATACGCAGTATTTT	CASSYRDTDTQYF	4664	8	MAIT	2	12.CD8+ Eff/mem CD161+	12
AACCGCGCAAAGGCGT-1.C100_CD8	AACCGCGCAAAGGCGT-1	clonotype87.C100_CD8	C100	TRAV1-2	TRAJ33	None	TRAC	TGTGCTGTCTTGGATAGCAACTATCAGTTAATCTGG	CAVLDSNYQLIW	804	2	TRBV20-1	TRBJ2-5	None	TRBC2	TGCAGTGCTAGTGAGGGACAGGGTATGGAGACCCAGTACTTC	CSASEGQGMETQYF	4560	7	MAIT	2	12.CD8+ Eff/mem CD161+	12
AACCGCGCACGGTAGA-1.C100_CD8	AACCGCGCACGGTAGA-1	clonotype795.C100_CD8	C100	TRAV1-2	TRAJ33	None	TRAC	TGTGCTGTGGTGGATAGCAACTATCAGTTAATCTGG	CAVVDSNYQLIW	2372	4	TRBV6-4	TRBJ1-6	None	TRBC1	TGTGCCAGCAGTGACTCGACAGGGAATTCACCCCTCCACTTT	CASSDSTGNSPLHF	1372	3	MAIT	2	12.CD8+ Eff/mem CD161+	12
AACCGCGCAGGAATCG-1.C111_CD8	AACCGCGCAGGAATCG-1	clonotype303.C111_CD8	C111	TRAV1-2	TRAJ33	None	TRAC	TGTGCTGGTTCGGATAGCAACTATCAGTTAATCTGG	CAGSDSNYQLIW	8910	16	TRBV20-1	TRBJ1-5	None	TRBC1	TGCAGTGCTAGAGATCTGGGCAGGGAGGTCGAACCCCAGCATTTT	CSARDLGREVEPQHF	11384	19	MAIT	2	12.CD8+ Eff/mem CD161+	12
AACCGCGCAGGAATCG-1.C111_CD8	AACCGCGCAGGAATCG-1	clonotype303.C111_CD8	C111	TRAV1-2	TRAJ33	None	TRAC	TGTGCTGTGATGGATAGCAACTATCAGTTAATCTGG	CAVMDSNYQLIW	572	2	TRBV20-1	TRBJ1-5	None	TRBC1	TGCAGTGCTAGAGATCTGGGCAGGGAGGTCGAACCCCAGCATTTT	CSARDLGREVEPQHF	11384	19	MAIT	2	12.CD8+ Eff/mem CD161+	12
AACCGCGGTAAGGGAA-1.C100_CD8	AACCGCGGTAAGGGAA-1	clonotype72.C100_CD8	C100	TRAV4	TRAJ17	None	TRAC	TGCCTCGTGGGTGACATGATCAAAGCTGCAGGCAACAAGCTAACTTTT	CLVGDMIKAAGNKLTF	4056	4	TRBV6-4	TRBJ2-1	None	TRBC2	TGTGCCAGCAGTGAGCGGGGGGGCCACAATGAGCAGTTCTTC	CASSERGGHNEQFF	9562	15	MAIT	2	12.CD8+ Eff/mem CD161+	12
AACCGCGGTAAGGGAA-1.C100_CD8	AACCGCGGTAAGGGAA-1	clonotype72.C100_CD8	C100	TRAV1-2	TRAJ33	None	TRAC	TGTGCTGTGATGGATAGCAACTATCAGTTAATCTGG	CAVMDSNYQLIW	3076	8	TRBV6-4	TRBJ2-1	None	TRBC2	TGTGCCAGCAGTGAGCGGGGGGGCCACAATGAGCAGTTCTTC	CASSERGGHNEQFF	9562	15	MAIT	2	12.CD8+ Eff/mem CD161+	12
AACCGCGGTAGTGAAT-1.C100_CD8	AACCGCGGTAGTGAAT-1	clonotype80.C100_CD8	C100	TRAV1-2	TRAJ33	None	TRAC	TGTGCTGTCATGGATAGCAACTATCAGTTAATCTGG	CAVMDSNYQLIW	2408	3	TRBV4-3	TRBJ1-1	None	TRBC1	TGCGCCAGCAGCCAAGAATTAGGGGGACGGACTGAAGCTTTCTTT	CASSQELGGRTEAFF	10728	15	MAIT	2	12.CD8+ Eff/mem CD161+	12
AACCGCGGTATATGGA-1.C100_CD8	AACCGCGGTATATGGA-1	clonotype107.C100_CD8	C100	TRAV1-2	TRAJ33	None	TRAC	TGTGCTGTGTTGGATAGCAACTATCAGTTAATCTGG	CAVLDSNYQLIW	2576	4	NA	NA	NA	NA	NA	NA	NA	NA	MAIT	2	12.CD8+ Eff/mem CD161+	12
AACCGCGGTCGTTGTA-1.C111_CD8	AACCGCGGTCGTTGTA-1	clonotype1.C111_CD8	C111	TRAV1-2	TRAJ33	None	TRAC	TGTGCTGGTTCGGATAGCAACTATCAGTTAATCTGG	CAGSDSNYQLIW	2252	3	TRBV20-1	TRBJ1-5	None	TRBC1	TGCAGTGCTAGAGATCTGGGCAGGGAGGTCGAACCCCAGCATTTT	CSARDLGREVEPQHF	7280	18	MAIT	2	12.CD8+ Eff/mem CD161+	12
AACCGCGGTGAGGGTT-1.C100_CD8	AACCGCGGTGAGGGTT-1	clonotype45.C100_CD8	C100	TRAV1-2	TRAJ12	None	TRAC	TGTGCCCCTATGGATAGCAGCTATAAATTGATCTTC	CAPMDSSYKLIF	788	2	TRBV20-1	TRBJ2-5	None	TRBC2	TGCAGTGCTAGAGACAGGGACCCCCAAGAGACCCAGTACTTC	CSARDRDPQETQYF	4606	6	MAIT	2	12.CD8+ Eff/mem CD161+	12
AACCGCGTCAACACGT-1.C100_CD8	AACCGCGTCAACACGT-1	clonotype400.C100_CD8	C100	TRAV1-2	TRAJ20	None	TRAC	TGTGCTGTGAGAGATGGGGACTACAAGCTCAGCTTT	CAVRDGDYKLSF	740	1	TRBV6-3	TRBJ2-7	None	TRBC2	TGTGCCAGCAGTTACTCGACTAGCGGGGGCTACGAGCAGTACTTC	CASSYSTSGGYEQYF	778	3	MAIT	2	12.CD8+ Eff/mem CD161+	12
AACCGCGTCATCTGCC-1.C100_CD8	AACCGCGTCATCTGCC-1	clonotype112.C100_CD8	C100	TRAV1-2	TRAJ33	None	TRAC	TGTGCTGTGAGGGATAGCAACTATCAGTTAATCTGG	CAVRDSNYQLIW	1838	2	TRBV6-1	TRBJ2-3	None	TRBC2	TGTGCCAGCAGTGAACTAGCGGGGGGGCCAGATACGCAGTATTTT	CASSELAGGPDTQYF	544	2	MAIT	2	12.CD8+ Eff/mem CD161+	12
AACGTTGAGCTGCAAG-1.IBB100_CD8	AACGTTGAGCTGCAAG-1	clonotype437.IBB100_CD8	IBB100	TRAV1-2	TRAJ33	None	TRAC	TGTGCTGTGATGGATAGCAACTATCAGTTAATCTGG	CAVMDSNYQLIW	258	1	TRBV4-3	TRBJ2-6	None	TRBC2	TGCGCCAGCAGCCAAGACAGGGGTGGGGCCAACGTCCTGACTTTC	CASSQDRGGANVLTF	5546	4	MAIT	2	12.CD8+ Eff/mem CD161+	12
AACGTTGAGCTGCAAG-1.IBB100_CD8	AACGTTGAGCTGCAAG-1	clonotype437.IBB100_CD8	IBB100	TRAV9-2	TRAJ26	None	TRAC	TGTGCTCTGAGTGTTTTTTATAACTATGGTCAGAATTTTGTCTTT	CALSVFYNYGQNFVF	1274	1	TRBV4-3	TRBJ2-6	None	TRBC2	TGCGCCAGCAGCCAAGACAGGGGTGGGGCCAACGTCCTGACTTTC	CASSQDRGGANVLTF	5546	4	MAIT	2	12.CD8+ Eff/mem CD161+	12
AACGTTGAGGGTTTCT-1.C100_CD8	AACGTTGAGGGTTTCT-1	clonotype48.C100_CD8	C100	TRAV1-2	TRAJ33	None	TRAC	TGTGCTGTGAGAGATAGCAACTATCAGTTAATCTGG	CAVRDSNYQLIW	1422	3	TRBV6-4	TRBJ2-2	None	TRBC2	TGTGCCAGCAGTGAGCGGGGGGACACCGGGGAGCTGTTTTTT	CASSERGDTGELFF	3606	5	MAIT	2	12.CD8+ Eff/mem CD161+	12
AACGTTGCAATGAATG-1.C111_CD8	AACGTTGCAATGAATG-1	clonotype132.C111_CD8	C111	TRAV1-2	TRAJ33	None	TRAC	TGTGCTGGGCTTGATAGCAACTATCAGTTAATCTGG	CAGLDSNYQLIW	6598	11	TRBV20-1	TRBJ1-5	None	TRBC1	TGCAGTGCTAGAGATCTGGGCAGGGAGGTCGAACCCCAGCATTTT	CSARDLGREVEPQHF	4564	7	MAIT	2	12.CD8+ Eff/mem CD161+	12
AACGTTGCAATGAATG-1.C111_CD8	AACGTTGCAATGAATG-1	clonotype132.C111_CD8	C111	TRAV1-2	TRAJ33	None	TRAC	TGTGCTGGGCTTGATAGCAACTATCAGTTAATCTGG	CAGLDSNYQLIW	6598	11	TRBV20-1	TRBJ2-1	None	TRBC2	TGCAGTGCTCGGACAGGGGTGGACTACAATGAGCAGTTCTTC	CSARTGVDYNEQFF	11756	16	MAIT	2	12.CD8+ Eff/mem CD161+	12
AACGTTGCAGTATCTG-1.C111_CD8	AACGTTGCAGTATCTG-1	clonotype1.C111_CD8	C111	TRAV1-2	TRAJ33	None	TRAC	TGTGCTGGTTCGGATAGCAACTATCAGTTAATCTGG	CAGSDSNYQLIW	1016	3	TRBV20-1	TRBJ1-5	None	TRBC1	TGCAGTGCTAGAGATCTGGGCAGGGAGGTCGAACCCCAGCATTTT	CSARDLGREVEPQHF	8572	14	MAIT	2	12.CD8+ Eff/mem CD161+	12
AACGTTGCAGTCCTTC-1.C100_CD8	AACGTTGCAGTCCTTC-1	clonotype56.C100_CD8	C100	TRAV1-2	TRAJ33	None	TRAC	TGTGCTGTGAGAGATAGCAACTATCAGTTAATCTGG	CAVRDSNYQLIW	1524	2	TRBV6-4	TRBJ2-2	None	TRBC2	TGTGCCAGCAGTGACTCGGACACCGGGGAGCTGTTTTTT	CASSDSDTGELFF	2584	5	MAIT	2	12.CD8+ Eff/mem CD161+	12
AACGTTGGTCATACTG-1.C111_CD8	AACGTTGGTCATACTG-1	clonotype1.C111_CD8	C111	TRAV1-2	TRAJ33	None	TRAC	TGTGCTGGTTCGGATAGCAACTATCAGTTAATCTGG	CAGSDSNYQLIW	994	3	TRBV20-1	TRBJ1-5	None	TRBC1	TGCAGTGCTAGAGATCTGGGCAGGGAGGTCGAACCCCAGCATTTT	CSARDLGREVEPQHF	6906	10	MAIT	2	12.CD8+ Eff/mem CD161+	12
AACGTTGGTCGATTGT-1.C111_CD8	AACGTTGGTCGATTGT-1	clonotype4.C111_CD8	C111	TRAV1-2	TRAJ33	None	TRAC	TGTGCTGTCATGGATAGCAACTATCAGTTAATCTGG	CAVMDSNYQLIW	1192	4	NA	NA	NA	NA	NA	NA	NA	NA	MAIT	2	12.CD8+ Eff/mem CD161+	12
AACGTTGGTCTGATTG-1.C111_CD8	AACGTTGGTCTGATTG-1	clonotype62.C111_CD8	C111	TRAV1-2	TRAJ33	None	TRAC	TGTGCTGTGAAAGACAGCAACTATCAGTTAATCTGG	CAVKDSNYQLIW	1528	4	TRBV6-7	TRBJ2-2	None	TRBC2	TGTGCCAGCAGTTGGACTAGCACCGGGGAGCTGTTTTTT	CASSWTSTGELFF	7030	10	MAIT	2	12.CD8+ Eff/mem CD161+	12
AACGTTGGTGAGGCTA-1.C100_CD8	AACGTTGGTGAGGCTA-1	clonotype201.C100_CD8	C100	TRAV1-2	TRAJ33	None	TRAC	TGTGCTGTGACCGATAGCAACTATCAGTTAATCTGG	CAVTDSNYQLIW	1460	2	TRBV6-3	TRBJ2-3	None	TRBC2	TGTGCCAGCAGTTACTCTAGCGGGGGGGCCGATACGCAGTATTTT	CASSYSSGGADTQYF	2400	3	MAIT	2	12.CD8+ Eff/mem CD161+	12
AACGTTGGTGCAGTAG-1.C111_CD8	AACGTTGGTGCAGTAG-1	clonotype1.C111_CD8	C111	TRAV1-2	TRAJ33	None	TRAC	TGTGCTGGTTCGGATAGCAACTATCAGTTAATCTGG	CAGSDSNYQLIW	690	3	TRBV20-1	TRBJ1-5	None	TRBC1	TGCAGTGCTAGAGATCTGGGCAGGGAGGTCGAACCCCAGCATTTT	CSARDLGREVEPQHF	6412	13	MAIT	2	12.CD8+ Eff/mem CD161+	12
AACGTTGGTGTAAGTA-1.C100_CD8	AACGTTGGTGTAAGTA-1	clonotype49.C100_CD8	C100	TRAV1-2	TRAJ33	None	TRAC	TGTGCTGTGAGAGATAGCAACTATCAGTTAATCTGG	CAVRDSNYQLIW	1662	3	TRBV5-1	TRBJ2-3	None	TRBC2	TGCGCCAGCAGCTTGACTAGCGGGGGGGCAGATACGCAGTATTTT	CASSLTSGGADTQYF	1666	5	MAIT	2	12.CD8+ Eff/mem CD161+	12
AACGTTGGTGTAAGTA-1.C100_CD8	AACGTTGGTGTAAGTA-1	clonotype49.C100_CD8	C100	TRAV1-2	TRAJ33	None	TRAC	TGTGCTGTGAGAGATAGCAACTATCAGTTAATCTGG	CAVRDSNYQLIW	1662	3	TRBV6-4	TRBJ2-1	None	TRBC2	TGTGCCAGCAGTGACGGGACAGGGTACAATGAGCAGTTCTTC	CASSDGTGYNEQFF	532	2	MAIT	2	12.CD8+ Eff/mem CD161+	12
AACGTTGTCGCATGGC-1.C111_CD8	AACGTTGTCGCATGGC-1	clonotype47.C111_CD8	C111	TRAV1-2	TRAJ33	None	TRAC	TGTGCTGTGAGAGATAGCAACTATCAGTTAATCTGG	CAVRDSNYQLIW	2300	4	TRBV6-3	TRBJ2-2	None	TRBC2	TGTGCCAGCAGTCCTCCGGTAGACACCGGGGAGCTGTTTTTT	CASSPPVDTGELFF	3500	5	MAIT	2	12.CD8+ Eff/mem CD161+	12
AACGTTGTCGCGCCAA-1.C111_CD8	AACGTTGTCGCGCCAA-1	clonotype1.C111_CD8	C111	TRAV1-2	TRAJ33	None	TRAC	TGTGCTGGTTCGGATAGCAACTATCAGTTAATCTGG	CAGSDSNYQLIW	3830	6	TRBV20-1	TRBJ1-5	None	TRBC1	TGCAGTGCTAGAGATCTGGGCAGGGAGGTCGAACCCCAGCATTTT	CSARDLGREVEPQHF	4864	8	MAIT	2	12.CD8+ Eff/mem CD161+	12
AACGTTGTCGTTACAG-1.C111_CD8	AACGTTGTCGTTACAG-1	clonotype1.C111_CD8	C111	TRAV1-2	TRAJ33	None	TRAC	TGTGCTGGTTCGGATAGCAACTATCAGTTAATCTGG	CAGSDSNYQLIW	1482	3	TRBV20-1	TRBJ1-5	None	TRBC1	TGCAGTGCTAGAGATCTGGGCAGGGAGGTCGAACCCCAGCATTTT	CSARDLGREVEPQHF	6138	10	MAIT	2	12.CD8+ Eff/mem CD161+	12
AACTCAGAGAGCTGGT-1.C100_CD8	AACTCAGAGAGCTGGT-1	clonotype1.C100_CD8	C100	TRAV1-2	TRAJ33	None	TRAC	TGTGCTGTGATGGATAGCAACTATCAGTTAATCTGG	CAVMDSNYQLIW	3024	4	TRBV4-3	TRBJ2-6	None	TRBC2	TGCGCCAGCAGCCAAGATCACAGCTCTGGGGCCAACGTCCTGACTTTC	CASSQDHSSGANVLTF	6136	8	MAIT	2	12.CD8+ Eff/mem CD161+	12
AACTCAGAGGCCCTTG-1.C111_CD8	AACTCAGAGGCCCTTG-1	clonotype23.C111_CD8	C111	TRAV1-2	TRAJ20	None	TRAC	TGTGCTGTGAGAGATAGGGACTACAAGCTCAGCTTT	CAVRDRDYKLSF	1408	3	TRBV6-4	TRBJ2-1	None	TRBC2	TGTGCCAGCAACCACGGACTAGAATCGGGTGAGCAGTTCTTC	CASNHGLESGEQFF	3630	4	MAIT	2	12.CD8+ Eff/mem CD161+	12
AACTCAGAGTCGCCGT-1.C111_CD8	AACTCAGAGTCGCCGT-1	clonotype2.C111_CD8	C111	TRAV1-2	TRAJ12	None	TRAC	TGTGCTGTGATGGATAGCAGCTATAAATTGATCTTC	CAVMDSSYKLIF	1724	3	TRBV6-1	TRBJ1-2	None	TRBC1	TGTGCCAGCAGTGAAGCGGAACACTATGGCTACACCTTC	CASSEAEHYGYTF	2748	4	MAIT	2	12.CD8+ Eff/mem CD161+	12
AACTCAGAGTCTCGGC-1.C111_CD8	AACTCAGAGTCTCGGC-1	clonotype7.C111_CD8	C111	TRAV1-2	TRAJ33	None	TRAC	TGTGCTGTGAGAGATAGCAACTATCAGTTAATCTGG	CAVRDSNYQLIW	3282	6	NA	NA	NA	NA	NA	NA	NA	NA	MAIT	2	12.CD8+ Eff/mem CD161+	12
AACTCAGAGTGTCCCG-1.C111_CD8	AACTCAGAGTGTCCCG-1	clonotype62.C111_CD8	C111	TRAV1-2	TRAJ33	None	TRAC	TGTGCTGTGAAAGACAGCAACTATCAGTTAATCTGG	CAVKDSNYQLIW	854	1	TRBV6-7	TRBJ2-2	None	TRBC2	TGTGCCAGCAGTTGGACTAGCACCGGGGAGCTGTTTTTT	CASSWTSTGELFF	9518	12	MAIT	2	12.CD8+ Eff/mem CD161+	12
AACTCAGCACCAGGCT-1.C100_CD8	AACTCAGCACCAGGCT-1	clonotype1.C100_CD8	C100	TRAV1-2	TRAJ33	None	TRAC	TGTGCTGTGATGGATAGCAACTATCAGTTAATCTGG	CAVMDSNYQLIW	4372	5	TRBV4-3	TRBJ2-6	None	TRBC2	TGCGCCAGCAGCCAAGATCACAGCTCTGGGGCCAACGTCCTGACTTTC	CASSQDHSSGANVLTF	6324	10	MAIT	2	12.CD8+ Eff/mem CD161+	12
AACTCAGCATGGAATA-1.C100_CD8	AACTCAGCATGGAATA-1	clonotype9.C100_CD8	C100	TRAV1-2	TRAJ33	None	TRAC	TGTGCTGTCCTGGATAGCAACTATCAGTTAATCTGG	CAVLDSNYQLIW	1336	2	TRBV4-3	TRBJ2-2	None	TRBC2	TGCGCCAGCAGCCGGACTAGCGGGGGGGCCGGGGAGCTGTTTTTT	CASSRTSGGAGELFF	3716	6	MAIT	2	12.CD8+ Eff/mem CD161+	12
AACTCAGGTCCGAATT-1.C111_CD8	AACTCAGGTCCGAATT-1	clonotype8.C111_CD8	C111	TRAV1-2	TRAJ33	None	TRAC	TGTGCTGTGATGGATAGCAACTATCAGTTAATCTGG	CAVMDSNYQLIW	1074	3	TRBV6-1	TRBJ2-6	None	TRBC2	TGTGCCAGCAGTGGTGACGGCTCTGGGGCCAACGTCCTGACTTTC	CASSGDGSGANVLTF	5898	8	MAIT	2	12.CD8+ Eff/mem CD161+	12
AACTCAGGTGAGGCTA-1.C111_CD8	AACTCAGGTGAGGCTA-1	clonotype5.C111_CD8	C111	TRAV1-2	TRAJ33	None	TRAC	TGTGCTGTTATGGATAGCAACTATCAGTTAATCTGG	CAVMDSNYQLIW	2082	3	TRBV20-1	TRBJ2-1	None	TRBC2	TGCAGTGCTAGAGTGGGGACTAGCGGGGGGTTAGACAATGAGCAGTTCTTC	CSARVGTSGGLDNEQFF	5310	11	MAIT	2	12.CD8+ Eff/mem CD161+	12
AACTCAGGTGGGTCAA-1.C111_CD8	AACTCAGGTGGGTCAA-1	clonotype1.C111_CD8	C111	TRAV1-2	TRAJ33	None	TRAC	TGTGCTGGTTCGGATAGCAACTATCAGTTAATCTGG	CAGSDSNYQLIW	846	1	TRBV20-1	TRBJ1-5	None	TRBC1	TGCAGTGCTAGAGATCTGGGCAGGGAGGTCGAACCCCAGCATTTT	CSARDLGREVEPQHF	7408	10	MAIT	2	12.CD8+ Eff/mem CD161+	12
AACTCAGGTGTGCCTG-1.C111_CD8	AACTCAGGTGTGCCTG-1	clonotype1.C111_CD8	C111	TRAV1-2	TRAJ33	None	TRAC	TGTGCTGGTTCGGATAGCAACTATCAGTTAATCTGG	CAGSDSNYQLIW	2656	4	TRBV20-1	TRBJ1-5	None	TRBC1	TGCAGTGCTAGAGATCTGGGCAGGGAGGTCGAACCCCAGCATTTT	CSARDLGREVEPQHF	3746	6	MAIT	2	12.CD8+ Eff/mem CD161+	12
AACTCAGGTTGGACCC-1.C100_CD8	AACTCAGGTTGGACCC-1	clonotype32.C100_CD8	C100	TRAV1-2	TRAJ12	None	TRAC	TGTGCTGTGATGGATAGCAGCTATAAATTGATCTTC	CAVMDSSYKLIF	3016	4	TRBV6-4	TRBJ2-1	None	TRBC2	TGTGCCAGCAGTGACTCTAGCGGGGGGGCCAATGAGCAGTTCTTC	CASSDSSGGANEQFF	1736	5	MAIT	2	12.CD8+ Eff/mem CD161+	12
AACTCAGGTTTGGGCC-1.C100_CD8	AACTCAGGTTTGGGCC-1	clonotype37.C100_CD8	C100	TRAV1-2	TRAJ33	None	TRAC	TGTGCTGGGATGGATAGCAACTATCAGTTAATCTGG	CAGMDSNYQLIW	470	2	NA	NA	NA	NA	NA	NA	NA	NA	MAIT	2	12.CD8+ Eff/mem CD161+	12
AACTCAGTCACAGGCC-1.C111_CD8	AACTCAGTCACAGGCC-1	clonotype1.C111_CD8	C111	TRAV1-2	TRAJ33	None	TRAC	TGTGCTGGTTCGGATAGCAACTATCAGTTAATCTGG	CAGSDSNYQLIW	668	1	TRBV20-1	TRBJ1-5	None	TRBC1	TGCAGTGCTAGAGATCTGGGCAGGGAGGTCGAACCCCAGCATTTT	CSARDLGREVEPQHF	5782	8	MAIT	2	12.CD8+ Eff/mem CD161+	12
AACTCAGTCCCTAACC-1.C111_CD8	AACTCAGTCCCTAACC-1	clonotype8.C111_CD8	C111	TRAV1-2	TRAJ33	None	TRAC	TGTGCTGTGATGGATAGCAACTATCAGTTAATCTGG	CAVMDSNYQLIW	448	1	TRBV6-1	TRBJ2-6	None	TRBC2	TGTGCCAGCAGTGGTGACGGCTCTGGGGCCAACGTCCTGACTTTC	CASSGDGSGANVLTF	7238	8	MAIT	2	12.CD8+ Eff/mem CD161+	12
AACTCAGTCGATGAGG-1.C100_CD8	AACTCAGTCGATGAGG-1	clonotype6.C100_CD8	C100	TRAV1-2	TRAJ33	None	TRAC	TGTGCTGTGAGGGATAGCAACTATCAGTTAATCTGG	CAVRDSNYQLIW	3092	5	NA	NA	NA	NA	NA	NA	NA	NA	MAIT	2	12.CD8+ Eff/mem CD161+	12
AACTCAGTCGGAGCAA-1.C111_CD8	AACTCAGTCGGAGCAA-1	clonotype47.C111_CD8	C111	TRAV1-2	TRAJ33	None	TRAC	TGTGCTGTGAGAGATAGCAACTATCAGTTAATCTGG	CAVRDSNYQLIW	1476	2	TRBV6-3	TRBJ2-2	None	TRBC2	TGTGCCAGCAGTCCTCCGGTAGACACCGGGGAGCTGTTTTTT	CASSPPVDTGELFF	2584	4	MAIT	2	12.CD8+ Eff/mem CD161+	12
AACTCAGTCTCTTGAT-1.IBB100_CD8	AACTCAGTCTCTTGAT-1	clonotype446.IBB100_CD8	IBB100	TRAV1-2	TRAJ33	None	TRAC	TGTGCTGTGATGGATAGCAACTATCAGTTAATCTGG	CAVMDSNYQLIW	1284	2	TRBV4-3	TRBJ2-7	None	TRBC2	TGCGCCAGCAGCCAAGATCAGGGCCTTGAGGTAGGGGAGCAGTACTTC	CASSQDQGLEVGEQYF	1562	1	MAIT	2	12.CD8+ Eff/mem CD161+	12
AACTCCCAGAAACCGC-1.C111_CD8	AACTCCCAGAAACCGC-1	clonotype986.C111_CD8	C111	TRAV1-2	TRAJ33	None	TRAC	TGTGCTGTGAGAGATTTCAACTATCAGTTAATCTGG	CAVRDFNYQLIW	3962	7	NA	NA	NA	NA	NA	NA	NA	NA	MAIT	2	12.CD8+ Eff/mem CD161+	12
AACTCCCAGAGGGCTT-1.C111_CD8	AACTCCCAGAGGGCTT-1	clonotype2.C111_CD8	C111	TRAV1-2	TRAJ12	None	TRAC	TGTGCTGTGATGGATAGCAGCTATAAATTGATCTTC	CAVMDSSYKLIF	3324	7	TRBV6-1	TRBJ1-2	None	TRBC1	TGTGCCAGCAGTGAAGCGGAACACTATGGCTACACCTTC	CASSEAEHYGYTF	1940	5	MAIT	2	12.CD8+ Eff/mem CD161+	12
AACTCCCAGCCACGTC-1.C111_CD8	AACTCCCAGCCACGTC-1	clonotype110.C111_CD8	C111	TRAV1-2	TRAJ33	None	TRAC	TGTGCTGTGACCGATAGCAACTATCAGTTAATCTGG	CAVTDSNYQLIW	2592	5	TRBV6-6	TRBJ2-3	None	TRBC2	TGTGCCAGCAGTTATCGGGAGACAGATACGCAGTATTTT	CASSYRETDTQYF	9234	13	MAIT	2	12.CD8+ Eff/mem CD161+	12
AACTCCCAGCGTAATA-1.C111_CD8	AACTCCCAGCGTAATA-1	clonotype44.C111_CD8	C111	TRAV1-2	TRAJ33	None	TRAC	TGTGCTGTGATGGATAGCAACTATCAGTTAATCTGG	CAVMDSNYQLIW	1840	3	NA	NA	NA	NA	NA	NA	NA	NA	MAIT	2	12.CD8+ Eff/mem CD161+	12
AACTCCCAGGACAGAA-1.C111_CD8	AACTCCCAGGACAGAA-1	clonotype40.C111_CD8	C111	TRAV1-2	TRAJ33	None	TRAC	TGTGCTGGTTCGGATAGCAACTATCAGTTAATCTGG	CAGSDSNYQLIW	1508	2	TRBV20-1	TRBJ1-5	None	TRBC1	TGCAGTGCTAGAGATCTGGGCAGGGAGGTCGAACCCCAGCATTTT	CSARDLGREVEPQHF	2458	4	MAIT	2	12.CD8+ Eff/mem CD161+	12
AACTCCCAGGACAGAA-1.C111_CD8	AACTCCCAGGACAGAA-1	clonotype40.C111_CD8	C111	TRAV1-2	TRAJ33	None	TRAC	TGTGCTGGTTCGGATAGCAACTATCAGTTAATCTGG	CAGSDSNYQLIW	1508	2	TRBV6-1	TRBJ1-2	None	TRBC1	TGTGCCAGCAGTGAAGCGGAACACTATGGCTACACCTTC	CASSEAEHYGYTF	3160	4	MAIT	2	12.CD8+ Eff/mem CD161+	12
AACTCCCAGGACAGAA-1.C111_CD8	AACTCCCAGGACAGAA-1	clonotype40.C111_CD8	C111	TRAV1-2	TRAJ12	None	TRAC	TGTGCTGTGATGGATAGCAGCTATAAATTGATCTTC	CAVMDSSYKLIF	730	3	TRBV20-1	TRBJ1-5	None	TRBC1	TGCAGTGCTAGAGATCTGGGCAGGGAGGTCGAACCCCAGCATTTT	CSARDLGREVEPQHF	2458	4	MAIT	2	12.CD8+ Eff/mem CD161+	12
AACTCCCAGGACAGAA-1.C111_CD8	AACTCCCAGGACAGAA-1	clonotype40.C111_CD8	C111	TRAV1-2	TRAJ12	None	TRAC	TGTGCTGTGATGGATAGCAGCTATAAATTGATCTTC	CAVMDSSYKLIF	730	3	TRBV6-1	TRBJ1-2	None	TRBC1	TGTGCCAGCAGTGAAGCGGAACACTATGGCTACACCTTC	CASSEAEHYGYTF	3160	4	MAIT	2	12.CD8+ Eff/mem CD161+	12
AACTCCCAGGCTCATT-1.C111_CD8	AACTCCCAGGCTCATT-1	clonotype121.C111_CD8	C111	TRAV1-2	TRAJ33	None	TRAC	TGTGCTGTCCTGGATAGCAACTATCAGTTAATCTGG	CAVLDSNYQLIW	948	4	TRBV19	TRBJ1-1	None	TRBC1	TGTGCCAGTAGTCTGACTGAGAACACTGAAGCTTTCTTT	CASSLTENTEAFF	2858	7	MAIT	2	12.CD8+ Eff/mem CD161+	12
AACTCCCCAATGGAAT-1.C111_CD8	AACTCCCCAATGGAAT-1	clonotype554.C111_CD8	C111	TRAV1-2	TRAJ33	None	TRAC	TGTGCTGCTATGGATAGCAACTATCAGTTAATCTGG	CAAMDSNYQLIW	3682	5	TRBV6-4	TRBJ2-1	None	TRBC2	TGTGCCAGCAGTGACTTCAAACAGGGGGCCGATGAGCAGTTCTTC	CASSDFKQGADEQFF	2922	5	MAIT	2	12.CD8+ Eff/mem CD161+	12
AACTCCCCACCAACCG-1.C100_CD8	AACTCCCCACCAACCG-1	clonotype401.C100_CD8	C100	TRAV1-2	TRAJ20	None	TRAC	TGTGCTGTGAGCGCCGGAGACTACAAGCTCAGCTTT	CAVSAGDYKLSF	2898	4	NA	NA	NA	NA	NA	NA	NA	NA	MAIT	2	12.CD8+ Eff/mem CD161+	12
AACTCCCCAGGAATCG-1.C100_CD8	AACTCCCCAGGAATCG-1	clonotype318.C100_CD8	C100	TRAV1-2	TRAJ33	None	TRAC	TGTGCTGTGAGAGATAGCAACTATCAGTTAATCTGG	CAVRDSNYQLIW	5876	7	TRBV7-6	TRBJ2-6	None	TRBC2	TGTGCCAGCAGCTTGACAATCTCTGGGGCCAACGTCCTGACTTTC	CASSLTISGANVLTF	6952	10	MAIT	2	12.CD8+ Eff/mem CD161+	12
AACTCCCCATTTCACT-1.IBB111_CD8	AACTCCCCATTTCACT-1	clonotype567.IBB111_CD8	IBB111	TRAV1-2	TRAJ33	None	TRAC	TGTGCTGTGAAGGATAGCAACTATCAGTTAATCTGG	CAVKDSNYQLIW	398	1	TRBV20-1	TRBJ2-5	None	TRBC2	TGCAGTGCTAGAGAGGGGGTAAGGGCCGAGACCCAGTACTTC	CSAREGVRAETQYF	2488	5	MAIT	2	12.CD8+ Eff/mem CD161+	12
AACTCCCGTAATCGTC-1.C111_CD8	AACTCCCGTAATCGTC-1	clonotype4.C111_CD8	C111	TRAV1-2	TRAJ33	None	TRAC	TGTGCTGTCATGGATAGCAACTATCAGTTAATCTGG	CAVMDSNYQLIW	2072	3	NA	NA	NA	NA	NA	NA	NA	NA	MAIT	2	12.CD8+ Eff/mem CD161+	12
AACTCCCGTCACCTAA-1.IBB100_CD8	AACTCCCGTCACCTAA-1	clonotype1021.IBB100_CD8	IBB100	TRAV1-2	TRAJ33	None	TRAC	TGTGCTGTGGTGGATAGCAACTATCAGTTAATCTGG	CAVVDSNYQLIW	4990	3	TRBV20-1	TRBJ2-1	None	TRBC2	TGCAGTGTCAGTGGACTGTTCTCCTACAATGAGCAGTTCTTC	CSVSGLFSYNEQFF	3908	2	MAIT	2	12.CD8+ Eff/mem CD161+	12
AACTCCCGTGCCTGCA-1.C111_CD8	AACTCCCGTGCCTGCA-1	clonotype4.C111_CD8	C111	TRAV1-2	TRAJ33	None	TRAC	TGTGCTGTCATGGATAGCAACTATCAGTTAATCTGG	CAVMDSNYQLIW	2082	4	NA	NA	NA	NA	NA	NA	NA	NA	MAIT	2	12.CD8+ Eff/mem CD161+	12
AACTCCCGTGCCTGGT-1.C100_CD8	AACTCCCGTGCCTGGT-1	clonotype227.C100_CD8	C100	TRAV1-2	TRAJ12	None	TRAC	TGTGCTGTGATGGATAGCAGCTATAAATTGATCTTC	CAVMDSSYKLIF	2198	5	TRBV6-1	TRBJ2-5	None	TRBC2	TGTGCCAGCAGTGAAGCAGCGGGGGGGCCAGAGACCCAGTACTTC	CASSEAAGGPETQYF	2312	5	MAIT	2	12.CD8+ Eff/mem CD161+	12
AACTCCCGTGGTACAG-1.C111_CD8	AACTCCCGTGGTACAG-1	clonotype6.C111_CD8	C111	TRAV1-2	TRAJ12	None	TRAC	TGTGCTGTGATGGATAGCAGCTATAAATTGATCTTC	CAVMDSSYKLIF	2508	6	NA	NA	NA	NA	NA	NA	NA	NA	MAIT	2	12.CD8+ Eff/mem CD161+	12
AACTCCCGTTCAGTAC-1.C111_CD8	AACTCCCGTTCAGTAC-1	clonotype2.C111_CD8	C111	TRAV1-2	TRAJ12	None	TRAC	TGTGCTGTGATGGATAGCAGCTATAAATTGATCTTC	CAVMDSSYKLIF	1872	4	TRBV6-1	TRBJ1-2	None	TRBC1	TGTGCCAGCAGTGAAGCGGAACACTATGGCTACACCTTC	CASSEAEHYGYTF	2436	3	MAIT	2	12.CD8+ Eff/mem CD161+	12
AACTCCCGTTGGTTTG-1.C111_CD8	AACTCCCGTTGGTTTG-1	clonotype136.C111_CD8	C111	TRAV1-2	TRAJ33	None	TRAC	TGTGCTGTGTTTAATAGCAACTATCAGTTAATCTGG	CAVFNSNYQLIW	1092	2	NA	NA	NA	NA	NA	NA	NA	NA	MAIT	2	12.CD8+ Eff/mem CD161+	12
AACTCCCTCAACCAAC-1.IBB100_CD8	AACTCCCTCAACCAAC-1	clonotype1024.IBB100_CD8	IBB100	TRAV1-2	TRAJ33	None	TRAC	TGTGCTGTGATGGATAGCAACTATCAGTTAATCTGG	CAVMDSNYQLIW	2304	2	TRBV15	TRBJ2-3	None	TRBC2	TGTGCCACCAGCAGAAGCGGGGGGGCCACAGATACGCAGTATTTT	CATSRSGGATDTQYF	4372	4	MAIT	2	12.CD8+ Eff/mem CD161+	12
AACTCCCTCAATCACG-1.C100_CD8	AACTCCCTCAATCACG-1	clonotype802.C100_CD8	C100	TRAV1-2	TRAJ33	None	TRAC	TGTGCTGTGAGGGATAGCAACTATCAGTTAATCTGG	CAVRDSNYQLIW	2554	3	TRBV7-9	TRBJ1-2	None	TRBC1	TGTGCCAGCAGCGACGGACAGTCCTATGGCTACACCTTC	CASSDGQSYGYTF	11218	12	MAIT	2	12.CD8+ Eff/mem CD161+	12
AACTCCCTCACCTCGT-1.C111_CD8	AACTCCCTCACCTCGT-1	clonotype2.C111_CD8	C111	TRAV1-2	TRAJ12	None	TRAC	TGTGCTGTGATGGATAGCAGCTATAAATTGATCTTC	CAVMDSSYKLIF	4518	4	TRBV6-1	TRBJ1-2	None	TRBC1	TGTGCCAGCAGTGAAGCGGAACACTATGGCTACACCTTC	CASSEAEHYGYTF	3608	5	MAIT	2	12.CD8+ Eff/mem CD161+	12
AACTCCCTCAGGCAAG-1.C111_CD8	AACTCCCTCAGGCAAG-1	clonotype305.C111_CD8	C111	TRAV1-2	TRAJ33	None	TRAC	TGTGCTGTGATGAACAGCAACTATCAGTTAATCTGG	CAVMNSNYQLIW	1242	3	TRBV6-1	TRBJ1-1	None	TRBC1	TGTGCCAGCAGTGAGGACGGGGACGTCGCTGAAGCTTTCTTT	CASSEDGDVAEAFF	5580	10	MAIT	2	12.CD8+ Eff/mem CD161+	12
AACTCCCTCCAAACTG-1.C111_CD8	AACTCCCTCCAAACTG-1	clonotype1.C111_CD8	C111	TRAV1-2	TRAJ33	None	TRAC	TGTGCTGGTTCGGATAGCAACTATCAGTTAATCTGG	CAGSDSNYQLIW	2838	5	TRBV20-1	TRBJ1-5	None	TRBC1	TGCAGTGCTAGAGATCTGGGCAGGGAGGTCGAACCCCAGCATTTT	CSARDLGREVEPQHF	6924	11	MAIT	2	12.CD8+ Eff/mem CD161+	12
AACTCCCTCCCAGGTG-1.C111_CD8	AACTCCCTCCCAGGTG-1	clonotype1.C111_CD8	C111	TRAV1-2	TRAJ33	None	TRAC	TGTGCTGGTTCGGATAGCAACTATCAGTTAATCTGG	CAGSDSNYQLIW	3662	5	TRBV20-1	TRBJ1-5	None	TRBC1	TGCAGTGCTAGAGATCTGGGCAGGGAGGTCGAACCCCAGCATTTT	CSARDLGREVEPQHF	4004	7	MAIT	2	12.CD8+ Eff/mem CD161+	12
AACTCCCTCCGAAGAG-1.C100_CD8	AACTCCCTCCGAAGAG-1	clonotype67.C100_CD8	C100	TRAV1-2	TRAJ33	None	TRAC	TGTGCTGTGAGAGATAGCAACTATCAGTTAATCTGG	CAVRDSNYQLIW	3814	6	TRBV6-4	TRBJ2-2	None	TRBC2	TGTGCCAGCAGTCGGGACAACACCGGGGAGCTGTTTTTT	CASSRDNTGELFF	3342	5	MAIT	2	12.CD8+ Eff/mem CD161+	12
AACTCCCTCGACAGCC-1.C111_CD8	AACTCCCTCGACAGCC-1	clonotype2.C111_CD8	C111	TRAV1-2	TRAJ12	None	TRAC	TGTGCTGTGATGGATAGCAGCTATAAATTGATCTTC	CAVMDSSYKLIF	2842	6	TRBV6-1	TRBJ1-2	None	TRBC1	TGTGCCAGCAGTGAAGCGGAACACTATGGCTACACCTTC	CASSEAEHYGYTF	5446	8	MAIT	2	12.CD8+ Eff/mem CD161+	12
AACTCCCTCTCCAACC-1.C111_CD8	AACTCCCTCTCCAACC-1	clonotype1.C111_CD8	C111	TRAV1-2	TRAJ33	None	TRAC	TGTGCTGGTTCGGATAGCAACTATCAGTTAATCTGG	CAGSDSNYQLIW	732	2	TRBV20-1	TRBJ1-5	None	TRBC1	TGCAGTGCTAGAGATCTGGGCAGGGAGGTCGAACCCCAGCATTTT	CSARDLGREVEPQHF	7672	11	MAIT	2	12.CD8+ Eff/mem CD161+	12
AACTCTTAGAAGCCCA-1.C111_CD8	AACTCTTAGAAGCCCA-1	clonotype1.C111_CD8	C111	TRAV1-2	TRAJ33	None	TRAC	TGTGCTGGTTCGGATAGCAACTATCAGTTAATCTGG	CAGSDSNYQLIW	32	2	TRBV20-1	TRBJ1-5	None	TRBC1	TGCAGTGCTAGAGATCTGGGCAGGGAGGTCGAACCCCAGCATTTT	CSARDLGREVEPQHF	5422	12	MAIT	2	12.CD8+ Eff/mem CD161+	12
AACTCTTAGAATTGTG-1.C100_CD8	AACTCTTAGAATTGTG-1	clonotype1.C100_CD8	C100	TRAV1-2	TRAJ33	None	TRAC	TGTGCTGTGATGGATAGCAACTATCAGTTAATCTGG	CAVMDSNYQLIW	2960	5	TRBV4-3	TRBJ2-6	None	TRBC2	TGCGCCAGCAGCCAAGATCACAGCTCTGGGGCCAACGTCCTGACTTTC	CASSQDHSSGANVLTF	8368	13	MAIT	2	12.CD8+ Eff/mem CD161+	12
AACTCTTAGCCATCGC-1.C100_CD8	AACTCTTAGCCATCGC-1	clonotype804.C100_CD8	C100	TRAV1-2	TRAJ33	None	TRAC	TGTGCTGCGATGGATAGCAACTATCAGTTAATCTGG	CAAMDSNYQLIW	2244	8	TRBV29-1	TRBJ1-1	None	TRBC1	TGCAGCGTCCACCTGGGGACCACTGAAGCTTTCTTT	CSVHLGTTEAFF	1820	3	MAIT	2	12.CD8+ Eff/mem CD161+	12
AACTCTTAGCCATCGC-1.C100_CD8	AACTCTTAGCCATCGC-1	clonotype804.C100_CD8	C100	TRAV1-2	TRAJ33	None	TRAC	TGTGCTGCGATGGATAGCAACTATCAGTTAATCTGG	CAAMDSNYQLIW	2244	8	TRBV6-5	TRBJ1-6	None	TRBC1	TGTGCCAGCAGCGACTGGGACAGGGCGGAAACTTCACCCCTCCACTTT	CASSDWDRAETSPLHF	5072	10	MAIT	2	12.CD8+ Eff/mem CD161+	12
AACTCTTAGCGGCTTC-1.C111_CD8	AACTCTTAGCGGCTTC-1	clonotype990.C111_CD8	C111	TRAV1-2	TRAJ33	None	TRAC	TGTGCTGTAGTAGATAGCAACTATCAGTTAATCTGG	CAVVDSNYQLIW	1376	2	TRBV20-1	TRBJ2-2	None	TRBC2	TGCAGTGCTAGAGTTGGGGGAGCGGACACCGGGGAGCTGTTTTTT	CSARVGGADTGELFF	6532	12	MAIT	2	12.CD8+ Eff/mem CD161+	12
AACTCTTAGGGATGGG-1.C111_CD8	AACTCTTAGGGATGGG-1	clonotype306.C111_CD8	C111	TRAV1-2	TRAJ33	None	TRAC	TGTGCCTCCGCCGATAGCAACTATCAGTTAATCTGG	CASADSNYQLIW	4856	6	TRBV6-4	TRBJ2-1	None	TRBC2	TGTGCCAGCAGTGACTCTAGGGGGGGCGATGAGCAGTTCTTC	CASSDSRGGDEQFF	3912	6	MAIT	2	12.CD8+ Eff/mem CD161+	12
AACTCTTAGTATTGGA-1.C100_CD8	AACTCTTAGTATTGGA-1	clonotype156.C100_CD8	C100	TRAV1-2	TRAJ33	None	TRAC	TGTGCTGTGACGGATAGCAACTATCAGTTAATCTGG	CAVTDSNYQLIW	934	2	TRBV6-3	TRBJ2-1	None	TRBC2	TGTGCCAGCAGTTACGGGGGGGCCTACAATGAGCAGTTCTTC	CASSYGGAYNEQFF	3360	6	MAIT	2	12.CD8+ Eff/mem CD161+	12
AACTCTTAGTGGCACA-1.C100_CD8	AACTCTTAGTGGCACA-1	clonotype201.C100_CD8	C100	TRAV1-2	TRAJ33	None	TRAC	TGTGCTGTGACCGATAGCAACTATCAGTTAATCTGG	CAVTDSNYQLIW	3896	5	TRBV6-3	TRBJ2-3	None	TRBC2	TGTGCCAGCAGTTACTCTAGCGGGGGGGCCGATACGCAGTATTTT	CASSYSSGGADTQYF	702	2	MAIT	2	12.CD8+ Eff/mem CD161+	12
AACTCTTCAAGACGTG-1.C100_CD8	AACTCTTCAAGACGTG-1	clonotype203.C100_CD8	C100	TRAV1-2	TRAJ33	None	TRAC	TGTGCTGTGATGGATAGCAACTATCAGTTAATCTGG	CAVMDSNYQLIW	2820	3	TRBV20-1	TRBJ2-5	None	TRBC2	TGCAGTGCTAGACTAGCGGGGGGGCAAGAGACCCAGTACTTC	CSARLAGGQETQYF	7176	19	MAIT	2	12.CD8+ Eff/mem CD161+	12
AACTCTTCACCGAAAG-1.C111_CD8	AACTCTTCACCGAAAG-1	clonotype34.C111_CD8	C111	TRAV1-2	TRAJ33	None	TRAC	TGTGCTGCTATGGATAGCAACTATCAGTTAATCTGG	CAAMDSNYQLIW	1588	2	TRBV20-1	TRBJ2-7	None	TRBC2	TGCAGTGCTTCTTTTCCGGGGCGGGGGGGTCGCGAGCAGTACTTC	CSASFPGRGGREQYF	3392	7	MAIT	2	12.CD8+ Eff/mem CD161+	12
AACTCTTCACGGCCAT-1.IBB111_CD8	AACTCTTCACGGCCAT-1	clonotype570.IBB111_CD8	IBB111	TRAV1-2	TRAJ33	None	TRAC	TGTGCTTTCATGGATAGCAACTATCAGTTAATCTGG	CAFMDSNYQLIW	1820	2	TRBV19	TRBJ2-5	None	TRBC2	TGTGCCAGTAGTCCGATGGATGCTCGCCAAGAGACCCAGTACTTC	CASSPMDARQETQYF	2470	7	MAIT	2	12.CD8+ Eff/mem CD161+	12
AACTCTTCACGGCCAT-1.IBB111_CD8	AACTCTTCACGGCCAT-1	clonotype570.IBB111_CD8	IBB111	TRAV1-2	TRAJ33	None	TRAC	TGTGCTTTCATGGATAGCAACTATCAGTTAATCTGG	CAFMDSNYQLIW	1820	2	TRBV6-2	TRBJ2-1	None	TRBC2	TGTGCCAGCAGTAAGAAGGTGGATTACAATGAGCAGTTCTTC	CASSKKVDYNEQFF	2260	5	MAIT	2	12.CD8+ Eff/mem CD161+	12
AACTCTTCACTCGACG-1.C111_CD8	AACTCTTCACTCGACG-1	clonotype1.C111_CD8	C111	TRAV1-2	TRAJ33	None	TRAC	TGTGCTGGTTCGGATAGCAACTATCAGTTAATCTGG	CAGSDSNYQLIW	1706	2	TRBV20-1	TRBJ1-5	None	TRBC1	TGCAGTGCTAGAGATCTGGGCAGGGAGGTCGAACCCCAGCATTTT	CSARDLGREVEPQHF	196	2	MAIT	2	12.CD8+ Eff/mem CD161+	12
AACTCTTCATTTCAGG-1.IBB111_CD8	AACTCTTCATTTCAGG-1	clonotype40.IBB111_CD8	IBB111	TRAV1-2	TRAJ20	None	TRAC	TGTGCTGTGAGAGATGGGGACTACAAGCTCAGCTTT	CAVRDGDYKLSF	2838	7	TRBV4-2	TRBJ2-6	None	TRBC2	TGTGCCAGCAGCCAAGAAATCTCTGGGGCCAACGTCCTGACTTTC	CASSQEISGANVLTF	12844	20	MAIT	2	12.CD8+ Eff/mem CD161+	12
AACTCTTGTCTCTCGT-1.C100_CD8	AACTCTTGTCTCTCGT-1	clonotype145.C100_CD8	C100	TRAV1-2	TRAJ33	None	TRAC	TGTGCTGTTTCTGATAGCAACTATCAGTTAATCTGG	CAVSDSNYQLIW	3262	4	TRBV6-4	TRBJ2-2	None	TRBC2	TGTGCCAGCAGTGACGGGACTAGCAACACCGGGGAGCTGTTTTTT	CASSDGTSNTGELFF	2596	4	MAIT	2	12.CD8+ Eff/mem CD161+	12
AACTCTTGTGGCTCCA-1.C111_CD8	AACTCTTGTGGCTCCA-1	clonotype307.C111_CD8	C111	TRAV1-2	TRAJ33	None	TRAC	TGTGCTGGTTCGGATAGCAACTATCAGTTAATCTGG	CAGSDSNYQLIW	1240	2	TRBV20-1	TRBJ1-5	None	TRBC1	TGCAGTGCTAGAGATCTGGGCAGGGAGGTCGAACCCCAGCATTTT	CSARDLGREVEPQHF	2732	5	MAIT	2	12.CD8+ Eff/mem CD161+	12
AACTCTTGTGGCTCCA-1.C111_CD8	AACTCTTGTGGCTCCA-1	clonotype307.C111_CD8	C111	TRAV1-2	TRAJ33	None	TRAC	TGTGCTGGTTCGGATAGCAACTATCAGTTAATCTGG	CAGSDSNYQLIW	1240	2	TRBV28	TRBJ1-2	None	TRBC1	TGTGCCAGCAGTGAGAAGCAGAACTATGGCTACACCTTC	CASSEKQNYGYTF	1620	2	MAIT	2	12.CD8+ Eff/mem CD161+	12
AACTCTTGTTACGACT-1.C111_CD8	AACTCTTGTTACGACT-1	clonotype560.C111_CD8	C111	TRAV1-2	TRAJ33	None	TRAC	TGTGCTGCCCTGGATAGCAACTATCAGTTAATCTGG	CAALDSNYQLIW	1786	4	TRBV20-1	TRBJ2-2	None	TRBC2	TGCAGTGCTAGAGATGCGGGAGAGGACACCGGGGAGCTGTTTTTT	CSARDAGEDTGELFF	2468	11	MAIT	2	12.CD8+ Eff/mem CD161+	12
AACTCTTGTTCCACTC-1.C111_CD8	AACTCTTGTTCCACTC-1	clonotype85.C111_CD8	C111	TRAV1-2	TRAJ33	None	TRAC	TGTGCTGTGATGGATAGCAACTATCAGTTAATCTGG	CAVMDSNYQLIW	1996	4	TRBV20-1	TRBJ1-5	None	TRBC1	TGCAGTGCTAGAGATCTGGGCAGGGAGGTCGAACCCCAGCATTTT	CSARDLGREVEPQHF	1122	3	MAIT	2	12.CD8+ Eff/mem CD161+	12
AACTCTTGTTCGGCAC-1.C100_CD8	AACTCTTGTTCGGCAC-1	clonotype318.C100_CD8	C100	TRAV1-2	TRAJ33	None	TRAC	TGTGCTGTGAGAGATAGCAACTATCAGTTAATCTGG	CAVRDSNYQLIW	2894	4	TRBV7-6	TRBJ2-6	None	TRBC2	TGTGCCAGCAGCTTGACAATCTCTGGGGCCAACGTCCTGACTTTC	CASSLTISGANVLTF	9484	11	MAIT	2	12.CD8+ Eff/mem CD161+	12
AACTCTTTCACCATAG-1.IBB111_CD8	AACTCTTTCACCATAG-1	clonotype56.IBB111_CD8	IBB111	TRAV1-2	TRAJ20	None	TRAC	TGTGCTGTGAGAGATAGCGACTACAAGCTCAGCTTT	CAVRDSDYKLSF	6788	10	TRBV5-1	TRBJ2-7	None	TRBC2	TGCGCCAGCAGCGGGACACTCTCCTACGAGCAGTACTTC	CASSGTLSYEQYF	10212	17	MAIT	1	3.CD4+ Eff/mem	3
AACTCTTTCCACGTGG-1.C111_CD8	AACTCTTTCCACGTGG-1	clonotype5.C111_CD8	C111	TRAV1-2	TRAJ33	None	TRAC	TGTGCTGTTATGGATAGCAACTATCAGTTAATCTGG	CAVMDSNYQLIW	3106	5	TRBV20-1	TRBJ2-1	None	TRBC2	TGCAGTGCTAGAGTGGGGACTAGCGGGGGGTTAGACAATGAGCAGTTCTTC	CSARVGTSGGLDNEQFF	5778	13	MAIT	2	12.CD8+ Eff/mem CD161+	12
AACTCTTTCTTAACCT-1.C100_CD8	AACTCTTTCTTAACCT-1	clonotype4.C100_CD8	C100	TRAV1-2	TRAJ33	None	TRAC	TGTGCTGTGAGAGATAGCAACTATCAGTTAATCTGG	CAVRDSNYQLIW	764	5	TRBV6-2	TRBJ2-3	None	TRBC2	TGTGCCAGCAGTTACGGGACTAGCACAGATACGCAGTATTTT	CASSYGTSTDTQYF	4908	7	MAIT	2	12.CD8+ Eff/mem CD161+	12
AACTCTTTCTTTACAC-1.C111_CD8	AACTCTTTCTTTACAC-1	clonotype136.C111_CD8	C111	TRAV1-2	TRAJ33	None	TRAC	TGTGCTGTGTTTAATAGCAACTATCAGTTAATCTGG	CAVFNSNYQLIW	3252	4	NA	NA	NA	NA	NA	NA	NA	NA	MAIT	2	12.CD8+ Eff/mem CD161+	12
AACTGGTAGAAACCTA-1.C100_CD8	AACTGGTAGAAACCTA-1	clonotype4.C100_CD8	C100	TRAV1-2	TRAJ33	None	TRAC	TGTGCTGTGAGAGATAGCAACTATCAGTTAATCTGG	CAVRDSNYQLIW	282	2	TRBV6-3	TRBJ2-3	None	TRBC2	TGTGCCAGCAGTTACGGGACTAGCACAGATACGCAGTATTTT	CASSYGTSTDTQYF	4320	5	MAIT	2	12.CD8+ Eff/mem CD161+	12
AACTGGTAGAAGATTC-1.C111_CD8	AACTGGTAGAAGATTC-1	clonotype562.C111_CD8	C111	TRAV1-2	TRAJ33	None	TRAC	TGTGCTGCCATGGATAGCAACTATCAGTTAATCTGG	CAAMDSNYQLIW	1652	4	TRBV15	TRBJ2-3	None	TRBC2	TGTGCCACCAGCTCGGGGGGGCGAACAACAGATACGCAGTATTTT	CATSSGGRTTDTQYF	1834	3	MAIT	2	12.CD8+ Eff/mem CD161+	12
AACTGGTAGCGTGAAC-1.C111_CD8	AACTGGTAGCGTGAAC-1	clonotype75.C111_CD8	C111	TRAV1-2	TRAJ33	None	TRAC	TGTGCTGCGACGGATAGCAACTATCAGTTAATCTGG	CAATDSNYQLIW	1454	3	NA	NA	NA	NA	NA	NA	NA	NA	MAIT	2	12.CD8+ Eff/mem CD161+	12
AACTGGTAGTGTGGCA-1.C111_CD8	AACTGGTAGTGTGGCA-1	clonotype7.C111_CD8	C111	TRAV1-2	TRAJ33	None	TRAC	TGTGCTGTGAGAGATAGCAACTATCAGTTAATCTGG	CAVRDSNYQLIW	1316	3	NA	NA	NA	NA	NA	NA	NA	NA	MAIT	2	12.CD8+ Eff/mem CD161+	12
AACTGGTCAAATACAG-1.C100_CD8	AACTGGTCAAATACAG-1	clonotype263.C100_CD8	C100	TRAV1-2	TRAJ33	None	TRAC	TGTGCTGTGATGGATAGCAACTATCAGTTAATCTGG	CAVMDSNYQLIW	2006	3	TRBV6-3	TRBJ2-1	None	TRBC2	TGTGCCAGCAGTTGGACTAGCGGGGGGTACAATGAGCAGTTCTTC	CASSWTSGGYNEQFF	1352	3	MAIT	2	12.CD8+ Eff/mem CD161+	12
AACTGGTCAACTTGAC-1.C100_CD8	AACTGGTCAACTTGAC-1	clonotype38.C100_CD8	C100	TRAV1-2	TRAJ33	None	TRAC	TGTGCTGTGATGGATAGCAACTATCAGTTAATCTGG	CAVMDSNYQLIW	2218	2	TRBV6-3	TRBJ2-3	None	TRBC2	TGTGCCAGCAGCGCTGGGGGCCCCACAGATACGCAGTATTTT	CASSAGGPTDTQYF	3256	5	MAIT	2	12.CD8+ Eff/mem CD161+	12
AACTGGTCACGGACAA-1.C111_CD8	AACTGGTCACGGACAA-1	clonotype1.C111_CD8	C111	TRAV1-2	TRAJ33	None	TRAC	TGTGCTGGTTCGGATAGCAACTATCAGTTAATCTGG	CAGSDSNYQLIW	1530	3	TRBV20-1	TRBJ1-5	None	TRBC1	TGCAGTGCTAGAGATCTGGGCAGGGAGGTCGAACCCCAGCATTTT	CSARDLGREVEPQHF	5544	8	MAIT	2	12.CD8+ Eff/mem CD161+	12
AACTGGTCAGGGCATA-1.C100_CD8	AACTGGTCAGGGCATA-1	clonotype72.C100_CD8	C100	TRAV4	TRAJ17	None	TRAC	TGCCTCGTGGGTGACATGATCAAAGCTGCAGGCAACAAGCTAACTTTT	CLVGDMIKAAGNKLTF	2862	4	TRBV6-4	TRBJ2-1	None	TRBC2	TGTGCCAGCAGTGAGCGGGGGGGCCACAATGAGCAGTTCTTC	CASSERGGHNEQFF	3746	5	MAIT	2	12.CD8+ Eff/mem CD161+	12
AACTGGTCAGGGCATA-1.C100_CD8	AACTGGTCAGGGCATA-1	clonotype72.C100_CD8	C100	TRAV1-2	TRAJ33	None	TRAC	TGTGCTGTGATGGATAGCAACTATCAGTTAATCTGG	CAVMDSNYQLIW	1220	3	TRBV6-4	TRBJ2-1	None	TRBC2	TGTGCCAGCAGTGAGCGGGGGGGCCACAATGAGCAGTTCTTC	CASSERGGHNEQFF	3746	5	MAIT	2	12.CD8+ Eff/mem CD161+	12
AACTGGTCATCATCCC-1.C100_CD8	AACTGGTCATCATCCC-1	clonotype813.C100_CD8	C100	TRAV8-3	TRAJ8	None	TRAC	TGTGCTGTCGGAGGCTTTCAGAAACTTGTATTT	CAVGGFQKLVF	4516	8	TRBV7-2	TRBJ2-7	None	TRBC2	TGTGCCAGCAGCTTTGGGGTTGGAGGCTACGAGCAGTACTTC	CASSFGVGGYEQYF	6144	11	MAIT	3	9.CD8+ Eff/mem	9
AACTGGTCATCATCCC-1.C100_CD8	AACTGGTCATCATCCC-1	clonotype813.C100_CD8	C100	TRAV1-2	TRAJ12	None	TRAC	TGTGCTGTGATGGATAGCAGCTATAAATTGATCTTC	CAVMDSSYKLIF	1640	3	TRBV7-2	TRBJ2-7	None	TRBC2	TGTGCCAGCAGCTTTGGGGTTGGAGGCTACGAGCAGTACTTC	CASSFGVGGYEQYF	6144	11	MAIT	3	9.CD8+ Eff/mem	9
AACTGGTCATGCGCAC-1.C100_CD8	AACTGGTCATGCGCAC-1	clonotype6.C100_CD8	C100	TRAV1-2	TRAJ33	None	TRAC	TGTGCTGTGAGGGATAGCAACTATCAGTTAATCTGG	CAVRDSNYQLIW	930	2	NA	NA	NA	NA	NA	NA	NA	NA	MAIT	2	12.CD8+ Eff/mem CD161+	12
AACTGGTGTAGAGGAA-1.C111_CD8	AACTGGTGTAGAGGAA-1	clonotype2.C111_CD8	C111	TRAV1-2	TRAJ12	None	TRAC	TGTGCTGTGATGGATAGCAGCTATAAATTGATCTTC	CAVMDSSYKLIF	4754	9	TRBV6-1	TRBJ1-2	None	TRBC1	TGTGCCAGCAGTGAAGCGGAACACTATGGCTACACCTTC	CASSEAEHYGYTF	7676	12	MAIT	2	12.CD8+ Eff/mem CD161+	12
AACTGGTGTAGAGTGC-1.C111_CD8	AACTGGTGTAGAGTGC-1	clonotype1000.C111_CD8	C111	TRAV1-2	TRAJ33	None	TRAC	TGTGCTGTGTCCGATAGCAACTATCAGTTAATCTGG	CAVSDSNYQLIW	584	1	TRBV7-6	TRBJ1-2	None	TRBC1	TGTGCCAGCAGCTTAGTTGGGGGCAATGGCTACACCTTC	CASSLVGGNGYTF	1948	2	MAIT	2	12.CD8+ Eff/mem CD161+	12
AACTGGTGTAGAGTGC-1.C100_CD8	AACTGGTGTAGAGTGC-1	clonotype814.C100_CD8	C100	TRAV1-2	TRAJ20	None	TRAC	TGTGCTGTGAGAGATAGCGACTACAAGCTCAGCTTT	CAVRDSDYKLSF	608	3	TRBV6-1	TRBJ2-3	None	TRBC2	TGTGCCAGCAGTGAAACAGAGACAGATACGCAGTATTTT	CASSETETDTQYF	1006	2	MAIT	2	12.CD8+ Eff/mem CD161+	12
AACTGGTGTCAGAGGT-1.C111_CD8	AACTGGTGTCAGAGGT-1	clonotype1.C111_CD8	C111	TRAV1-2	TRAJ33	None	TRAC	TGTGCTGGTTCGGATAGCAACTATCAGTTAATCTGG	CAGSDSNYQLIW	526	1	TRBV20-1	TRBJ1-5	None	TRBC1	TGCAGTGCTAGAGATCTGGGCAGGGAGGTCGAACCCCAGCATTTT	CSARDLGREVEPQHF	3678	9	MAIT	2	12.CD8+ Eff/mem CD161+	12
AACTGGTGTGGGTCAA-1.C111_CD8	AACTGGTGTGGGTCAA-1	clonotype1.C111_CD8	C111	TRAV1-2	TRAJ33	None	TRAC	TGTGCTGGTTCGGATAGCAACTATCAGTTAATCTGG	CAGSDSNYQLIW	690	2	TRBV20-1	TRBJ1-5	None	TRBC1	TGCAGTGCTAGAGATCTGGGCAGGGAGGTCGAACCCCAGCATTTT	CSARDLGREVEPQHF	7790	12	MAIT	2	12.CD8+ Eff/mem CD161+	12
AACTGGTTCACAATGC-1.IBB100_CD8	AACTGGTTCACAATGC-1	clonotype429.IBB100_CD8	IBB100	TRAV1-2	TRAJ33	None	TRAC	TGTGCTGTGGTAGATAGCAACTATCAGTTAATCTGG	CAVVDSNYQLIW	2060	4	TRBV19	TRBJ2-1	None	TRBC2	TGTGCCAGTAGTCCCGGGACAGAGGCTTACAATGAGCAGTTCTTC	CASSPGTEAYNEQFF	4634	4	MAIT	2	12.CD8+ Eff/mem CD161+	12
AACTGGTTCACAATGC-1.C100_CD8	AACTGGTTCACAATGC-1	clonotype68.C100_CD8	C100	TRAV1-2	TRAJ33	None	TRAC	TGTGCTGCCAAGGATAGCAACTATCAGTTAATCTGG	CAAKDSNYQLIW	774	2	TRBV24-1	TRBJ2-7	None	TRBC2	TGTGCCACCAGTTCCGGGACACCTGACAGCTCCTACGAGCAGTACTTC	CATSSGTPDSSYEQYF	5146	12	MAIT	2	12.CD8+ Eff/mem CD161+	12
AACTGGTTCACCAGGC-1.IBB100_CD8	AACTGGTTCACCAGGC-1	clonotype1039.IBB100_CD8	IBB100	TRAV1-2	TRAJ33	None	TRAC	TGTGCTGTTTTGGATAGCAACTATCAGTTAATCTGG	CAVLDSNYQLIW	1972	1	TRBV6-1	TRBJ2-3	None	TRBC2	TGTGCCAGCAAAATGACTAGCGGGGGGGCGGATACGCAGTATTTT	CASKMTSGGADTQYF	3310	4	MAIT	2	12.CD8+ Eff/mem CD161+	12
AACTGGTTCCATGCTC-1.C100_CD8	AACTGGTTCCATGCTC-1	clonotype113.C100_CD8	C100	TRAV1-2	TRAJ33	None	TRAC	TGTGCTGTGATGGATAGCAACTATCAGTTAATCTGG	CAVMDSNYQLIW	3796	4	TRBV6-1	TRBJ2-2	None	TRBC2	TGTGCCAGCAGTGACAGGGACACCGGGGAGCTGTTTTTT	CASSDRDTGELFF	1154	4	MAIT	2	12.CD8+ Eff/mem CD161+	12
AACTGGTTCCCGACTT-1.C111_CD8	AACTGGTTCCCGACTT-1	clonotype182.C111_CD8	C111	TRAV1-2	TRAJ12	None	TRAC	TGTGCTGTGAGAGATAGCAGCTATAAATTGATCTTC	CAVRDSSYKLIF	784	1	TRBV6-4	TRBJ2-2	None	TRBC2	TGTGCCAGCAGTGAAAGAGAGACCGGGGAGCTGTTTTTT	CASSERETGELFF	4536	6	MAIT	2	12.CD8+ Eff/mem CD161+	12
AACTGGTTCGGCCGAT-1.C111_CD8	AACTGGTTCGGCCGAT-1	clonotype1.C111_CD8	C111	TRAV1-2	TRAJ33	None	TRAC	TGTGCTGGTTCGGATAGCAACTATCAGTTAATCTGG	CAGSDSNYQLIW	2876	5	TRBV20-1	TRBJ1-5	None	TRBC1	TGCAGTGCTAGAGATCTGGGCAGGGAGGTCGAACCCCAGCATTTT	CSARDLGREVEPQHF	7576	12	MAIT	2	12.CD8+ Eff/mem CD161+	12
AACTGGTTCGTTACAG-1.C111_CD8	AACTGGTTCGTTACAG-1	clonotype63.C111_CD8	C111	TRAV1-2	TRAJ33	None	TRAC	TGTGCGACTATGGATAGCAACTATCAGTTAATCTGG	CATMDSNYQLIW	1572	4	TRBV20-1	TRBJ2-1	None	TRBC2	TGCAGTGCTAGGCCTCTAGCGGAGTACAATGAGCAGTTCTTC	CSARPLAEYNEQFF	3174	6	MAIT	2	12.CD8+ Eff/mem CD161+	12
AACTGGTTCTACGAGT-1.C111_CD8	AACTGGTTCTACGAGT-1	clonotype406.C111_CD8	C111	TRAV1-2	TRAJ33	None	TRAC	TGTGCTGCCCTGGATAGCAACTATCAGTTAATCTGG	CAALDSNYQLIW	410	1	TRBV4-3	TRBJ2-1	None	TRBC2	TGCGCCAGCAGCCAAGCCCCGGGGGGGTCCTACAATGAGCAGTTCTTC	CASSQAPGGSYNEQFF	2764	6	MAIT	2	12.CD8+ Eff/mem CD161+	12
AACTGGTTCTTCAACT-1.C111_CD8	AACTGGTTCTTCAACT-1	clonotype1.C111_CD8	C111	TRAV1-2	TRAJ33	None	TRAC	TGTGCTGGTTCGGATAGCAACTATCAGTTAATCTGG	CAGSDSNYQLIW	1376	5	TRBV20-1	TRBJ1-5	None	TRBC1	TGCAGTGCTAGAGATCTGGGCAGGGAGGTCGAACCCCAGCATTTT	CSARDLGREVEPQHF	3268	4	MAIT	2	12.CD8+ Eff/mem CD161+	12
AACTTTCAGAAACGCC-1.C111_CD8	AACTTTCAGAAACGCC-1	clonotype183.C111_CD8	C111	TRAV1-2	TRAJ20	None	TRAC	TGTGCTGTGAGAGATGGGGACTACAAGCTCAGCTTT	CAVRDGDYKLSF	4062	7	TRBV6-4	TRBJ2-2	None	TRBC2	TGTGCCAGCAGTGACGGACAGGGGGCCGGGGAGCTGTTTTTT	CASSDGQGAGELFF	5052	7	MAIT	2	12.CD8+ Eff/mem CD161+	12
AACTTTCAGAGTACAT-1.C111_CD8	AACTTTCAGAGTACAT-1	clonotype1004.C111_CD8	C111	TRAV1-2	TRAJ33	None	TRAC	TGTGCTGTGATCGATAGCAACTATCAGTTAATCTGG	CAVIDSNYQLIW	756	2	TRBV4-3	TRBJ2-1	None	TRBC2	TGCGCCAGCAGCCAAGAACTAGCGGGGGATTACAATGAGCAGTTCTTC	CASSQELAGDYNEQFF	14128	13	MAIT	2	12.CD8+ Eff/mem CD161+	12
AACTTTCAGATCCCAT-1.C111_CD8	AACTTTCAGATCCCAT-1	clonotype1.C111_CD8	C111	TRAV1-2	TRAJ33	None	TRAC	TGTGCTGGTTCGGATAGCAACTATCAGTTAATCTGG	CAGSDSNYQLIW	792	1	TRBV20-1	TRBJ1-5	None	TRBC1	TGCAGTGCTAGAGATCTGGGCAGGGAGGTCGAACCCCAGCATTTT	CSARDLGREVEPQHF	4572	9	MAIT	2	12.CD8+ Eff/mem CD161+	12
AACTTTCAGCACCGCT-1.C111_CD8	AACTTTCAGCACCGCT-1	clonotype53.C111_CD8	C111	TRAV1-2	TRAJ12	None	TRAC	TGTGCTGTGATGGATAGCAGCTATAAATTGATCTTC	CAVMDSSYKLIF	6436	11	TRBV20-1	TRBJ1-5	None	TRBC1	TGCAGTGCTAGAGATCTGGGCAGGGAGGTCGAACCCCAGCATTTT	CSARDLGREVEPQHF	3136	3	MAIT	2	12.CD8+ Eff/mem CD161+	12
AACTTTCAGCACCGCT-1.C111_CD8	AACTTTCAGCACCGCT-1	clonotype53.C111_CD8	C111	TRAV1-2	TRAJ12	None	TRAC	TGTGCTGTGATGGATAGCAGCTATAAATTGATCTTC	CAVMDSSYKLIF	6436	11	TRBV6-1	TRBJ1-2	None	TRBC1	TGTGCCAGCAGTGAAGCGGAACACTATGGCTACACCTTC	CASSEAEHYGYTF	8066	9	MAIT	2	12.CD8+ Eff/mem CD161+	12
AACTTTCAGGGTCGAT-1.C111_CD8	AACTTTCAGGGTCGAT-1	clonotype2.C111_CD8	C111	TRAV1-2	TRAJ12	None	TRAC	TGTGCTGTGATGGATAGCAGCTATAAATTGATCTTC	CAVMDSSYKLIF	3618	6	TRBV6-1	TRBJ1-2	None	TRBC1	TGTGCCAGCAGTGAAGCGGAACACTATGGCTACACCTTC	CASSEAEHYGYTF	2092	3	MAIT	2	12.CD8+ Eff/mem CD161+	12
AACTTTCAGTCCCACG-1.C100_CD8	AACTTTCAGTCCCACG-1	clonotype168.C100_CD8	C100	TRAV1-2	TRAJ33	None	TRAC	TGTGCTGTGATGGATAGCAACTATCAGTTAATCTGG	CAVMDSNYQLIW	678	2	TRBV20-1	TRBJ2-2	None	TRBC2	TGCAGTGCTAGAGAGGGCCTAGCGGGGGAAACCGGGGAGCTGTTTTTT	CSAREGLAGETGELFF	5558	9	MAIT	2	12.CD8+ Eff/mem CD161+	12
AACTTTCAGTCTCGGC-1.C111_CD8	AACTTTCAGTCTCGGC-1	clonotype1.C111_CD8	C111	TRAV1-2	TRAJ33	None	TRAC	TGTGCTGGTTCGGATAGCAACTATCAGTTAATCTGG	CAGSDSNYQLIW	5252	6	TRBV20-1	TRBJ1-5	None	TRBC1	TGCAGTGCTAGAGATCTGGGCAGGGAGGTCGAACCCCAGCATTTT	CSARDLGREVEPQHF	4722	8	MAIT	2	12.CD8+ Eff/mem CD161+	12
AACTTTCAGTGATCGG-1.C100_CD8	AACTTTCAGTGATCGG-1	clonotype1.C100_CD8	C100	TRAV1-2	TRAJ33	None	TRAC	TGTGCTGTGATGGATAGCAACTATCAGTTAATCTGG	CAVMDSNYQLIW	1032	2	TRBV4-3	TRBJ2-6	None	TRBC2	TGCGCCAGCAGCCAAGATCACAGCTCTGGGGCCAACGTCCTGACTTTC	CASSQDHSSGANVLTF	4830	8	MAIT	2	12.CD8+ Eff/mem CD161+	12
AACTTTCAGTGGAGAA-1.C111_CD8	AACTTTCAGTGGAGAA-1	clonotype1.C111_CD8	C111	TRAV1-2	TRAJ33	None	TRAC	TGTGCTGGTTCGGATAGCAACTATCAGTTAATCTGG	CAGSDSNYQLIW	1972	4	TRBV20-1	TRBJ1-5	None	TRBC1	TGCAGTGCTAGAGATCTGGGCAGGGAGGTCGAACCCCAGCATTTT	CSARDLGREVEPQHF	5488	10	MAIT	2	12.CD8+ Eff/mem CD161+	12
AACTTTCCACACATGT-1.C111_CD8	AACTTTCCACACATGT-1	clonotype1.C111_CD8	C111	TRAV1-2	TRAJ33	None	TRAC	TGTGCTGGTTCGGATAGCAACTATCAGTTAATCTGG	CAGSDSNYQLIW	1486	2	TRBV20-1	TRBJ1-5	None	TRBC1	TGCAGTGCTAGAGATCTGGGCAGGGAGGTCGAACCCCAGCATTTT	CSARDLGREVEPQHF	7984	15	MAIT	2	12.CD8+ Eff/mem CD161+	12
AACTTTCCAGCATGAG-1.C100_CD8	AACTTTCCAGCATGAG-1	clonotype319.C100_CD8	C100	TRAV1-2	TRAJ33	None	TRAC	TGTGCTGTCATGGATAGCAACTATCAGTTAATCTGG	CAVMDSNYQLIW	856	1	TRBV4-2	TRBJ2-1	None	TRBC2	TGTGCCAGCAGCCTGACTAGCGGGGGGGACATCAATGAGCAGTTCTTC	CASSLTSGGDINEQFF	4630	11	MAIT	2	12.CD8+ Eff/mem CD161+	12
AACTTTCCAGCTCGAC-1.C111_CD8	AACTTTCCAGCTCGAC-1	clonotype1.C111_CD8	C111	TRAV1-2	TRAJ33	None	TRAC	TGTGCTGGTTCGGATAGCAACTATCAGTTAATCTGG	CAGSDSNYQLIW	1680	3	TRBV20-1	TRBJ1-5	None	TRBC1	TGCAGTGCTAGAGATCTGGGCAGGGAGGTCGAACCCCAGCATTTT	CSARDLGREVEPQHF	4726	10	MAIT	2	12.CD8+ Eff/mem CD161+	12
AACTTTCCAGCTTAAC-1.C111_CD8	AACTTTCCAGCTTAAC-1	clonotype6.C111_CD8	C111	TRAV1-2	TRAJ12	None	TRAC	TGTGCTGTGATGGATAGCAGCTATAAATTGATCTTC	CAVMDSSYKLIF	1744	5	NA	NA	NA	NA	NA	NA	NA	NA	MAIT	2	12.CD8+ Eff/mem CD161+	12
AACTTTCCAGTAAGAT-1.C100_CD8	AACTTTCCAGTAAGAT-1	clonotype1.C100_CD8	C100	TRAV1-2	TRAJ33	None	TRAC	TGTGCTGTGATGGATAGCAACTATCAGTTAATCTGG	CAVMDSNYQLIW	5768	8	TRBV4-3	TRBJ2-6	None	TRBC2	TGCGCCAGCAGCCAAGATCACAGCTCTGGGGCCAACGTCCTGACTTTC	CASSQDHSSGANVLTF	6156	12	MAIT	2	12.CD8+ Eff/mem CD161+	12
AACTTTCCAGTCAGAG-1.C100_CD8	AACTTTCCAGTCAGAG-1	clonotype824.C100_CD8	C100	TRAV1-2	TRAJ33	None	TRAC	TGTGCTGTGAGCGATAGCAACTATCAGTTAATCTGG	CAVSDSNYQLIW	2606	4	TRBV20-1	TRBJ1-1	None	TRBC1	TGCAGTGCTAGTCGGGGGAGTGACACTGAAGCTTTCTTT	CSASRGSDTEAFF	3314	8	MAIT	2	12.CD8+ Eff/mem CD161+	12
AACTTTCGTAAGGATT-1.C111_CD8	AACTTTCGTAAGGATT-1	clonotype35.C111_CD8	C111	TRAV1-2	TRAJ33	None	TRAC	TGTGCTGGTTCGGATAGCAACTATCAGTTAATCTGG	CAGSDSNYQLIW	732	1	TRBV20-1	TRBJ1-5	None	TRBC1	TGCAGTGCTAGAGATCTGGGCAGGGAGGTCGAACCCCAGCATTTT	CSARDLGREVEPQHF	6284	13	MAIT	2	12.CD8+ Eff/mem CD161+	12
AACTTTCGTAAGGATT-1.C111_CD8	AACTTTCGTAAGGATT-1	clonotype35.C111_CD8	C111	TRAV1-2	TRAJ12	None	TRAC	TGTGCTGTGATGGATAGCAGCTATAAATTGATCTTC	CAVMDSSYKLIF	540	1	TRBV20-1	TRBJ1-5	None	TRBC1	TGCAGTGCTAGAGATCTGGGCAGGGAGGTCGAACCCCAGCATTTT	CSARDLGREVEPQHF	6284	13	MAIT	2	12.CD8+ Eff/mem CD161+	12
AACTTTCGTATAAACG-1.C111_CD8	AACTTTCGTATAAACG-1	clonotype33.C111_CD8	C111	TRAV1-2	TRAJ33	None	TRAC	TGTGCTGTTATGGATAGCAACTATCAGTTAATCTGG	CAVMDSNYQLIW	514	2	TRBV20-1	TRBJ1-5	None	TRBC1	TGCAGTGCTAGAGATCTGGGCAGGGAGGTCGAACCCCAGCATTTT	CSARDLGREVEPQHF	1518	2	MAIT	2	12.CD8+ Eff/mem CD161+	12
AACTTTCGTATAAACG-1.C111_CD8	AACTTTCGTATAAACG-1	clonotype33.C111_CD8	C111	TRAV1-2	TRAJ33	None	TRAC	TGTGCTGTTATGGATAGCAACTATCAGTTAATCTGG	CAVMDSNYQLIW	514	2	TRBV20-1	TRBJ2-1	None	TRBC2	TGCAGTGCTAGAGTGGGGACTAGCGGGGGGTTAGACAATGAGCAGTTCTTC	CSARVGTSGGLDNEQFF	2468	6	MAIT	2	12.CD8+ Eff/mem CD161+	12
AACTTTCGTCAACTGT-1.C111_CD8	AACTTTCGTCAACTGT-1	clonotype1.C111_CD8	C111	TRAV1-2	TRAJ33	None	TRAC	TGTGCTGGTTCGGATAGCAACTATCAGTTAATCTGG	CAGSDSNYQLIW	882	2	TRBV20-1	TRBJ1-5	None	TRBC1	TGCAGTGCTAGAGATCTGGGCAGGGAGGTCGAACCCCAGCATTTT	CSARDLGREVEPQHF	3714	8	MAIT	2	12.CD8+ Eff/mem CD161+	12
AACTTTCGTCGGCATC-1.C111_CD8	AACTTTCGTCGGCATC-1	clonotype7.C111_CD8	C111	TRAV1-2	TRAJ33	None	TRAC	TGTGCTGTGAGAGATAGCAACTATCAGTTAATCTGG	CAVRDSNYQLIW	1884	4	NA	NA	NA	NA	NA	NA	NA	NA	MAIT	2	12.CD8+ Eff/mem CD161+	12
AACTTTCTCCGTTGCT-1.C100_CD8	AACTTTCTCCGTTGCT-1	clonotype45.C100_CD8	C100	TRAV1-2	TRAJ12	None	TRAC	TGTGCCCCTATGGATAGCAGCTATAAATTGATCTTC	CAPMDSSYKLIF	1390	2	TRBV20-1	TRBJ2-5	None	TRBC2	TGCAGTGCTAGAGACAGGGACCCCCAAGAGACCCAGTACTTC	CSARDRDPQETQYF	1786	3	MAIT	2	12.CD8+ Eff/mem CD161+	12
AACTTTCTCCGTTGTC-1.C111_CD8	AACTTTCTCCGTTGTC-1	clonotype1.C111_CD8	C111	TRAV1-2	TRAJ33	None	TRAC	TGTGCTGGTTCGGATAGCAACTATCAGTTAATCTGG	CAGSDSNYQLIW	3774	7	TRBV20-1	TRBJ1-5	None	TRBC1	TGCAGTGCTAGAGATCTGGGCAGGGAGGTCGAACCCCAGCATTTT	CSARDLGREVEPQHF	3232	5	MAIT	2	12.CD8+ Eff/mem CD161+	12
AACTTTCTCTTCATGT-1.C111_CD8	AACTTTCTCTTCATGT-1	clonotype1.C111_CD8	C111	TRAV1-2	TRAJ33	None	TRAC	TGTGCTGGTTCGGATAGCAACTATCAGTTAATCTGG	CAGSDSNYQLIW	1598	3	TRBV20-1	TRBJ1-5	None	TRBC1	TGCAGTGCTAGAGATCTGGGCAGGGAGGTCGAACCCCAGCATTTT	CSARDLGREVEPQHF	3276	6	MAIT	2	12.CD8+ Eff/mem CD161+	12
AACTTTCTCTTTAGTC-1.C111_CD8	AACTTTCTCTTTAGTC-1	clonotype4.C111_CD8	C111	TRAV1-2	TRAJ33	None	TRAC	TGTGCTGTCATGGATAGCAACTATCAGTTAATCTGG	CAVMDSNYQLIW	410	3	NA	NA	NA	NA	NA	NA	NA	NA	MAIT	2	12.CD8+ Eff/mem CD161+	12
AAGACCTAGACGCTTT-1.C111_CD8	AAGACCTAGACGCTTT-1	clonotype87.C111_CD8	C111	TRAV1-1	TRAJ22	None	TRAC	TGCGCTGTGAGATTCCTTTCTTCTGGTTCTGCAAGGCAACTGACCTTT	CAVRFLSSGSARQLTF	8292	7	TRBV5-7	TRBJ2-3	None	TRBC2	TGTGCCAGCAGCTTACTAGCGGGCACAGATACGCAGTATTTT	CASSLLAGTDTQYF	138	2	MAIT	2	12.CD8+ Eff/mem CD161+	12
AAGACCTAGACGCTTT-1.C111_CD8	AAGACCTAGACGCTTT-1	clonotype87.C111_CD8	C111	TRAV1-2	TRAJ12	None	TRAC	TGTGCTGCGATGGATAGCAGCTATAAATTGATCTTC	CAAMDSSYKLIF	2244	3	TRBV5-7	TRBJ2-3	None	TRBC2	TGTGCCAGCAGCTTACTAGCGGGCACAGATACGCAGTATTTT	CASSLLAGTDTQYF	138	2	MAIT	2	12.CD8+ Eff/mem CD161+	12
AAGACCTAGAGGTACC-1.C111_CD8	AAGACCTAGAGGTACC-1	clonotype1009.C111_CD8	C111	TRAV1-2	TRAJ33	None	TRAC	TGTGCTGCCAAGGATAGCAACTATCAGTTAATCTGG	CAAKDSNYQLIW	2798	5	TRBV28	TRBJ1-5	None	TRBC1	TGTGCCTCCCGGTACGCAACTTGGGGGCCCCAGCATTTT	CASRYATWGPQHF	3194	4	MAIT	2	12.CD8+ Eff/mem CD161+	12
AAGACCTAGCGCCTTG-1.C15_CD8	AAGACCTAGCGCCTTG-1	clonotype34.C15_CD8	C15	TRAV1-2	TRAJ33	None	TRAC	TGTGCTCCTATGGATAGCAACTATCAGTTAATCTGG	CAPMDSNYQLIW	2168	2	TRBV20-1	TRBJ1-2	None	TRBC1	TGCAGTGCTAGAGAGGGCAGGGCCGCATCCGATGGCTACACCTTC	CSAREGRAASDGYTF	12660	8	MAIT	2	12.CD8+ Eff/mem CD161+	12
AAGACCTAGGAGTACC-1.C100_CD8	AAGACCTAGGAGTACC-1	clonotype32.C100_CD8	C100	TRAV1-2	TRAJ12	None	TRAC	TGTGCTGTGATGGATAGCAGCTATAAATTGATCTTC	CAVMDSSYKLIF	1942	3	TRBV6-4	TRBJ2-1	None	TRBC2	TGTGCCAGCAGTGACTCTAGCGGGGGGGCCAATGAGCAGTTCTTC	CASSDSSGGANEQFF	3666	9	MAIT	2	12.CD8+ Eff/mem CD161+	12
AAGACCTAGGTGACCA-1.C100_CD8	AAGACCTAGGTGACCA-1	clonotype68.C100_CD8	C100	TRAV1-2	TRAJ33	None	TRAC	TGTGCTGCCAAGGATAGCAACTATCAGTTAATCTGG	CAAKDSNYQLIW	606	4	TRBV24-1	TRBJ2-7	None	TRBC2	TGTGCCACCAGTTCCGGGACACCTGACAGCTCCTACGAGCAGTACTTC	CATSSGTPDSSYEQYF	1342	5	MAIT	2	12.CD8+ Eff/mem CD161+	12
AAGACCTAGTCAAGGC-1.C100_CD8	AAGACCTAGTCAAGGC-1	clonotype1.C100_CD8	C100	TRAV1-2	TRAJ33	None	TRAC	TGTGCTGTGATGGATAGCAACTATCAGTTAATCTGG	CAVMDSNYQLIW	4816	5	TRBV4-3	TRBJ2-6	None	TRBC2	TGCGCCAGCAGCCAAGATCACAGCTCTGGGGCCAACGTCCTGACTTTC	CASSQDHSSGANVLTF	8200	12	MAIT	2	12.CD8+ Eff/mem CD161+	12
AAGACCTAGTGAAGAG-1.C100_CD8	AAGACCTAGTGAAGAG-1	clonotype9.C100_CD8	C100	TRAV1-2	TRAJ33	None	TRAC	TGTGCTGTCCTGGATAGCAACTATCAGTTAATCTGG	CAVLDSNYQLIW	4428	6	TRBV4-3	TRBJ2-2	None	TRBC2	TGCGCCAGCAGCCGGACTAGCGGGGGGGCCGGGGAGCTGTTTTTT	CASSRTSGGAGELFF	2746	5	MAIT	2	12.CD8+ Eff/mem CD161+	12
AAGACCTCAAAGTGCG-1.C111_CD8	AAGACCTCAAAGTGCG-1	clonotype1.C111_CD8	C111	TRAV1-2	TRAJ33	None	TRAC	TGTGCTGGTTCGGATAGCAACTATCAGTTAATCTGG	CAGSDSNYQLIW	2468	5	TRBV20-1	TRBJ1-5	None	TRBC1	TGCAGTGCTAGAGATCTGGGCAGGGAGGTCGAACCCCAGCATTTT	CSARDLGREVEPQHF	5444	10	MAIT	2	12.CD8+ Eff/mem CD161+	12
AAGACCTCAAGAAAGG-1.C100_CD8	AAGACCTCAAGAAAGG-1	clonotype13.C100_CD8	C100	TRAV1-2	TRAJ33	None	TRAC	TGTGCTGTGAGAGATAGCAACTATCAGTTAATCTGG	CAVRDSNYQLIW	3894	5	NA	NA	NA	NA	NA	NA	NA	NA	MAIT	2	12.CD8+ Eff/mem CD161+	12
AAGACCTCAAGCGATG-1.C111_CD8	AAGACCTCAAGCGATG-1	clonotype4.C111_CD8	C111	TRAV1-2	TRAJ33	None	TRAC	TGTGCTGTCATGGATAGCAACTATCAGTTAATCTGG	CAVMDSNYQLIW	6420	8	NA	NA	NA	NA	NA	NA	NA	NA	MAIT	2	12.CD8+ Eff/mem CD161+	12
AAGACCTCAATAGAGT-1.C100_CD8	AAGACCTCAATAGAGT-1	clonotype9.C100_CD8	C100	TRAV1-2	TRAJ33	None	TRAC	TGTGCTGTCCTGGATAGCAACTATCAGTTAATCTGG	CAVLDSNYQLIW	3934	5	TRBV4-3	TRBJ2-2	None	TRBC2	TGCGCCAGCAGCCGGACTAGCGGGGGGGCCGGGGAGCTGTTTTTT	CASSRTSGGAGELFF	5498	8	MAIT	2	12.CD8+ Eff/mem CD161+	12
AAGACCTCATTGGTAC-1.C111_CD8	AAGACCTCATTGGTAC-1	clonotype64.C111_CD8	C111	TRAV1-2	TRAJ12	None	TRAC	TGTGCTCCGATGGATAGCAGCTATAAATTGATCTTC	CAPMDSSYKLIF	570	1	TRBV20-1	TRBJ2-7	None	TRBC2	TGCAGTGCTAGGGAAGACAGGGAACAGTACTTC	CSAREDREQYF	2196	7	MAIT	2	12.CD8+ Eff/mem CD161+	12
AAGACCTGTACATGTC-1.C100_CD8	AAGACCTGTACATGTC-1	clonotype16.C100_CD8	C100	TRAV1-2	TRAJ33	None	TRAC	TGTGCTGTGATGGATAGCAACTATCAGTTAATCTGG	CAVMDSNYQLIW	1782	3	NA	NA	NA	NA	NA	NA	NA	NA	MAIT	5	8.CD8+ Transitional eff/mem	8
AAGACCTGTATATGAG-1.C100_CD8	AAGACCTGTATATGAG-1	clonotype32.C100_CD8	C100	TRAV1-2	TRAJ12	None	TRAC	TGTGCTGTGATGGATAGCAGCTATAAATTGATCTTC	CAVMDSSYKLIF	3046	4	TRBV6-4	TRBJ2-1	None	TRBC2	TGTGCCAGCAGTGACTCTAGCGGGGGGGCCAATGAGCAGTTCTTC	CASSDSSGGANEQFF	778	2	MAIT	2	12.CD8+ Eff/mem CD161+	12
AAGACCTGTCTAAACC-1.C111_CD8	AAGACCTGTCTAAACC-1	clonotype1.C111_CD8	C111	TRAV1-2	TRAJ33	None	TRAC	TGTGCTGGTTCGGATAGCAACTATCAGTTAATCTGG	CAGSDSNYQLIW	120	1	TRBV20-1	TRBJ1-5	None	TRBC1	TGCAGTGCTAGAGATCTGGGCAGGGAGGTCGAACCCCAGCATTTT	CSARDLGREVEPQHF	5348	10	MAIT	2	12.CD8+ Eff/mem CD161+	12
AAGACCTTCACATACG-1.C111_CD8	AAGACCTTCACATACG-1	clonotype121.C111_CD8	C111	TRAV1-2	TRAJ33	None	TRAC	TGTGCTGTCCTGGATAGCAACTATCAGTTAATCTGG	CAVLDSNYQLIW	2950	5	TRBV19	TRBJ1-1	None	TRBC1	TGTGCCAGTAGTCTGACTGAGAACACTGAAGCTTTCTTT	CASSLTENTEAFF	5024	13	MAIT	2	12.CD8+ Eff/mem CD161+	12
AAGACCTTCGTGACAT-1.C100_CD8	AAGACCTTCGTGACAT-1	clonotype6.C100_CD8	C100	TRAV1-2	TRAJ33	None	TRAC	TGTGCTGTGAGGGATAGCAACTATCAGTTAATCTGG	CAVRDSNYQLIW	1740	3	NA	NA	NA	NA	NA	NA	NA	NA	MAIT	2	12.CD8+ Eff/mem CD161+	12
AAGACCTTCGTTTAGG-1.C100_CD8	AAGACCTTCGTTTAGG-1	clonotype406.C100_CD8	C100	TRAV1-2	TRAJ20	None	TRAC	TGTGCTGTGAGAGATGGCGACTACAAGCTCAGCTTT	CAVRDGDYKLSF	778	1	TRBV4-2	TRBJ2-3	None	TRBC2	TGTGCCAGCAGCCAAGATGGGGCTAGCGGGGGCACAGATACGCAGTATTTT	CASSQDGASGGTDTQYF	2690	5	MAIT	2	12.CD8+ Eff/mem CD161+	12
AAGACCTTCTACCAGA-1.C111_CD8	AAGACCTTCTACCAGA-1	clonotype1.C111_CD8	C111	TRAV1-2	TRAJ33	None	TRAC	TGTGCTGGTTCGGATAGCAACTATCAGTTAATCTGG	CAGSDSNYQLIW	3200	4	TRBV20-1	TRBJ1-5	None	TRBC1	TGCAGTGCTAGAGATCTGGGCAGGGAGGTCGAACCCCAGCATTTT	CSARDLGREVEPQHF	3892	9	MAIT	2	12.CD8+ Eff/mem CD161+	12
AAGACCTTCTCCTATA-1.C111_CD8	AAGACCTTCTCCTATA-1	clonotype35.C111_CD8	C111	TRAV1-2	TRAJ33	None	TRAC	TGTGCTGGTTCGGATAGCAACTATCAGTTAATCTGG	CAGSDSNYQLIW	1716	4	TRBV20-1	TRBJ1-5	None	TRBC1	TGCAGTGCTAGAGATCTGGGCAGGGAGGTCGAACCCCAGCATTTT	CSARDLGREVEPQHF	8832	20	MAIT	2	12.CD8+ Eff/mem CD161+	12
AAGACCTTCTCCTATA-1.C111_CD8	AAGACCTTCTCCTATA-1	clonotype35.C111_CD8	C111	TRAV1-2	TRAJ12	None	TRAC	TGTGCTGTGATGGATAGCAGCTATAAATTGATCTTC	CAVMDSSYKLIF	3096	5	TRBV20-1	TRBJ1-5	None	TRBC1	TGCAGTGCTAGAGATCTGGGCAGGGAGGTCGAACCCCAGCATTTT	CSARDLGREVEPQHF	8832	20	MAIT	2	12.CD8+ Eff/mem CD161+	12
AAGCCGCAGCGTGTCC-1.IBB100_CD8	AAGCCGCAGCGTGTCC-1	clonotype1064.IBB100_CD8	IBB100	TRAV1-2	TRAJ33	None	TRAC	TGTGCTGTGAAAGATAGCAACTATCAGTTAATCTGG	CAVKDSNYQLIW	2328	4	TRBV4-2	TRBJ2-2	None	TRBC2	TGTGCCAGCAGCGCGGGACAGGGGGACACCGGGGAGCTGTTTTTT	CASSAGQGDTGELFF	9066	5	MAIT	2	12.CD8+ Eff/mem CD161+	12
AAGCCGCAGTGTGGCA-1.C111_CD8	AAGCCGCAGTGTGGCA-1	clonotype30.C111_CD8	C111	TRAV1-2	TRAJ33	None	TRAC	TGTGCTGTGATGGATAGCAACTATCAGTTAATCTGG	CAVMDSNYQLIW	2024	4	TRBV6-4	TRBJ2-2	None	TRBC2	TGTGCCAGCAGTGATGGACAAAACACCGGGGAGCTGTTTTTT	CASSDGQNTGELFF	2774	4	MAIT	2	12.CD8+ Eff/mem CD161+	12
AAGCCGCCAAGGTTCT-1.C111_CD8	AAGCCGCCAAGGTTCT-1	clonotype1.C111_CD8	C111	TRAV1-2	TRAJ33	None	TRAC	TGTGCTGGTTCGGATAGCAACTATCAGTTAATCTGG	CAGSDSNYQLIW	314	1	TRBV20-1	TRBJ1-5	None	TRBC1	TGCAGTGCTAGAGATCTGGGCAGGGAGGTCGAACCCCAGCATTTT	CSARDLGREVEPQHF	1850	4	MAIT	2	12.CD8+ Eff/mem CD161+	12
AAGCCGCCAAGGTTCT-1.C100_CD8	AAGCCGCCAAGGTTCT-1	clonotype13.C100_CD8	C100	TRAV1-2	TRAJ33	None	TRAC	TGTGCTGTGAGAGATAGCAACTATCAGTTAATCTGG	CAVRDSNYQLIW	2508	2	NA	NA	NA	NA	NA	NA	NA	NA	MAIT	2	12.CD8+ Eff/mem CD161+	12
AAGCCGCCAATCCAAC-1.C100_CD8	AAGCCGCCAATCCAAC-1	clonotype6.C100_CD8	C100	TRAV1-2	TRAJ33	None	TRAC	TGTGCTGTGAGGGATAGCAACTATCAGTTAATCTGG	CAVRDSNYQLIW	1860	3	NA	NA	NA	NA	NA	NA	NA	NA	MAIT	2	12.CD8+ Eff/mem CD161+	12
AAGCCGCCACGACGAA-1.IBB15_CD8	AAGCCGCCACGACGAA-1	clonotype278.IBB15_CD8	IBB15	TRAV1-2	TRAJ33	None	TRAC	TGTGCTGTGTTGGATAGCAACTATCAGTTAATCTGG	CAVLDSNYQLIW	432	3	NA	NA	NA	NA	NA	NA	NA	NA	MAIT	2	12.CD8+ Eff/mem CD161+	12
AAGCCGCCAGAAGCAC-1.C111_CD8	AAGCCGCCAGAAGCAC-1	clonotype2.C111_CD8	C111	TRAV1-2	TRAJ12	None	TRAC	TGTGCTGTGATGGATAGCAGCTATAAATTGATCTTC	CAVMDSSYKLIF	1672	3	TRBV6-1	TRBJ1-2	None	TRBC1	TGTGCCAGCAGTGAAGCGGAACACTATGGCTACACCTTC	CASSEAEHYGYTF	3160	8	MAIT	2	12.CD8+ Eff/mem CD161+	12
AAGCCGCCATGCAATC-1.C111_CD8	AAGCCGCCATGCAATC-1	clonotype1.C111_CD8	C111	TRAV1-2	TRAJ33	None	TRAC	TGTGCTGGTTCGGATAGCAACTATCAGTTAATCTGG	CAGSDSNYQLIW	754	1	TRBV20-1	TRBJ1-5	None	TRBC1	TGCAGTGCTAGAGATCTGGGCAGGGAGGTCGAACCCCAGCATTTT	CSARDLGREVEPQHF	2052	5	MAIT	2	12.CD8+ Eff/mem CD161+	12
AAGCCGCGTACAGCAG-1.C111_CD8	AAGCCGCGTACAGCAG-1	clonotype6.C111_CD8	C111	TRAV1-2	TRAJ12	None	TRAC	TGTGCTGTGATGGATAGCAGCTATAAATTGATCTTC	CAVMDSSYKLIF	2952	4	NA	NA	NA	NA	NA	NA	NA	NA	MAIT	2	12.CD8+ Eff/mem CD161+	12
AAGCCGCGTAGAGCTG-1.C111_CD8	AAGCCGCGTAGAGCTG-1	clonotype1015.C111_CD8	C111	TRAV1-2	TRAJ20	None	TRAC	TGTGCTGTGAGAGATGGGGACTACAAGCTCAGCTTT	CAVRDGDYKLSF	3510	4	NA	NA	NA	NA	NA	NA	NA	NA	MAIT	2	12.CD8+ Eff/mem CD161+	12
AAGCCGCTCCCATTTA-1.C111_CD8	AAGCCGCTCCCATTTA-1	clonotype1.C111_CD8	C111	TRAV1-2	TRAJ33	None	TRAC	TGTGCTGGTTCGGATAGCAACTATCAGTTAATCTGG	CAGSDSNYQLIW	718	2	TRBV20-1	TRBJ1-5	None	TRBC1	TGCAGTGCTAGAGATCTGGGCAGGGAGGTCGAACCCCAGCATTTT	CSARDLGREVEPQHF	4512	5	MAIT	2	12.CD8+ Eff/mem CD161+	12
AAGCCGCTCCTTGACC-1.C111_CD8	AAGCCGCTCCTTGACC-1	clonotype566.C111_CD8	C111	TRAV1-2	TRAJ33	None	TRAC	TGTGCTGTCATGGATAGCAACTATCAGTTAATCTGG	CAVMDSNYQLIW	3376	6	TRBV6-5	TRBJ2-2	None	TRBC2	TGTGCCAGCAGCTCAAGGGAAACCGGGGAGCTGTTTTTT	CASSSRETGELFF	4648	8	MAIT	2	12.CD8+ Eff/mem CD161+	12
AAGCCGCTCGATCCCT-1.C111_CD8	AAGCCGCTCGATCCCT-1	clonotype1.C111_CD8	C111	TRAV1-2	TRAJ33	None	TRAC	TGTGCTGGTTCGGATAGCAACTATCAGTTAATCTGG	CAGSDSNYQLIW	836	5	TRBV20-1	TRBJ1-5	None	TRBC1	TGCAGTGCTAGAGATCTGGGCAGGGAGGTCGAACCCCAGCATTTT	CSARDLGREVEPQHF	10188	18	MAIT	2	12.CD8+ Eff/mem CD161+	12
AAGCCGCTCTGGTATG-1.C111_CD8	AAGCCGCTCTGGTATG-1	clonotype1.C111_CD8	C111	TRAV1-2	TRAJ33	None	TRAC	TGTGCTGGTTCGGATAGCAACTATCAGTTAATCTGG	CAGSDSNYQLIW	962	2	TRBV20-1	TRBJ1-5	None	TRBC1	TGCAGTGCTAGAGATCTGGGCAGGGAGGTCGAACCCCAGCATTTT	CSARDLGREVEPQHF	12070	21	MAIT	2	12.CD8+ Eff/mem CD161+	12
AAGGAGCAGCGACGTA-1.C100_CD8	AAGGAGCAGCGACGTA-1	clonotype320.C100_CD8	C100	TRAV1-2	TRAJ33	None	TRAC	TGTGCTGCCATGGATAGCAACTATCAGTTAATCTGG	CAAMDSNYQLIW	1258	3	TRBV6-3	TRBJ1-1	None	TRBC1	TGTGCCAGCAGTTACGAGGACAGGGCTGAAGCTTTCTTT	CASSYEDRAEAFF	4782	6	MAIT	2	12.CD8+ Eff/mem CD161+	12
AAGGAGCAGCGTTTAC-1.C111_CD8	AAGGAGCAGCGTTTAC-1	clonotype249.C111_CD8	C111	TRAV1-2	TRAJ33	None	TRAC	TGTGCTGTGAGAGATAGCAACTATCAGTTAATCTGG	CAVRDSNYQLIW	2550	5	TRBV6-1	TRBJ1-1	None	TRBC1	TGTGCCAGCAGCGCGACAGAGAACACTGAAGCTTTCTTT	CASSATENTEAFF	11494	16	MAIT	2	12.CD8+ Eff/mem CD161+	12
AAGGAGCAGTTATCGC-1.C111_CD8	AAGGAGCAGTTATCGC-1	clonotype1021.C111_CD8	C111	TRAV1-2	TRAJ33	None	TRAC	TGTGCTGTGTCGGATAGCAACTATCAGTTAATCTGG	CAVSDSNYQLIW	856	2	TRBV6-1	TRBJ2-3	None	TRBC2	TGTGCCAGCAGTCCTAGCGGGGGGGAGACAGATACGCAGTATTTT	CASSPSGGETDTQYF	6054	9	MAIT	2	12.CD8+ Eff/mem CD161+	12
AAGGAGCCAATAAGCA-1.C111_CD8	AAGGAGCCAATAAGCA-1	clonotype8.C111_CD8	C111	TRAV1-2	TRAJ33	None	TRAC	TGTGCTGTGATGGATAGCAACTATCAGTTAATCTGG	CAVMDSNYQLIW	1524	2	TRBV6-1	TRBJ2-6	None	TRBC2	TGTGCCAGCAGTGGTGACGGCTCTGGGGCCAACGTCCTGACTTTC	CASSGDGSGANVLTF	1944	5	MAIT	2	12.CD8+ Eff/mem CD161+	12
AAGGAGCCACAAGTAA-1.C111_CD8	AAGGAGCCACAAGTAA-1	clonotype5.C111_CD8	C111	TRAV1-2	TRAJ33	None	TRAC	TGTGCTGTTATGGATAGCAACTATCAGTTAATCTGG	CAVMDSNYQLIW	1916	4	TRBV20-1	TRBJ2-1	None	TRBC2	TGCAGTGCTAGAGTGGGGACTAGCGGGGGGTTAGACAATGAGCAGTTCTTC	CSARVGTSGGLDNEQFF	6898	13	MAIT	2	12.CD8+ Eff/mem CD161+	12
AAGGAGCCACATGGGA-1.C100_CD8	AAGGAGCCACATGGGA-1	clonotype527.C100_CD8	C100	TRAV1-2	TRAJ33	None	TRAC	TGTGCCCCAATGGATAGCAACTATCAGTTAATCTGG	CAPMDSNYQLIW	1554	3	TRBV6-5	TRBJ2-1	None	TRBC2	TGTGCCAGCAGTTACTCGACCGGCGACTACAATGAGCAGTTCTTC	CASSYSTGDYNEQFF	490	1	MAIT	2	12.CD8+ Eff/mem CD161+	12
AAGGAGCCAGTTAACC-1.C100_CD8	AAGGAGCCAGTTAACC-1	clonotype6.C100_CD8	C100	TRAV1-2	TRAJ33	None	TRAC	TGTGCTGTGAGGGATAGCAACTATCAGTTAATCTGG	CAVRDSNYQLIW	1206	3	NA	NA	NA	NA	NA	NA	NA	NA	MAIT	2	12.CD8+ Eff/mem CD161+	12
AAGGAGCCATCGGTTA-1.C111_CD8	AAGGAGCCATCGGTTA-1	clonotype122.C111_CD8	C111	TRAV1-2	TRAJ20	None	TRAC	TGTGCTGTGAGAGATGGGGACTACAAGCTCAGCTTT	CAVRDGDYKLSF	2096	3	TRBV6-1	TRBJ2-2	None	TRBC2	TGTGCCAGCAGTGAAGCAGAGGCCGGGGAGCTGTTTTTT	CASSEAEAGELFF	3464	4	MAIT	2	12.CD8+ Eff/mem CD161+	12
AAGGAGCGTAAATGTG-1.C111_CD8	AAGGAGCGTAAATGTG-1	clonotype6.C111_CD8	C111	TRAV1-2	TRAJ12	None	TRAC	TGTGCTGTGATGGATAGCAGCTATAAATTGATCTTC	CAVMDSSYKLIF	1466	7	NA	NA	NA	NA	NA	NA	NA	NA	MAIT	2	12.CD8+ Eff/mem CD161+	12
AAGGAGCGTCATGCCG-1.C111_CD8	AAGGAGCGTCATGCCG-1	clonotype2.C111_CD8	C111	TRAV1-2	TRAJ12	None	TRAC	TGTGCTGTGATGGATAGCAGCTATAAATTGATCTTC	CAVMDSSYKLIF	1296	3	TRBV6-1	TRBJ1-2	None	TRBC1	TGTGCCAGCAGTGAAGCGGAACACTATGGCTACACCTTC	CASSEAEHYGYTF	3106	6	MAIT	2	12.CD8+ Eff/mem CD161+	12
AAGGAGCGTCGAAAGC-1.C111_CD8	AAGGAGCGTCGAAAGC-1	clonotype40.C111_CD8	C111	TRAV1-2	TRAJ33	None	TRAC	TGTGCTGGTTCGGATAGCAACTATCAGTTAATCTGG	CAGSDSNYQLIW	828	3	TRBV20-1	TRBJ1-5	None	TRBC1	TGCAGTGCTAGAGATCTGGGCAGGGAGGTCGAACCCCAGCATTTT	CSARDLGREVEPQHF	1296	4	MAIT	2	12.CD8+ Eff/mem CD161+	12
AAGGAGCGTCGAAAGC-1.C111_CD8	AAGGAGCGTCGAAAGC-1	clonotype40.C111_CD8	C111	TRAV1-2	TRAJ33	None	TRAC	TGTGCTGGTTCGGATAGCAACTATCAGTTAATCTGG	CAGSDSNYQLIW	828	3	TRBV6-1	TRBJ1-2	None	TRBC1	TGTGCCAGCAGTGAAGCGGAACACTATGGCTACACCTTC	CASSEAEHYGYTF	1542	3	MAIT	2	12.CD8+ Eff/mem CD161+	12
AAGGAGCGTCGAAAGC-1.C111_CD8	AAGGAGCGTCGAAAGC-1	clonotype40.C111_CD8	C111	TRAV1-2	TRAJ12	None	TRAC	TGTGCTGTGATGGATAGCAGCTATAAATTGATCTTC	CAVMDSSYKLIF	662	2	TRBV20-1	TRBJ1-5	None	TRBC1	TGCAGTGCTAGAGATCTGGGCAGGGAGGTCGAACCCCAGCATTTT	CSARDLGREVEPQHF	1296	4	MAIT	2	12.CD8+ Eff/mem CD161+	12
AAGGAGCGTCGAAAGC-1.C111_CD8	AAGGAGCGTCGAAAGC-1	clonotype40.C111_CD8	C111	TRAV1-2	TRAJ12	None	TRAC	TGTGCTGTGATGGATAGCAGCTATAAATTGATCTTC	CAVMDSSYKLIF	662	2	TRBV6-1	TRBJ1-2	None	TRBC1	TGTGCCAGCAGTGAAGCGGAACACTATGGCTACACCTTC	CASSEAEHYGYTF	1542	3	MAIT	2	12.CD8+ Eff/mem CD161+	12
AAGGAGCGTTCAGGCC-1.C100_CD8	AAGGAGCGTTCAGGCC-1	clonotype13.C100_CD8	C100	TRAV1-2	TRAJ33	None	TRAC	TGTGCTGTGAGAGATAGCAACTATCAGTTAATCTGG	CAVRDSNYQLIW	1896	2	NA	NA	NA	NA	NA	NA	NA	NA	MAIT	2	12.CD8+ Eff/mem CD161+	12
AAGGAGCTCAAAGACA-1.C100_CD8	AAGGAGCTCAAAGACA-1	clonotype175.C100_CD8	C100	TRAV1-2	TRAJ12	None	TRAC	TGTGCTGTGATGGATAGCAGCTATAAATTGATCTTC	CAVMDSSYKLIF	762	1	TRBV6-1	TRBJ2-3	None	TRBC2	TGTGCCAGCAGTGAAGTAAGCGGGGGGCCAGATACGCAGTATTTT	CASSEVSGGPDTQYF	1438	2	MAIT	2	12.CD8+ Eff/mem CD161+	12
AAGGAGCTCAATCTCT-1.C15_CD4	AAGGAGCTCAATCTCT-1	clonotype3.C15_CD4	C15	TRAV1-2	TRAJ20	None	TRAC	TGTGCTGTGAGAGACGGCGACTACAAGCTCAGCTTT	CAVRDGDYKLSF	2740	6	NA	NA	NA	NA	NA	NA	NA	NA	MAIT	2	12.CD8+ Eff/mem CD161+	12
AAGGAGCTCAGGATCT-1.C100_CD8	AAGGAGCTCAGGATCT-1	clonotype267.C100_CD8	C100	TRAV1-2	TRAJ33	None	TRAC	TGTGCTGTGAGGGATAGCAACTATCAGTTAATCTGG	CAVRDSNYQLIW	952	2	TRBV4-3	TRBJ2-6	None	TRBC2	TGCGCCAGCAGCCAAGATCACAGCTCTGGGGCCAACGTCCTGACTTTC	CASSQDHSSGANVLTF	888	1	MAIT	2	12.CD8+ Eff/mem CD161+	12
AAGGAGCTCCAGATCA-1.IBB100_CD8	AAGGAGCTCCAGATCA-1	clonotype1082.IBB100_CD8	IBB100	TRAV1-2	TRAJ33	None	TRAC	TGTGCTGTGGCGGATAGCAACTATCAGTTAATCTGG	CAVADSNYQLIW	2290	3	TRBV6-5	TRBJ2-1	None	TRBC2	TGTGCCAGCAGTTACTCCACTAGCGGCCTAGCCTACAATGAGCAGTTCTTC	CASSYSTSGLAYNEQFF	3398	2	MAIT	2	12.CD8+ Eff/mem CD161+	12
AAGGAGCTCCAGATCA-1.IBB100_CD8	AAGGAGCTCCAGATCA-1	clonotype1082.IBB100_CD8	IBB100	TRAV8-1	TRAJ33	None	TRAC	TGTGCCGTGAGAGGAAGCAACTATCAGTTAATCTGG	CAVRGSNYQLIW	2546	3	TRBV6-5	TRBJ2-1	None	TRBC2	TGTGCCAGCAGTTACTCCACTAGCGGCCTAGCCTACAATGAGCAGTTCTTC	CASSYSTSGLAYNEQFF	3398	2	MAIT	2	12.CD8+ Eff/mem CD161+	12
AAGGAGCTCCGCGTTT-1.C100_CD8	AAGGAGCTCCGCGTTT-1	clonotype4.C100_CD8	C100	TRAV1-2	TRAJ33	None	TRAC	TGTGCTGTGAGAGATAGCAACTATCAGTTAATCTGG	CAVRDSNYQLIW	1104	3	TRBV6-3	TRBJ2-3	None	TRBC2	TGTGCCAGCAGTTACGGGACTAGCACAGATACGCAGTATTTT	CASSYGTSTDTQYF	1634	2	MAIT	2	12.CD8+ Eff/mem CD161+	12
AAGGCAGAGACACTAA-1.IBB15_CD4	AAGGCAGAGACACTAA-1	clonotype338.IBB15_CD4	IBB15	TRAV1-2	TRAJ33	None	TRAC	TGTGCTGTGAGAGATAGCAACTATCAGTTAATCTGG	CAVRDSNYQLIW	4124	4	TRBV6-4	TRBJ2-1	None	TRBC2	TGTGCCAGCAGTGACGGTCTAGCGGGAGGGGAGCAGTTCTTC	CASSDGLAGGEQFF	6386	14	MAIT	2	12.CD8+ Eff/mem CD161+	12
AAGGCAGAGAGGGCTT-1.C100_CD8	AAGGCAGAGAGGGCTT-1	clonotype1.C100_CD8	C100	TRAV1-2	TRAJ33	None	TRAC	TGTGCTGTGATGGATAGCAACTATCAGTTAATCTGG	CAVMDSNYQLIW	4398	5	TRBV4-3	TRBJ2-6	None	TRBC2	TGCGCCAGCAGCCAAGATCACAGCTCTGGGGCCAACGTCCTGACTTTC	CASSQDHSSGANVLTF	4300	5	MAIT	2	12.CD8+ Eff/mem CD161+	12
AAGGCAGAGCCGTCGT-1.C100_CD8	AAGGCAGAGCCGTCGT-1	clonotype260.C100_CD8	C100	TRAV1-2	TRAJ33	None	TRAC	TGTGCTGTGAGAGATAGCAACTATCAGTTAATCTGG	CAVRDSNYQLIW	1866	2	TRBV6-4	TRBJ2-1	None	TRBC2	TGTGCCAGCAGTGACTCTAGCGGGGGGGCCAATGAGCAGTTCTTC	CASSDSSGGANEQFF	2734	3	MAIT	2	12.CD8+ Eff/mem CD161+	12
AAGGCAGAGGTGGGTT-1.C100_CD8	AAGGCAGAGGTGGGTT-1	clonotype6.C100_CD8	C100	TRAV1-2	TRAJ33	None	TRAC	TGTGCTGTGAGGGATAGCAACTATCAGTTAATCTGG	CAVRDSNYQLIW	944	2	NA	NA	NA	NA	NA	NA	NA	NA	MAIT	2	12.CD8+ Eff/mem CD161+	12
AAGGCAGAGTCGAGTG-1.C111_CD8	AAGGCAGAGTCGAGTG-1	clonotype7.C111_CD8	C111	TRAV1-2	TRAJ33	None	TRAC	TGTGCTGTGAGAGATAGCAACTATCAGTTAATCTGG	CAVRDSNYQLIW	5724	8	NA	NA	NA	NA	NA	NA	NA	NA	MAIT	2	12.CD8+ Eff/mem CD161+	12
AAGGCAGAGTGGGATC-1.C111_CD8	AAGGCAGAGTGGGATC-1	clonotype162.C111_CD8	C111	TRAV1-2	TRAJ33	None	TRAC	TGTGCTGTGAGTGATAGCAACTATCAGTTAATCTGG	CAVSDSNYQLIW	3396	5	TRBV6-5	TRBJ1-3	None	TRBC1	TGTGCCAGCAGTTACTCTCCGGACAGGGCTGGAAACACCATATATTTT	CASSYSPDRAGNTIYF	1620	2	MAIT	2	12.CD8+ Eff/mem CD161+	12
AAGGCAGCAAAGAATC-1.C100_CD8	AAGGCAGCAAAGAATC-1	clonotype840.C100_CD8	C100	TRAV1-2	TRAJ33	None	TRAC	TGTGCTGGGATGGATAGCAACTATCAGTTAATCTGG	CAGMDSNYQLIW	1892	4	TRBV7-3	TRBJ2-6	None	None	TGTGCCAGCAGCCCCTTAGCGGGGGGAACCAGCTCTGGGGCCAACGTCCTGACTTTC	CASSPLAGGTSSGANVLTF	1048	1	MAIT	2	12.CD8+ Eff/mem CD161+	12
AAGGCAGCAAAGGAAG-1.C111_CD8	AAGGCAGCAAAGGAAG-1	clonotype1.C111_CD8	C111	TRAV1-2	TRAJ33	None	TRAC	TGTGCTGGTTCGGATAGCAACTATCAGTTAATCTGG	CAGSDSNYQLIW	1724	5	TRBV20-1	TRBJ1-5	None	TRBC1	TGCAGTGCTAGAGATCTGGGCAGGGAGGTCGAACCCCAGCATTTT	CSARDLGREVEPQHF	5910	11	MAIT	2	12.CD8+ Eff/mem CD161+	12
AAGGCAGCAATGTTGC-1.C111_CD8	AAGGCAGCAATGTTGC-1	clonotype51.C111_CD8	C111	TRAV17	TRAJ38	None	TRAC	TGTGCTACGGACTCGGCTGGCAACAACCGTAAGCTGATTTGG	CATDSAGNNRKLIW	2170	2	TRBV6-4	TRBJ2-1	None	TRBC2	TGTGCCAGCAGCGCGACTAGCGGGTCCTACAATGAGCAGTTCTTC	CASSATSGSYNEQFF	4088	8	MAIT	2	12.CD8+ Eff/mem CD161+	12
AAGGCAGCAATGTTGC-1.C111_CD8	AAGGCAGCAATGTTGC-1	clonotype51.C111_CD8	C111	TRAV1-2	TRAJ33	None	TRAC	TGTGCTGTGAAGGATAGCAACTATCAGTTAATCTGG	CAVKDSNYQLIW	856	1	TRBV6-4	TRBJ2-1	None	TRBC2	TGTGCCAGCAGCGCGACTAGCGGGTCCTACAATGAGCAGTTCTTC	CASSATSGSYNEQFF	4088	8	MAIT	2	12.CD8+ Eff/mem CD161+	12
AAGGCAGCATAACCTG-1.C111_CD8	AAGGCAGCATAACCTG-1	clonotype1028.C111_CD8	C111	TRAV1-2	TRAJ33	None	TRAC	TGTGCTGCCCTGGATAGCAACTATCAGTTAATCTGG	CAALDSNYQLIW	1594	3	TRBV7-9	TRBJ1-2	None	TRBC1	TGTGCCAGCCGACCTGGACGGAGTGACTATGGCTACACCTTC	CASRPGRSDYGYTF	3822	5	MAIT	2	12.CD8+ Eff/mem CD161+	12
AAGGCAGCATAACCTG-1.C111_CD8	AAGGCAGCATAACCTG-1	clonotype1028.C111_CD8	C111	TRAV8-3	TRAJ22	None	TRAC	TGTGCTGTGGGTCTTTCTTCTGGTTCTGCAAGGCAACTGACCTTT	CAVGLSSGSARQLTF	6210	5	TRBV7-9	TRBJ1-2	None	TRBC1	TGTGCCAGCCGACCTGGACGGAGTGACTATGGCTACACCTTC	CASRPGRSDYGYTF	3822	5	MAIT	2	12.CD8+ Eff/mem CD161+	12
AAGGCAGCATACTCTT-1.C111_CD8	AAGGCAGCATACTCTT-1	clonotype40.C111_CD8	C111	TRAV1-2	TRAJ33	None	TRAC	TGTGCTGGTTCGGATAGCAACTATCAGTTAATCTGG	CAGSDSNYQLIW	4234	6	TRBV20-1	TRBJ1-5	None	TRBC1	TGCAGTGCTAGAGATCTGGGCAGGGAGGTCGAACCCCAGCATTTT	CSARDLGREVEPQHF	12236	19	MAIT	2	12.CD8+ Eff/mem CD161+	12
AAGGCAGCATACTCTT-1.C111_CD8	AAGGCAGCATACTCTT-1	clonotype40.C111_CD8	C111	TRAV1-2	TRAJ33	None	TRAC	TGTGCTGGTTCGGATAGCAACTATCAGTTAATCTGG	CAGSDSNYQLIW	4234	6	TRBV6-1	TRBJ1-2	None	TRBC1	TGTGCCAGCAGTGAAGCGGAACACTATGGCTACACCTTC	CASSEAEHYGYTF	2658	4	MAIT	2	12.CD8+ Eff/mem CD161+	12
AAGGCAGCATACTCTT-1.C111_CD8	AAGGCAGCATACTCTT-1	clonotype40.C111_CD8	C111	TRAV1-2	TRAJ12	None	TRAC	TGTGCTGTGATGGATAGCAGCTATAAATTGATCTTC	CAVMDSSYKLIF	78	2	TRBV20-1	TRBJ1-5	None	TRBC1	TGCAGTGCTAGAGATCTGGGCAGGGAGGTCGAACCCCAGCATTTT	CSARDLGREVEPQHF	12236	19	MAIT	2	12.CD8+ Eff/mem CD161+	12
AAGGCAGCATACTCTT-1.C111_CD8	AAGGCAGCATACTCTT-1	clonotype40.C111_CD8	C111	TRAV1-2	TRAJ12	None	TRAC	TGTGCTGTGATGGATAGCAGCTATAAATTGATCTTC	CAVMDSSYKLIF	78	2	TRBV6-1	TRBJ1-2	None	TRBC1	TGTGCCAGCAGTGAAGCGGAACACTATGGCTACACCTTC	CASSEAEHYGYTF	2658	4	MAIT	2	12.CD8+ Eff/mem CD161+	12
AAGGCAGGTACTTAGC-1.C100_CD8	AAGGCAGGTACTTAGC-1	clonotype13.C100_CD8	C100	TRAV1-2	TRAJ33	None	TRAC	TGTGCTGTGAGAGATAGCAACTATCAGTTAATCTGG	CAVRDSNYQLIW	1208	2	NA	NA	NA	NA	NA	NA	NA	NA	MAIT	2	12.CD8+ Eff/mem CD161+	12
AAGGCAGGTCCGAGTC-1.C111_CD8	AAGGCAGGTCCGAGTC-1	clonotype6.C111_CD8	C111	TRAV1-2	TRAJ12	None	TRAC	TGTGCTGTGATGGATAGCAGCTATAAATTGATCTTC	CAVMDSSYKLIF	1220	5	NA	NA	NA	NA	NA	NA	NA	NA	MAIT	2	12.CD8+ Eff/mem CD161+	12
AAGGCAGGTCGGATCC-1.C111_CD8	AAGGCAGGTCGGATCC-1	clonotype1.C111_CD8	C111	TRAV1-2	TRAJ33	None	TRAC	TGTGCTGGTTCGGATAGCAACTATCAGTTAATCTGG	CAGSDSNYQLIW	896	3	TRBV20-1	TRBJ1-5	None	TRBC1	TGCAGTGCTAGAGATCTGGGCAGGGAGGTCGAACCCCAGCATTTT	CSARDLGREVEPQHF	2682	4	MAIT	2	12.CD8+ Eff/mem CD161+	12
AAGGCAGGTCTCTCTG-1.C111_CD8	AAGGCAGGTCTCTCTG-1	clonotype1.C111_CD8	C111	TRAV1-2	TRAJ33	None	TRAC	TGTGCTGGTTCGGATAGCAACTATCAGTTAATCTGG	CAGSDSNYQLIW	1796	3	TRBV20-1	TRBJ1-5	None	TRBC1	TGCAGTGCTAGAGATCTGGGCAGGGAGGTCGAACCCCAGCATTTT	CSARDLGREVEPQHF	7426	15	MAIT	2	12.CD8+ Eff/mem CD161+	12
AAGGCAGTCAGCTCGG-1.C111_CD8	AAGGCAGTCAGCTCGG-1	clonotype1.C111_CD8	C111	TRAV1-2	TRAJ33	None	TRAC	TGTGCTGGTTCGGATAGCAACTATCAGTTAATCTGG	CAGSDSNYQLIW	2116	3	TRBV20-1	TRBJ1-5	None	TRBC1	TGCAGTGCTAGAGATCTGGGCAGGGAGGTCGAACCCCAGCATTTT	CSARDLGREVEPQHF	5614	8	MAIT	2	12.CD8+ Eff/mem CD161+	12
AAGGCAGTCATGTGGT-1.C100_CD8	AAGGCAGTCATGTGGT-1	clonotype268.C100_CD8	C100	TRAV1-2	TRAJ12	None	TRAC	TGTGCTGTGATGGATAGCAGCTATAAATTGATCTTC	CAVMDSSYKLIF	708	2	TRBV6-4	TRBJ2-2	None	TRBC2	TGTGCCAGCAGTGACGGGACGAACACCGGGGAGCTGTTTTTT	CASSDGTNTGELFF	6606	7	MAIT	2	12.CD8+ Eff/mem CD161+	12
AAGGCAGTCCAGGGCT-1.C111_CD8	AAGGCAGTCCAGGGCT-1	clonotype1.C111_CD8	C111	TRAV1-2	TRAJ33	None	TRAC	TGTGCTGGTTCGGATAGCAACTATCAGTTAATCTGG	CAGSDSNYQLIW	2892	6	TRBV20-1	TRBJ1-5	None	TRBC1	TGCAGTGCTAGAGATCTGGGCAGGGAGGTCGAACCCCAGCATTTT	CSARDLGREVEPQHF	5562	10	MAIT	2	12.CD8+ Eff/mem CD161+	12
AAGGTTCAGAAGGTGA-1.C111_CD8	AAGGTTCAGAAGGTGA-1	clonotype1.C111_CD8	C111	TRAV1-2	TRAJ33	None	TRAC	TGTGCTGGTTCGGATAGCAACTATCAGTTAATCTGG	CAGSDSNYQLIW	2020	3	TRBV20-1	TRBJ1-5	None	TRBC1	TGCAGTGCTAGAGATCTGGGCAGGGAGGTCGAACCCCAGCATTTT	CSARDLGREVEPQHF	4900	12	MAIT	2	12.CD8+ Eff/mem CD161+	12
AAGGTTCAGAATGTTG-1.C111_CD8	AAGGTTCAGAATGTTG-1	clonotype2.C111_CD8	C111	TRAV1-2	TRAJ12	None	TRAC	TGTGCTGTGATGGATAGCAGCTATAAATTGATCTTC	CAVMDSSYKLIF	2698	5	TRBV6-1	TRBJ1-2	None	TRBC1	TGTGCCAGCAGTGAAGCGGAACACTATGGCTACACCTTC	CASSEAEHYGYTF	6772	10	MAIT	2	12.CD8+ Eff/mem CD161+	12
AAGGTTCAGACTGGGT-1.C100_CD8	AAGGTTCAGACTGGGT-1	clonotype1.C100_CD8	C100	TRAV1-2	TRAJ33	None	TRAC	TGTGCTGTGATGGATAGCAACTATCAGTTAATCTGG	CAVMDSNYQLIW	1912	6	TRBV4-3	TRBJ2-6	None	TRBC2	TGCGCCAGCAGCCAAGATCACAGCTCTGGGGCCAACGTCCTGACTTTC	CASSQDHSSGANVLTF	5196	7	MAIT	2	12.CD8+ Eff/mem CD161+	12
AAGGTTCAGACTTGAA-1.C100_CD8	AAGGTTCAGACTTGAA-1	clonotype86.C100_CD8	C100	TRAV1-2	TRAJ33	None	TRAC	TGTGCTGTGACCGATAGCAACTATCAGTTAATCTGG	CAVTDSNYQLIW	1010	2	TRBV7-9	TRBJ2-2	None	TRBC2	TGTGCCAGCAGCCCAGGACTAGGAGACACCGGGGAGCTGTTTTTT	CASSPGLGDTGELFF	1912	5	MAIT	2	12.CD8+ Eff/mem CD161+	12
AAGGTTCAGAGGACGG-1.IBB100_CD8	AAGGTTCAGAGGACGG-1	clonotype1092.IBB100_CD8	IBB100	TRAV1-2	TRAJ33	None	TRAC	TGTGCTGTGATGGATAGCAACTATCAGTTAATCTGG	CAVMDSNYQLIW	2146	2	TRBV4-3	TRBJ2-1	None	TRBC2	TGCGCCAGCAGCCCCGGACTAGCGGGAGACTACAATGAGCAGTTCTTC	CASSPGLAGDYNEQFF	11628	7	MAIT	2	12.CD8+ Eff/mem CD161+	12
AAGGTTCAGCTTTGGT-1.C111_CD8	AAGGTTCAGCTTTGGT-1	clonotype2.C111_CD8	C111	TRAV1-2	TRAJ12	None	TRAC	TGTGCTGTGATGGATAGCAGCTATAAATTGATCTTC	CAVMDSSYKLIF	3640	6	TRBV6-1	TRBJ1-2	None	TRBC1	TGTGCCAGCAGTGAAGCGGAACACTATGGCTACACCTTC	CASSEAEHYGYTF	3864	5	MAIT	2	12.CD8+ Eff/mem CD161+	12
AAGGTTCAGGCCCTCA-1.C111_CD8	AAGGTTCAGGCCCTCA-1	clonotype1.C111_CD8	C111	TRAV1-2	TRAJ33	None	TRAC	TGTGCTGGTTCGGATAGCAACTATCAGTTAATCTGG	CAGSDSNYQLIW	1294	3	TRBV20-1	TRBJ1-5	None	TRBC1	TGCAGTGCTAGAGATCTGGGCAGGGAGGTCGAACCCCAGCATTTT	CSARDLGREVEPQHF	6384	15	MAIT	2	12.CD8+ Eff/mem CD161+	12
AAGGTTCAGTAGATGT-1.C111_CD8	AAGGTTCAGTAGATGT-1	clonotype1.C111_CD8	C111	TRAV1-2	TRAJ33	None	TRAC	TGTGCTGGTTCGGATAGCAACTATCAGTTAATCTGG	CAGSDSNYQLIW	2880	6	TRBV20-1	TRBJ1-5	None	TRBC1	TGCAGTGCTAGAGATCTGGGCAGGGAGGTCGAACCCCAGCATTTT	CSARDLGREVEPQHF	2928	6	MAIT	2	12.CD8+ Eff/mem CD161+	12
AAGGTTCAGTAGGTGC-1.C111_CD8	AAGGTTCAGTAGGTGC-1	clonotype2.C111_CD8	C111	TRAV1-2	TRAJ12	None	TRAC	TGTGCTGTGATGGATAGCAGCTATAAATTGATCTTC	CAVMDSSYKLIF	3336	5	TRBV6-1	TRBJ1-2	None	TRBC1	TGTGCCAGCAGTGAAGCGGAACACTATGGCTACACCTTC	CASSEAEHYGYTF	2980	7	MAIT	2	12.CD8+ Eff/mem CD161+	12
AAGGTTCAGTCAAGCG-1.C111_CD8	AAGGTTCAGTCAAGCG-1	clonotype1.C111_CD8	C111	TRAV1-2	TRAJ33	None	TRAC	TGTGCTGGTTCGGATAGCAACTATCAGTTAATCTGG	CAGSDSNYQLIW	552	1	TRBV20-1	TRBJ1-5	None	TRBC1	TGCAGTGCTAGAGATCTGGGCAGGGAGGTCGAACCCCAGCATTTT	CSARDLGREVEPQHF	1894	3	MAIT	2	12.CD8+ Eff/mem CD161+	12
AAGGTTCAGTCTCCTC-1.C100_CD8	AAGGTTCAGTCTCCTC-1	clonotype847.C100_CD8	C100	TRAV17	TRAJ37	None	TRAC	TGTGCTACGGTCCGGGGCAACACAGGCAAACTAATCTTT	CATVRGNTGKLIF	606	1	TRBV6-1	TRBJ2-1	None	TRBC2	TGTGCCAGCAGTGAACTAGCGGGGGAGATCAATGAGCAGTTCTTC	CASSELAGEINEQFF	4780	7	MAIT	2	12.CD8+ Eff/mem CD161+	12
AAGGTTCAGTCTCCTC-1.C100_CD8	AAGGTTCAGTCTCCTC-1	clonotype847.C100_CD8	C100	TRAV1-2	TRAJ33	None	TRAC	TGTGCCTCAATGGATAGCAACTATCAGTTAATCTGG	CASMDSNYQLIW	854	1	TRBV6-1	TRBJ2-1	None	TRBC2	TGTGCCAGCAGTGAACTAGCGGGGGAGATCAATGAGCAGTTCTTC	CASSELAGEINEQFF	4780	7	MAIT	2	12.CD8+ Eff/mem CD161+	12
AAGGTTCCAACTGCGC-1.IBB111_CD8	AAGGTTCCAACTGCGC-1	clonotype56.IBB111_CD8	IBB111	TRAV1-2	TRAJ20	None	TRAC	TGTGCTGTGAGAGATAGCGACTACAAGCTCAGCTTT	CAVRDSDYKLSF	268	3	TRBV5-1	TRBJ2-7	None	TRBC2	TGCGCCAGCAGCGGGACACTCTCCTACGAGCAGTACTTC	CASSGTLSYEQYF	8776	13	MAIT	4	2.CD4+ Central mem 2	2
AAGGTTCCACAAGACG-1.C100_CD8	AAGGTTCCACAAGACG-1	clonotype84.C100_CD8	C100	TRAV1-2	TRAJ33	None	TRAC	TGTGCTGTGATGGATAGCAACTATCAGTTAATCTGG	CAVMDSNYQLIW	2596	3	TRBV6-3	TRBJ2-3	None	TRBC2	TGTGCCAGCAGTAGCGGGGGGGCCACAGATACGCAGTATTTT	CASSSGGATDTQYF	5118	7	MAIT	2	12.CD8+ Eff/mem CD161+	12
AAGGTTCCACAGACTT-1.C100_CD8	AAGGTTCCACAGACTT-1	clonotype15.C100_CD8	C100	TRAV1-2	TRAJ12	None	TRAC	TGTGCTGTGATGGATAGCAGCTATAAATTGATCTTC	CAVMDSSYKLIF	3146	3	NA	NA	NA	NA	NA	NA	NA	NA	MAIT	2	12.CD8+ Eff/mem CD161+	12
AAGGTTCCACATGACT-1.C111_CD8	AAGGTTCCACATGACT-1	clonotype36.C111_CD8	C111	TRAV1-2	TRAJ33	None	TRAC	TGTGCTCCAATGGATAGCAACTATCAGTTAATCTGG	CAPMDSNYQLIW	1116	2	NA	NA	NA	NA	NA	NA	NA	NA	MAIT	2	12.CD8+ Eff/mem CD161+	12
AAGGTTCCAGACAGGT-1.C111_CD8	AAGGTTCCAGACAGGT-1	clonotype1.C111_CD8	C111	TRAV1-2	TRAJ33	None	TRAC	TGTGCTGGTTCGGATAGCAACTATCAGTTAATCTGG	CAGSDSNYQLIW	518	1	TRBV20-1	TRBJ1-5	None	TRBC1	TGCAGTGCTAGAGATCTGGGCAGGGAGGTCGAACCCCAGCATTTT	CSARDLGREVEPQHF	5234	9	MAIT	2	12.CD8+ Eff/mem CD161+	12
AAGGTTCCAGAGTGTG-1.IBB15_CD8	AAGGTTCCAGAGTGTG-1	clonotype120.IBB15_CD8	IBB15	TRAV1-2	TRAJ33	None	TRAC	TGTGTGGGCTTGGATAGCAACTATCAGTTAATCTGG	CVGLDSNYQLIW	4472	4	TRBV24-1	TRBJ2-2	None	TRBC2	TGTGCCACCAGTGATTTGGAGGGCGAATCCGGGGAGCTGTTTTTT	CATSDLEGESGELFF	12680	12	MAIT	2	12.CD8+ Eff/mem CD161+	12
AAGGTTCCAGTAACGG-1.C100_CD8	AAGGTTCCAGTAACGG-1	clonotype1.C100_CD8	C100	TRAV1-2	TRAJ33	None	TRAC	TGTGCTGTGATGGATAGCAACTATCAGTTAATCTGG	CAVMDSNYQLIW	8266	12	TRBV4-3	TRBJ2-6	None	TRBC2	TGCGCCAGCAGCCAAGATCACAGCTCTGGGGCCAACGTCCTGACTTTC	CASSQDHSSGANVLTF	5272	8	MAIT	2	12.CD8+ Eff/mem CD161+	12
AAGGTTCCATCTCCCA-1.C111_CD8	AAGGTTCCATCTCCCA-1	clonotype28.C111_CD8	C111	TRAV1-2	TRAJ33	None	TRAC	TGTGCTGTGTCGGATAGCAACTATCAGTTAATCTGG	CAVSDSNYQLIW	858	2	TRBV5-4	TRBJ2-6	None	TRBC2	TGTGCCAGCAGCTTCGAGGGGGCTGGCTCTGGGGCCAACGTCCTGACTTTC	CASSFEGAGSGANVLTF	5434	12	MAIT	2	12.CD8+ Eff/mem CD161+	12
AAGGTTCCATGCCTAA-1.C111_CD8	AAGGTTCCATGCCTAA-1	clonotype7.C111_CD8	C111	TRAV1-2	TRAJ33	None	TRAC	TGTGCTGTGAGAGATAGCAACTATCAGTTAATCTGG	CAVRDSNYQLIW	1540	3	NA	NA	NA	NA	NA	NA	NA	NA	MAIT	2	12.CD8+ Eff/mem CD161+	12
AAGGTTCGTAGGCTGA-1.C111_CD8	AAGGTTCGTAGGCTGA-1	clonotype139.C111_CD8	C111	TRAV1-2	TRAJ12	None	TRAC	TGTGCTGTGTTGGATAGCAGCTATAAATTGATCTTC	CAVLDSSYKLIF	660	1	TRBV6-4	TRBJ2-1	None	TRBC2	TGTGCCAGCAGTGCCGCGGACGCCTCCTACAATGAGCAGTTCTTC	CASSAADASYNEQFF	3500	5	MAIT	2	12.CD8+ Eff/mem CD161+	12
AAGGTTCGTCCGTCAG-1.C100_CD8	AAGGTTCGTCCGTCAG-1	clonotype849.C100_CD8	C100	TRAV8-3	TRAJ20	None	TRAC	TGTGCTGTGGGGAACGACTACAAGCTCAGCTTT	CAVGNDYKLSF	1082	3	TRBV6-4	TRBJ2-5	None	TRBC2	TGTGCCAGCAGTGAACTAGCGGGGGAAAAAGAGACCCAGTACTTC	CASSELAGEKETQYF	2254	4	MAIT	2	12.CD8+ Eff/mem CD161+	12
AAGGTTCGTCCGTCAG-1.C100_CD8	AAGGTTCGTCCGTCAG-1	clonotype849.C100_CD8	C100	TRAV1-2	TRAJ33	None	TRAC	TGTGCTGTGAGAGATGGCAACTATCAGTTAATCTGG	CAVRDGNYQLIW	1312	2	TRBV6-4	TRBJ2-5	None	TRBC2	TGTGCCAGCAGTGAACTAGCGGGGGAAAAAGAGACCCAGTACTTC	CASSELAGEKETQYF	2254	4	MAIT	2	12.CD8+ Eff/mem CD161+	12
AAGGTTCGTGCGAAAC-1.C111_CD8	AAGGTTCGTGCGAAAC-1	clonotype4.C111_CD8	C111	TRAV1-2	TRAJ33	None	TRAC	TGTGCTGTCATGGATAGCAACTATCAGTTAATCTGG	CAVMDSNYQLIW	2886	4	NA	NA	NA	NA	NA	NA	NA	NA	MAIT	2	12.CD8+ Eff/mem CD161+	12
AAGGTTCGTTTAGGAA-1.C111_CD8	AAGGTTCGTTTAGGAA-1	clonotype4.C111_CD8	C111	TRAV1-2	TRAJ33	None	TRAC	TGTGCTGTCATGGATAGCAACTATCAGTTAATCTGG	CAVMDSNYQLIW	2270	5	NA	NA	NA	NA	NA	NA	NA	NA	MAIT	2	12.CD8+ Eff/mem CD161+	12
AAGGTTCGTTTGTGTG-1.C100_CD8	AAGGTTCGTTTGTGTG-1	clonotype176.C100_CD8	C100	TRAV1-2	TRAJ33	None	TRAC	TGTGCTGTGAGAGATAGCAACTATCAGTTAATCTGG	CAVRDSNYQLIW	632	3	TRBV5-1	TRBJ2-3	None	TRBC2	TGCGCCAGCAGCTTGACTAGCGGGGGGGCAGATACGCAGTATTTT	CASSLTSGGADTQYF	1574	3	MAIT	2	12.CD8+ Eff/mem CD161+	12
AAGGTTCTCATGTCCC-1.C111_CD8	AAGGTTCTCATGTCCC-1	clonotype1.C111_CD8	C111	TRAV1-2	TRAJ33	None	TRAC	TGTGCTGGTTCGGATAGCAACTATCAGTTAATCTGG	CAGSDSNYQLIW	2418	4	TRBV20-1	TRBJ1-5	None	TRBC1	TGCAGTGCTAGAGATCTGGGCAGGGAGGTCGAACCCCAGCATTTT	CSARDLGREVEPQHF	6128	10	MAIT	2	12.CD8+ Eff/mem CD161+	12
AAGGTTCTCGCCAGCA-1.C100_CD8	AAGGTTCTCGCCAGCA-1	clonotype78.C100_CD8	C100	TRAV1-2	TRAJ33	None	TRAC	TGTGCCTCAATGGATAGCAACTATCAGTTAATCTGG	CASMDSNYQLIW	676	2	TRBV6-1	TRBJ2-1	None	TRBC2	TGTGCCAGCAGTGAACTAGCGGGGGAGATCAATGAGCAGTTCTTC	CASSELAGEINEQFF	2058	4	MAIT	2	12.CD8+ Eff/mem CD161+	12
AAGGTTCTCTTCATGT-1.C111_CD8	AAGGTTCTCTTCATGT-1	clonotype1.C111_CD8	C111	TRAV1-2	TRAJ33	None	TRAC	TGTGCTGGTTCGGATAGCAACTATCAGTTAATCTGG	CAGSDSNYQLIW	2684	4	TRBV20-1	TRBJ1-5	None	TRBC1	TGCAGTGCTAGAGATCTGGGCAGGGAGGTCGAACCCCAGCATTTT	CSARDLGREVEPQHF	5956	14	MAIT	2	12.CD8+ Eff/mem CD161+	12
AAGTCTGAGAACAACT-1.C111_CD8	AAGTCTGAGAACAACT-1	clonotype2.C111_CD8	C111	TRAV1-2	TRAJ12	None	TRAC	TGTGCTGTGATGGATAGCAGCTATAAATTGATCTTC	CAVMDSSYKLIF	2330	3	TRBV6-1	TRBJ1-2	None	TRBC1	TGTGCCAGCAGTGAAGCGGAACACTATGGCTACACCTTC	CASSEAEHYGYTF	2832	3	MAIT	2	12.CD8+ Eff/mem CD161+	12
AAGTCTGAGATGTTAG-1.IBB100_CD8	AAGTCTGAGATGTTAG-1	clonotype1103.IBB100_CD8	IBB100	TRAV1-2	TRAJ33	None	TRAC	TGTGCTGTTATGGATAGCAACTATCAGTTAATCTGG	CAVMDSNYQLIW	7900	5	NA	NA	NA	NA	NA	NA	NA	NA	MAIT	2	12.CD8+ Eff/mem CD161+	12
AAGTCTGAGCCCAGCT-1.C111_CD8	AAGTCTGAGCCCAGCT-1	clonotype1.C111_CD8	C111	TRAV1-2	TRAJ33	None	TRAC	TGTGCTGGTTCGGATAGCAACTATCAGTTAATCTGG	CAGSDSNYQLIW	2940	4	TRBV20-1	TRBJ1-5	None	TRBC1	TGCAGTGCTAGAGATCTGGGCAGGGAGGTCGAACCCCAGCATTTT	CSARDLGREVEPQHF	2318	4	MAIT	2	12.CD8+ Eff/mem CD161+	12
AAGTCTGAGCTAGTGG-1.IBB100_CD8	AAGTCTGAGCTAGTGG-1	clonotype207.IBB100_CD8	IBB100	TRAV1-2	TRAJ33	None	TRAC	TGTGCTGTCCTGGATAGCAACTATCAGTTAATCTGG	CAVLDSNYQLIW	260	2	TRBV29-1	TRBJ1-4	None	TRBC1	TGCAGGGATACAGGGGGAGTGGAAAAACTGTTTTTT	CRDTGGVEKLFF	1586	3	MAIT	2	12.CD8+ Eff/mem CD161+	12
AAGTCTGAGCTAGTGG-1.IBB100_CD8	AAGTCTGAGCTAGTGG-1	clonotype207.IBB100_CD8	IBB100	TRAV1-2	TRAJ33	None	TRAC	TGTGCTGTCCTGGATAGCAACTATCAGTTAATCTGG	CAVLDSNYQLIW	260	2	TRBV6-5	TRBJ2-1	None	TRBC2	TGTGCCAGCAGCAAAACTCCCGGGGAGTACAATGAGCAGTTCTTC	CASSKTPGEYNEQFF	10138	7	MAIT	2	12.CD8+ Eff/mem CD161+	12
AAGTCTGCACCCATTC-1.C111_CD8	AAGTCTGCACCCATTC-1	clonotype1.C111_CD8	C111	TRAV1-2	TRAJ33	None	TRAC	TGTGCTGGTTCGGATAGCAACTATCAGTTAATCTGG	CAGSDSNYQLIW	1388	2	TRBV20-1	TRBJ1-5	None	TRBC1	TGCAGTGCTAGAGATCTGGGCAGGGAGGTCGAACCCCAGCATTTT	CSARDLGREVEPQHF	4328	8	MAIT	2	12.CD8+ Eff/mem CD161+	12
AAGTCTGCATACTACG-1.C100_CD8	AAGTCTGCATACTACG-1	clonotype4.C100_CD8	C100	TRAV1-2	TRAJ33	None	TRAC	TGTGCTGTGAGAGATAGCAACTATCAGTTAATCTGG	CAVRDSNYQLIW	1644	2	TRBV6-3	TRBJ2-3	None	TRBC2	TGTGCCAGCAGTTACGGGACTAGCACAGATACGCAGTATTTT	CASSYGTSTDTQYF	1474	4	MAIT	2	12.CD8+ Eff/mem CD161+	12
AAGTCTGCATATACCG-1.C100_CD8	AAGTCTGCATATACCG-1	clonotype530.C100_CD8	C100	TRAV1-2	TRAJ20	None	TRAC	TGTGCTGTGAGAGATCGCGACTACAAGCTCAGCTTT	CAVRDRDYKLSF	2782	2	TRBV6-1	TRBJ2-5	None	TRBC2	TGTGCCAGCAGTGAAGCGCTTAGCGGGGGGGCAGAGACCCAGTACTTC	CASSEALSGGAETQYF	3236	6	MAIT	2	12.CD8+ Eff/mem CD161+	12
AAGTCTGCATCACCCT-1.C100_CD8	AAGTCTGCATCACCCT-1	clonotype112.C100_CD8	C100	TRAV1-2	TRAJ33	None	TRAC	TGTGCTGTGAGGGATAGCAACTATCAGTTAATCTGG	CAVRDSNYQLIW	820	2	TRBV6-1	TRBJ2-3	None	TRBC2	TGTGCCAGCAGTGAACTAGCGGGGGGGCCAGATACGCAGTATTTT	CASSELAGGPDTQYF	2008	3	MAIT	2	12.CD8+ Eff/mem CD161+	12
AAGTCTGCATGGTAGG-1.C111_CD8	AAGTCTGCATGGTAGG-1	clonotype41.C111_CD8	C111	TRAV1-2	TRAJ12	None	TRAC	TGTGCTGTGATGGATAGCAGCTATAAATTGATCTTC	CAVMDSSYKLIF	3906	3	TRBV6-4	TRBJ2-2	None	TRBC2	TGTGCCAGCAGTGAAGGGGACACCGGGGAGCTGTTTTTT	CASSEGDTGELFF	2728	4	MAIT	2	12.CD8+ Eff/mem CD161+	12
AAGTCTGGTAGGACAC-1.C100_CD8	AAGTCTGGTAGGACAC-1	clonotype72.C100_CD8	C100	TRAV4	TRAJ17	None	TRAC	TGCCTCGTGGGTGACATGATCAAAGCTGCAGGCAACAAGCTAACTTTT	CLVGDMIKAAGNKLTF	1408	2	TRBV6-4	TRBJ2-1	None	TRBC2	TGTGCCAGCAGTGAGCGGGGGGGCCACAATGAGCAGTTCTTC	CASSERGGHNEQFF	2612	5	MAIT	2	12.CD8+ Eff/mem CD161+	12
AAGTCTGGTAGGACAC-1.C100_CD8	AAGTCTGGTAGGACAC-1	clonotype72.C100_CD8	C100	TRAV1-2	TRAJ33	None	TRAC	TGTGCTGTGATGGATAGCAACTATCAGTTAATCTGG	CAVMDSNYQLIW	3566	4	TRBV6-4	TRBJ2-1	None	TRBC2	TGTGCCAGCAGTGAGCGGGGGGGCCACAATGAGCAGTTCTTC	CASSERGGHNEQFF	2612	5	MAIT	2	12.CD8+ Eff/mem CD161+	12
AAGTCTGGTATAGGGC-1.C100_CD8	AAGTCTGGTATAGGGC-1	clonotype72.C100_CD8	C100	TRAV4	TRAJ17	None	TRAC	TGCCTCGTGGGTGACATGATCAAAGCTGCAGGCAACAAGCTAACTTTT	CLVGDMIKAAGNKLTF	1896	2	TRBV6-4	TRBJ2-1	None	TRBC2	TGTGCCAGCAGTGAGCGGGGGGGCCACAATGAGCAGTTCTTC	CASSERGGHNEQFF	1846	3	MAIT	2	12.CD8+ Eff/mem CD161+	12
AAGTCTGGTATAGGGC-1.C100_CD8	AAGTCTGGTATAGGGC-1	clonotype72.C100_CD8	C100	TRAV1-2	TRAJ33	None	TRAC	TGTGCTGTGATGGATAGCAACTATCAGTTAATCTGG	CAVMDSNYQLIW	3730	6	TRBV6-4	TRBJ2-1	None	TRBC2	TGTGCCAGCAGTGAGCGGGGGGGCCACAATGAGCAGTTCTTC	CASSERGGHNEQFF	1846	3	MAIT	2	12.CD8+ Eff/mem CD161+	12
AAGTCTGTCAAGCCTA-1.C100_CD8	AAGTCTGTCAAGCCTA-1	clonotype270.C100_CD8	C100	TRAV1-2	TRAJ33	None	TRAC	TGTGCTGTCCTGGATAGCAACTATCAGTTAATCTGG	CAVLDSNYQLIW	2594	6	NA	NA	NA	NA	NA	NA	NA	NA	MAIT	2	12.CD8+ Eff/mem CD161+	12
AAGTCTGTCAGCCTAA-1.C100_CD8	AAGTCTGTCAGCCTAA-1	clonotype853.C100_CD8	C100	TRAV1-2	TRAJ33	None	TRAC	TGTGCTGCCCTGGATGGCAACTATCAGTTAATCTGG	CAALDGNYQLIW	984	1	TRBV3-1	TRBJ2-1	None	TRBC2	TGTGCCAGCAGCCAAGGTTCCAGCGGGGGCCCAAATGAGCAGTTCTTC	CASSQGSSGGPNEQFF	9364	14	MAIT	2	12.CD8+ Eff/mem CD161+	12
AAGTCTGTCGACGGAA-1.C111_CD8	AAGTCTGTCGACGGAA-1	clonotype1.C111_CD8	C111	TRAV1-2	TRAJ33	None	TRAC	TGTGCTGGTTCGGATAGCAACTATCAGTTAATCTGG	CAGSDSNYQLIW	618	1	TRBV20-1	TRBJ1-5	None	TRBC1	TGCAGTGCTAGAGATCTGGGCAGGGAGGTCGAACCCCAGCATTTT	CSARDLGREVEPQHF	7790	12	MAIT	2	12.CD8+ Eff/mem CD161+	12
AAGTCTGTCGTACCGG-1.C111_CD8	AAGTCTGTCGTACCGG-1	clonotype6.C111_CD8	C111	TRAV1-2	TRAJ12	None	TRAC	TGTGCTGTGATGGATAGCAGCTATAAATTGATCTTC	CAVMDSSYKLIF	2394	6	NA	NA	NA	NA	NA	NA	NA	NA	MAIT	2	12.CD8+ Eff/mem CD161+	12
AAGTCTGTCTTGAGGT-1.C111_CD8	AAGTCTGTCTTGAGGT-1	clonotype2.C111_CD8	C111	TRAV1-2	TRAJ12	None	TRAC	TGTGCTGTGATGGATAGCAGCTATAAATTGATCTTC	CAVMDSSYKLIF	474	3	TRBV6-1	TRBJ1-2	None	TRBC1	TGTGCCAGCAGTGAAGCGGAACACTATGGCTACACCTTC	CASSEAEHYGYTF	2232	4	MAIT	2	12.CD8+ Eff/mem CD161+	12
AATCCAGAGAGCCTAG-1.C111_CD8	AATCCAGAGAGCCTAG-1	clonotype40.C111_CD8	C111	TRAV1-2	TRAJ33	None	TRAC	TGTGCTGGTTCGGATAGCAACTATCAGTTAATCTGG	CAGSDSNYQLIW	1172	4	TRBV20-1	TRBJ1-5	None	TRBC1	TGCAGTGCTAGAGATCTGGGCAGGGAGGTCGAACCCCAGCATTTT	CSARDLGREVEPQHF	10958	19	MAIT	2	12.CD8+ Eff/mem CD161+	12
AATCCAGAGAGCCTAG-1.C111_CD8	AATCCAGAGAGCCTAG-1	clonotype40.C111_CD8	C111	TRAV1-2	TRAJ33	None	TRAC	TGTGCTGGTTCGGATAGCAACTATCAGTTAATCTGG	CAGSDSNYQLIW	1172	4	TRBV6-1	TRBJ1-2	None	TRBC1	TGTGCCAGCAGTGAAGCGGAACACTATGGCTACACCTTC	CASSEAEHYGYTF	4430	7	MAIT	2	12.CD8+ Eff/mem CD161+	12
AATCCAGAGAGCCTAG-1.C111_CD8	AATCCAGAGAGCCTAG-1	clonotype40.C111_CD8	C111	TRAV1-2	TRAJ12	None	TRAC	TGTGCTGTGATGGATAGCAGCTATAAATTGATCTTC	CAVMDSSYKLIF	1608	3	TRBV20-1	TRBJ1-5	None	TRBC1	TGCAGTGCTAGAGATCTGGGCAGGGAGGTCGAACCCCAGCATTTT	CSARDLGREVEPQHF	10958	19	MAIT	2	12.CD8+ Eff/mem CD161+	12
AATCCAGAGAGCCTAG-1.C111_CD8	AATCCAGAGAGCCTAG-1	clonotype40.C111_CD8	C111	TRAV1-2	TRAJ12	None	TRAC	TGTGCTGTGATGGATAGCAGCTATAAATTGATCTTC	CAVMDSSYKLIF	1608	3	TRBV6-1	TRBJ1-2	None	TRBC1	TGTGCCAGCAGTGAAGCGGAACACTATGGCTACACCTTC	CASSEAEHYGYTF	4430	7	MAIT	2	12.CD8+ Eff/mem CD161+	12
AATCCAGAGCACCGCT-1.C111_CD8	AATCCAGAGCACCGCT-1	clonotype47.C111_CD8	C111	TRAV1-2	TRAJ33	None	TRAC	TGTGCTGTGAGAGATAGCAACTATCAGTTAATCTGG	CAVRDSNYQLIW	1212	2	TRBV6-3	TRBJ2-2	None	TRBC2	TGTGCCAGCAGTCCTCCGGTAGACACCGGGGAGCTGTTTTTT	CASSPPVDTGELFF	4332	7	MAIT	2	12.CD8+ Eff/mem CD161+	12
AATCCAGAGTTAAGTG-1.C111_CD8	AATCCAGAGTTAAGTG-1	clonotype1046.C111_CD8	C111	TRAV1-2	TRAJ33	None	TRAC	TGTGCTGTTACGGATAGCAACTATCAGTTAATCTGG	CAVTDSNYQLIW	1040	2	TRBV6-4	TRBJ1-1	None	TRBC1	TGTGCCAGCAGTGACGAAGGGGGTATGAACACTGAAGCTTTCTTT	CASSDEGGMNTEAFF	5062	8	MAIT	2	12.CD8+ Eff/mem CD161+	12
AATCCAGAGTTGCAGG-1.C111_CD8	AATCCAGAGTTGCAGG-1	clonotype8.C111_CD8	C111	TRAV1-2	TRAJ33	None	TRAC	TGTGCTGTGATGGATAGCAACTATCAGTTAATCTGG	CAVMDSNYQLIW	1810	4	TRBV6-1	TRBJ2-6	None	TRBC2	TGTGCCAGCAGTGGTGACGGCTCTGGGGCCAACGTCCTGACTTTC	CASSGDGSGANVLTF	5126	8	MAIT	2	12.CD8+ Eff/mem CD161+	12
AATCCAGCAAAGGAAG-1.C111_CD8	AATCCAGCAAAGGAAG-1	clonotype2.C111_CD8	C111	TRAV1-2	TRAJ12	None	TRAC	TGTGCTGTGATGGATAGCAGCTATAAATTGATCTTC	CAVMDSSYKLIF	5568	9	TRBV6-1	TRBJ1-2	None	TRBC1	TGTGCCAGCAGTGAAGCGGAACACTATGGCTACACCTTC	CASSEAEHYGYTF	4868	9	MAIT	2	12.CD8+ Eff/mem CD161+	12
AATCCAGCACGAAAGC-1.C100_CD8	AATCCAGCACGAAAGC-1	clonotype321.C100_CD8	C100	TRAV1-2	TRAJ33	None	TRAC	TGTGCTGTGACAGATAGCAACTATCAGTTAATCTGG	CAVTDSNYQLIW	4544	5	TRBV20-1	TRBJ2-1	None	TRBC2	TGCAGTGCTAGTAGCGGGGACTTCAATGAGCAGTTCTTC	CSASSGDFNEQFF	6528	10	MAIT	2	12.CD8+ Eff/mem CD161+	12
AATCCAGCACGGATAG-1.C111_CD8	AATCCAGCACGGATAG-1	clonotype1.C111_CD8	C111	TRAV1-2	TRAJ33	None	TRAC	TGTGCTGGTTCGGATAGCAACTATCAGTTAATCTGG	CAGSDSNYQLIW	2206	3	TRBV20-1	TRBJ1-5	None	TRBC1	TGCAGTGCTAGAGATCTGGGCAGGGAGGTCGAACCCCAGCATTTT	CSARDLGREVEPQHF	2656	4	MAIT	2	12.CD8+ Eff/mem CD161+	12
AATCCAGCAGTCCTTC-1.C100_CD8	AATCCAGCAGTCCTTC-1	clonotype531.C100_CD8	C100	TRAV1-2	TRAJ33	None	TRAC	TGTGCTGTGAAAGATAGCAACTATCAGTTAATCTGG	CAVKDSNYQLIW	1294	2	TRBV6-3	TRBJ2-6	None	None	TGTGCCAGCAGTTACAACTCTGGGGCCAACGTCCTGACTTTC	CASSYNSGANVLTF	956	1	MAIT	2	12.CD8+ Eff/mem CD161+	12
AATCCAGCATGCTGGC-1.C100_CD8	AATCCAGCATGCTGGC-1	clonotype49.C100_CD8	C100	TRAV1-2	TRAJ33	None	TRAC	TGTGCTGTGAGAGATAGCAACTATCAGTTAATCTGG	CAVRDSNYQLIW	2054	2	TRBV5-1	TRBJ2-3	None	TRBC2	TGCGCCAGCAGCTTGACTAGCGGGGGGGCAGATACGCAGTATTTT	CASSLTSGGADTQYF	3988	6	MAIT	2	12.CD8+ Eff/mem CD161+	12
AATCCAGCATGCTGGC-1.C100_CD8	AATCCAGCATGCTGGC-1	clonotype49.C100_CD8	C100	TRAV1-2	TRAJ33	None	TRAC	TGTGCTGTGAGAGATAGCAACTATCAGTTAATCTGG	CAVRDSNYQLIW	2054	2	TRBV6-4	TRBJ2-1	None	TRBC2	TGTGCCAGCAGTGACGGGACAGGGTACAATGAGCAGTTCTTC	CASSDGTGYNEQFF	1808	3	MAIT	2	12.CD8+ Eff/mem CD161+	12
AATCCAGGTAAGCACG-1.C100_CD8	AATCCAGGTAAGCACG-1	clonotype16.C100_CD8	C100	TRAV1-2	TRAJ33	None	TRAC	TGTGCTGTGATGGATAGCAACTATCAGTTAATCTGG	CAVMDSNYQLIW	2384	4	NA	NA	NA	NA	NA	NA	NA	NA	MAIT	2	12.CD8+ Eff/mem CD161+	12
AATCCAGGTAGAGCTG-1.C100_CD8	AATCCAGGTAGAGCTG-1	clonotype126.C100_CD8	C100	TRAV1-2	TRAJ33	None	TRAC	TGTGCTGCCATGGATAGCAACTATCAGTTAATCTGG	CAAMDSNYQLIW	3948	6	NA	NA	NA	NA	NA	NA	NA	NA	MAIT	2	12.CD8+ Eff/mem CD161+	12
AATCCAGGTATTAGCC-1.C100_CD8	AATCCAGGTATTAGCC-1	clonotype38.C100_CD8	C100	TRAV1-2	TRAJ33	None	TRAC	TGTGCTGTGATGGATAGCAACTATCAGTTAATCTGG	CAVMDSNYQLIW	1638	2	TRBV6-3	TRBJ2-3	None	TRBC2	TGTGCCAGCAGCGCTGGGGGCCCCACAGATACGCAGTATTTT	CASSAGGPTDTQYF	1904	4	MAIT	2	12.CD8+ Eff/mem CD161+	12
AATCCAGGTCACTGGC-1.C111_CD8	AATCCAGGTCACTGGC-1	clonotype1.C111_CD8	C111	TRAV1-2	TRAJ33	None	TRAC	TGTGCTGGTTCGGATAGCAACTATCAGTTAATCTGG	CAGSDSNYQLIW	5040	9	TRBV20-1	TRBJ1-5	None	TRBC1	TGCAGTGCTAGAGATCTGGGCAGGGAGGTCGAACCCCAGCATTTT	CSARDLGREVEPQHF	7674	14	MAIT	2	12.CD8+ Eff/mem CD161+	12
AATCCAGGTGGTGTAG-1.C100_CD8	AATCCAGGTGGTGTAG-1	clonotype271.C100_CD8	C100	TRAV1-2	TRAJ33	None	TRAC	TGTGCTGTGATGGATAGCAACTATCAGTTAATCTGG	CAVMDSNYQLIW	756	2	TRBV6-4	TRBJ2-1	None	TRBC2	TGTGCCAGCAGTCGGACTAGCGGGGTACATGAGCAGTTCTTC	CASSRTSGVHEQFF	4284	5	MAIT	2	12.CD8+ Eff/mem CD161+	12
AATCCAGTCACTGGGC-1.C111_CD8	AATCCAGTCACTGGGC-1	clonotype2.C111_CD8	C111	TRAV1-2	TRAJ12	None	TRAC	TGTGCTGTGATGGATAGCAGCTATAAATTGATCTTC	CAVMDSSYKLIF	1864	3	TRBV6-1	TRBJ1-2	None	TRBC1	TGTGCCAGCAGTGAAGCGGAACACTATGGCTACACCTTC	CASSEAEHYGYTF	802	1	MAIT	2	12.CD8+ Eff/mem CD161+	12
AATCCAGTCAGCAACT-1.C100_CD8	AATCCAGTCAGCAACT-1	clonotype112.C100_CD8	C100	TRAV1-2	TRAJ33	None	TRAC	TGTGCTGTGAGGGATAGCAACTATCAGTTAATCTGG	CAVRDSNYQLIW	212	2	TRBV6-1	TRBJ2-3	None	TRBC2	TGTGCCAGCAGTGAACTAGCGGGGGGGCCAGATACGCAGTATTTT	CASSELAGGPDTQYF	3836	7	MAIT	2	12.CD8+ Eff/mem CD161+	12
AATCCAGTCATGCTCC-1.C111_CD8	AATCCAGTCATGCTCC-1	clonotype1.C111_CD8	C111	TRAV1-2	TRAJ33	None	TRAC	TGTGCTGGTTCGGATAGCAACTATCAGTTAATCTGG	CAGSDSNYQLIW	1808	4	TRBV20-1	TRBJ1-5	None	TRBC1	TGCAGTGCTAGAGATCTGGGCAGGGAGGTCGAACCCCAGCATTTT	CSARDLGREVEPQHF	4294	8	MAIT	2	12.CD8+ Eff/mem CD161+	12
AATCCAGTCCCAGGTG-1.C111_CD8	AATCCAGTCCCAGGTG-1	clonotype6.C111_CD8	C111	TRAV1-2	TRAJ12	None	TRAC	TGTGCTGTGATGGATAGCAGCTATAAATTGATCTTC	CAVMDSSYKLIF	3724	8	NA	NA	NA	NA	NA	NA	NA	NA	MAIT	2	12.CD8+ Eff/mem CD161+	12
AATCCAGTCGTACGGC-1.C100_CD8	AATCCAGTCGTACGGC-1	clonotype858.C100_CD8	C100	TRAV1-2	TRAJ12	None	TRAC	TGTGCTGGGATGGATAGCAGCTATAAATTGATCTTC	CAGMDSSYKLIF	5198	6	TRBV6-1	TRBJ2-5	None	TRBC2	TGTGCCAGCAGTGGACTAGCGGGGGGGCCAGAGACCCAGTACTTC	CASSGLAGGPETQYF	3100	4	MAIT	2	12.CD8+ Eff/mem CD161+	12
AATCCAGTCGTTACAG-1.C111_CD8	AATCCAGTCGTTACAG-1	clonotype1.C111_CD8	C111	TRAV1-2	TRAJ33	None	TRAC	TGTGCTGGTTCGGATAGCAACTATCAGTTAATCTGG	CAGSDSNYQLIW	5914	12	TRBV20-1	TRBJ1-5	None	TRBC1	TGCAGTGCTAGAGATCTGGGCAGGGAGGTCGAACCCCAGCATTTT	CSARDLGREVEPQHF	9056	14	MAIT	2	12.CD8+ Eff/mem CD161+	12
AATCCAGTCTTCTGGC-1.C111_CD8	AATCCAGTCTTCTGGC-1	clonotype1.C111_CD8	C111	TRAV1-2	TRAJ33	None	TRAC	TGTGCTGGTTCGGATAGCAACTATCAGTTAATCTGG	CAGSDSNYQLIW	1330	3	TRBV20-1	TRBJ1-5	None	TRBC1	TGCAGTGCTAGAGATCTGGGCAGGGAGGTCGAACCCCAGCATTTT	CSARDLGREVEPQHF	5810	10	MAIT	2	12.CD8+ Eff/mem CD161+	12
AATCGGTAGAAACCGC-1.C111_CD8	AATCGGTAGAAACCGC-1	clonotype2.C111_CD8	C111	TRAV1-2	TRAJ12	None	TRAC	TGTGCTGTGATGGATAGCAGCTATAAATTGATCTTC	CAVMDSSYKLIF	3196	4	TRBV6-1	TRBJ1-2	None	TRBC1	TGTGCCAGCAGTGAAGCGGAACACTATGGCTACACCTTC	CASSEAEHYGYTF	2720	4	MAIT	2	12.CD8+ Eff/mem CD161+	12
AATCGGTAGAACAATC-1.C111_CD8	AATCGGTAGAACAATC-1	clonotype28.C111_CD8	C111	TRAV1-2	TRAJ33	None	TRAC	TGTGCTGTGTCGGATAGCAACTATCAGTTAATCTGG	CAVSDSNYQLIW	2704	4	TRBV5-4	TRBJ2-6	None	TRBC2	TGTGCCAGCAGCTTCGAGGGGGCTGGCTCTGGGGCCAACGTCCTGACTTTC	CASSFEGAGSGANVLTF	2304	5	MAIT	2	12.CD8+ Eff/mem CD161+	12
AATCGGTAGAAGATTC-1.C111_CD8	AATCGGTAGAAGATTC-1	clonotype1.C111_CD8	C111	TRAV1-2	TRAJ33	None	TRAC	TGTGCTGGTTCGGATAGCAACTATCAGTTAATCTGG	CAGSDSNYQLIW	1388	4	TRBV20-1	TRBJ1-5	None	TRBC1	TGCAGTGCTAGAGATCTGGGCAGGGAGGTCGAACCCCAGCATTTT	CSARDLGREVEPQHF	7118	14	MAIT	2	12.CD8+ Eff/mem CD161+	12
AATCGGTAGACAGGCT-1.C111_CD8	AATCGGTAGACAGGCT-1	clonotype2.C111_CD8	C111	TRAV1-2	TRAJ12	None	TRAC	TGTGCTGTGATGGATAGCAGCTATAAATTGATCTTC	CAVMDSSYKLIF	3512	6	TRBV6-1	TRBJ1-2	None	None	TGTGCCAGCAGTGAAGCGGAACACTATGGCTACACCTTC	CASSEAEHYGYTF	1082	1	MAIT	2	12.CD8+ Eff/mem CD161+	12
AATCGGTAGACTGGGT-1.C111_CD8	AATCGGTAGACTGGGT-1	clonotype1.C111_CD8	C111	TRAV1-2	TRAJ33	None	TRAC	TGTGCTGGTTCGGATAGCAACTATCAGTTAATCTGG	CAGSDSNYQLIW	716	2	TRBV20-1	TRBJ1-5	None	TRBC1	TGCAGTGCTAGAGATCTGGGCAGGGAGGTCGAACCCCAGCATTTT	CSARDLGREVEPQHF	6580	11	MAIT	2	12.CD8+ Eff/mem CD161+	12
AATCGGTAGATCTGAA-1.IBB15_CD8	AATCGGTAGATCTGAA-1	clonotype288.IBB15_CD8	IBB15	TRAV1-2	TRAJ33	None	TRAC	TGTGCTGTGAGAGATAGCAACTATCAGTTAATCTGG	CAVRDSNYQLIW	10734	7	TRBV4-3	TRBJ2-1	None	TRBC2	TGCGCCAGCAGCCAAGATGGGGCGGGGGACCCCTACAATGAGCAGTTCTTC	CASSQDGAGDPYNEQFF	16122	13	MAIT	2	12.CD8+ Eff/mem CD161+	12
AATCGGTAGCTAAGAT-1.C100_CD8	AATCGGTAGCTAAGAT-1	clonotype206.C100_CD8	C100	TRAV1-2	TRAJ33	None	TRAC	TGTGCTGTACTGGATAGCAACTATCAGTTAATCTGG	CAVLDSNYQLIW	3144	5	TRBV6-1	TRBJ1-6	None	TRBC1	TGTGCCAGCAGTGAAGGACAGGGGGCTTCACCCCTCCACTTT	CASSEGQGASPLHF	1910	5	MAIT	2	12.CD8+ Eff/mem CD161+	12
AATCGGTAGCTCCTCT-1.C111_CD8	AATCGGTAGCTCCTCT-1	clonotype1.C111_CD8	C111	TRAV1-2	TRAJ33	None	TRAC	TGTGCTGGTTCGGATAGCAACTATCAGTTAATCTGG	CAGSDSNYQLIW	1142	2	TRBV20-1	TRBJ1-5	None	TRBC1	TGCAGTGCTAGAGATCTGGGCAGGGAGGTCGAACCCCAGCATTTT	CSARDLGREVEPQHF	5916	12	MAIT	2	12.CD8+ Eff/mem CD161+	12
AATCGGTAGTGCTGCC-1.C111_CD8	AATCGGTAGTGCTGCC-1	clonotype1.C111_CD8	C111	TRAV1-2	TRAJ33	None	TRAC	TGTGCTGGTTCGGATAGCAACTATCAGTTAATCTGG	CAGSDSNYQLIW	796	2	TRBV20-1	TRBJ1-5	None	TRBC1	TGCAGTGCTAGAGATCTGGGCAGGGAGGTCGAACCCCAGCATTTT	CSARDLGREVEPQHF	4174	8	MAIT	2	12.CD8+ Eff/mem CD161+	12
AATCGGTAGTGTTAGA-1.C111_CD8	AATCGGTAGTGTTAGA-1	clonotype1.C111_CD8	C111	TRAV1-2	TRAJ33	None	TRAC	TGTGCTGGTTCGGATAGCAACTATCAGTTAATCTGG	CAGSDSNYQLIW	808	1	TRBV20-1	TRBJ1-5	None	TRBC1	TGCAGTGCTAGAGATCTGGGCAGGGAGGTCGAACCCCAGCATTTT	CSARDLGREVEPQHF	6026	9	MAIT	2	12.CD8+ Eff/mem CD161+	12
AATCGGTAGTTCGATC-1.C111_CD8	AATCGGTAGTTCGATC-1	clonotype141.C111_CD8	C111	TRAV1-2	TRAJ12	None	TRAC	TGTGCTGTGATGGATAGCAGCTATAAATTGATCTTC	CAVMDSSYKLIF	5134	6	TRBV6-4	TRBJ2-1	None	TRBC2	TGTGCCAGCAGTGAGACTAGCGGGAGAGGGGGCAATGAGCAGTTCTTC	CASSETSGRGGNEQFF	4536	7	MAIT	2	12.CD8+ Eff/mem CD161+	12
AATCGGTCACAGGCCT-1.C111_CD8	AATCGGTCACAGGCCT-1	clonotype2.C111_CD8	C111	TRAV1-2	TRAJ12	None	TRAC	TGTGCTGTGATGGATAGCAGCTATAAATTGATCTTC	CAVMDSSYKLIF	4456	5	TRBV6-1	TRBJ1-2	None	TRBC1	TGTGCCAGCAGTGAAGCGGAACACTATGGCTACACCTTC	CASSEAEHYGYTF	1690	2	MAIT	2	12.CD8+ Eff/mem CD161+	12
AATCGGTGTCCGACGT-1.C100_CD8	AATCGGTGTCCGACGT-1	clonotype37.C100_CD8	C100	TRAV1-2	TRAJ33	None	TRAC	TGTGCTGGGATGGATAGCAACTATCAGTTAATCTGG	CAGMDSNYQLIW	2042	4	NA	NA	NA	NA	NA	NA	NA	NA	MAIT	2	12.CD8+ Eff/mem CD161+	12
AATCGGTGTCTGCAAT-1.C111_CD8	AATCGGTGTCTGCAAT-1	clonotype103.C111_CD8	C111	TRAV1-2	TRAJ33	None	TRAC	TGTGCTGTCATGGATAGCAACTATCAGTTAATCTGG	CAVMDSNYQLIW	2376	4	TRBV20-1	TRBJ2-1	None	TRBC2	TGCAGTCGACGTGGTTTGGGGGAGTACAATGAGCAGTTCTTC	CSRRGLGEYNEQFF	4194	10	MAIT	2	12.CD8+ Eff/mem CD161+	12
AATCGGTGTCTGCGGT-1.C100_CD8	AATCGGTGTCTGCGGT-1	clonotype157.C100_CD8	C100	TRAV1-2	TRAJ12	None	TRAC	TGTGCTGCTATGGATAGCAGCTATAAATTGATCTTC	CAAMDSSYKLIF	4258	6	TRBV20-1	TRBJ2-7	None	TRBC2	TGCAGTGCTAGGTGGGACAGGGAATACGAGCAGTACTTC	CSARWDREYEQYF	8214	12	MAIT	2	12.CD8+ Eff/mem CD161+	12
AATCGGTGTTAAGGGC-1.C111_CD8	AATCGGTGTTAAGGGC-1	clonotype1053.C111_CD8	C111	TRAV1-2	TRAJ33	None	TRAC	TGTGCTGCCATGGATAGCAACTATCAGTTAATCTGG	CAAMDSNYQLIW	2666	5	TRBV6-1	TRBJ1-5	None	TRBC1	TGTGCCAGCAGTGAAGGAGGGGGGCATCAGCCCCAGCATTTT	CASSEGGGHQPQHF	4260	8	MAIT	2	12.CD8+ Eff/mem CD161+	12
AATCGGTGTTATGCGT-1.C111_CD8	AATCGGTGTTATGCGT-1	clonotype1.C111_CD8	C111	TRAV1-2	TRAJ33	None	TRAC	TGTGCTGGTTCGGATAGCAACTATCAGTTAATCTGG	CAGSDSNYQLIW	1588	2	TRBV20-1	TRBJ1-5	None	TRBC1	TGCAGTGCTAGAGATCTGGGCAGGGAGGTCGAACCCCAGCATTTT	CSARDLGREVEPQHF	3606	6	MAIT	2	12.CD8+ Eff/mem CD161+	12
AATCGGTTCCAAGTAC-1.C111_CD8	AATCGGTTCCAAGTAC-1	clonotype114.C111_CD8	C111	TRAV1-2	TRAJ20	None	TRAC	TGTGCTGTGAGAGACGGCGACTACAAGCTCAGCTTT	CAVRDGDYKLSF	778	2	TRBV20-1	TRBJ1-6	None	TRBC1	TGCAGTGCTTTCACAGGCCTCGAGAGTTCACCCCTCCACTTT	CSAFTGLESSPLHF	5340	12	MAIT	2	12.CD8+ Eff/mem CD161+	12
AATCGGTTCCACGCAG-1.C100_CD8	AATCGGTTCCACGCAG-1	clonotype866.C100_CD8	C100	TRAV1-2	TRAJ20	None	TRAC	TGTGCTGTGAGAGATAACGACTACAAGCTCAGCTTT	CAVRDNDYKLSF	1144	2	TRBV6-3	TRBJ1-6	None	TRBC1	TGTGCCAGCAGTTACAGGGAGTATTCACCCCTCCACTTT	CASSYREYSPLHF	784	1	MAIT	2	12.CD8+ Eff/mem CD161+	12
AATCGGTTCCGTAGGC-1.C111_CD8	AATCGGTTCCGTAGGC-1	clonotype1056.C111_CD8	C111	TRAV1-2	TRAJ33	None	TRAC	TGTGCTGTGAGAGATAGCAACTATCAGTTAATCTGG	CAVRDSNYQLIW	972	2	TRBV20-1	TRBJ2-7	None	TRBC2	TGCAGTGCTAGGGGGGCCAGGGACTACGAGCAGTACTTC	CSARGARDYEQYF	4604	9	MAIT	2	12.CD8+ Eff/mem CD161+	12
AATCGGTTCCGTAGGC-1.C111_CD8	AATCGGTTCCGTAGGC-1	clonotype1056.C111_CD8	C111	TRAV21	TRAJ33	None	TRAC	TGTGCTGTGAGGCAGAGCAACTATCAGTTAATCTGG	CAVRQSNYQLIW	962	1	TRBV20-1	TRBJ2-7	None	TRBC2	TGCAGTGCTAGGGGGGCCAGGGACTACGAGCAGTACTTC	CSARGARDYEQYF	4604	9	MAIT	2	12.CD8+ Eff/mem CD161+	12
AATCGGTTCCTCTAGC-1.C111_CD8	AATCGGTTCCTCTAGC-1	clonotype8.C111_CD8	C111	TRAV1-2	TRAJ33	None	TRAC	TGTGCTGTGATGGATAGCAACTATCAGTTAATCTGG	CAVMDSNYQLIW	1396	2	TRBV6-1	TRBJ2-6	None	TRBC2	TGTGCCAGCAGTGGTGACGGCTCTGGGGCCAACGTCCTGACTTTC	CASSGDGSGANVLTF	4240	6	MAIT	2	12.CD8+ Eff/mem CD161+	12
AATCGGTTCTATCCTA-1.C111_CD8	AATCGGTTCTATCCTA-1	clonotype88.C111_CD8	C111	TRAV1-2	TRAJ33	None	TRAC	TGTGCTGTGGTGGATAGCAACTATCAGTTAATCTGG	CAVVDSNYQLIW	1758	4	TRBV4-1	TRBJ2-7	None	TRBC2	TGCGCCAGCAGCCAAGAGGCGGGAGCCCCCTACGAGCAGTACTTC	CASSQEAGAPYEQYF	16294	20	MAIT	2	12.CD8+ Eff/mem CD161+	12
AATCGGTTCTCAACTT-1.IBB111_CD8	AATCGGTTCTCAACTT-1	clonotype38.IBB111_CD8	IBB111	TRAV1-2	TRAJ33	None	TRAC	TGTGCTGTGAGCGATAGCAACTATCAGTTAATCTGG	CAVSDSNYQLIW	1410	3	TRBV20-1	TRBJ2-7	None	TRBC2	TGCAGTGTCCTCGGGGGAGGGGACAACTACGAGCAGTACTTC	CSVLGGGDNYEQYF	3204	5	MAIT	2	12.CD8+ Eff/mem CD161+	12
ACACCAAAGTCTCCTC-1.C100_CD8	ACACCAAAGTCTCCTC-1	clonotype85.C100_CD8	C100	TRAV1-2	TRAJ33	None	TRAC	TGTGCTGTGAGAGATAGCAACTATCAGTTAATCTGG	CAVRDSNYQLIW	1732	5	TRBV6-1	TRBJ2-1	None	TRBC2	TGTGCCAGCAGTGACGATTCCGGGACAGGTAGCAATGAGCAGTTCTTC	CASSDDSGTGSNEQFF	1824	5	MAIT	2	12.CD8+ Eff/mem CD161+	12
ACACCAACAAAGGTGC-1.C100_CD8	ACACCAACAAAGGTGC-1	clonotype1.C100_CD8	C100	TRAV1-2	TRAJ33	None	TRAC	TGTGCTGTGATGGATAGCAACTATCAGTTAATCTGG	CAVMDSNYQLIW	1166	3	TRBV4-3	TRBJ2-6	None	TRBC2	TGCGCCAGCAGCCAAGATCACAGCTCTGGGGCCAACGTCCTGACTTTC	CASSQDHSSGANVLTF	2884	5	MAIT	2	12.CD8+ Eff/mem CD161+	12
ACACCAACAAGTTAAG-1.C111_CD8	ACACCAACAAGTTAAG-1	clonotype89.C111_CD8	C111	TRAV1-2	TRAJ33	None	TRAC	TGTGCTGGGCTTGATAGCAACTATCAGTTAATCTGG	CAGLDSNYQLIW	556	2	TRBV20-1	TRBJ2-1	None	TRBC2	TGCAGTGCTCGGACAGGGGTGGACTACAATGAGCAGTTCTTC	CSARTGVDYNEQFF	5228	10	MAIT	2	12.CD8+ Eff/mem CD161+	12
ACACCAACACATCCGG-1.C111_CD8	ACACCAACACATCCGG-1	clonotype1.C111_CD8	C111	TRAV1-2	TRAJ33	None	TRAC	TGTGCTGGTTCGGATAGCAACTATCAGTTAATCTGG	CAGSDSNYQLIW	1064	4	TRBV20-1	TRBJ1-5	None	TRBC1	TGCAGTGCTAGAGATCTGGGCAGGGAGGTCGAACCCCAGCATTTT	CSARDLGREVEPQHF	3058	6	MAIT	2	12.CD8+ Eff/mem CD161+	12
ACACCAACACGAGGTA-1.IBB111_CD8	ACACCAACACGAGGTA-1	clonotype59.IBB111_CD8	IBB111	TRAV1-2	TRAJ33	None	TRAC	TGTGCTGTGAGAGATAGCAACTATCAGTTAATCTGG	CAVRDSNYQLIW	2528	3	TRBV5-1	TRBJ2-7	None	TRBC2	TGCGCCAGCACCGGGACAGACTCCTACGAGCAGTACTTC	CASTGTDSYEQYF	10610	17	MAIT	1	3.CD4+ Eff/mem	3
ACACCAACACGCTTTC-1.C111_CD8	ACACCAACACGCTTTC-1	clonotype2.C111_CD8	C111	TRAV1-2	TRAJ12	None	TRAC	TGTGCTGTGATGGATAGCAGCTATAAATTGATCTTC	CAVMDSSYKLIF	2640	5	TRBV6-1	TRBJ1-2	None	TRBC1	TGTGCCAGCAGTGAAGCGGAACACTATGGCTACACCTTC	CASSEAEHYGYTF	3344	4	MAIT	2	12.CD8+ Eff/mem CD161+	12
ACACCAACACGTCAGC-1.IBB111_CD8	ACACCAACACGTCAGC-1	clonotype1092.IBB111_CD8	IBB111	TRAV1-2	TRAJ33	None	TRAC	TGTGCTGTGAGCGATAGCAACTATCAGTTAATCTGG	CAVSDSNYQLIW	2574	5	TRBV20-1	TRBJ2-7	None	TRBC2	TGCAGTGTCCTCGGGGGAGGGGACAACTACGAGCAGTACTTC	CSVLGGGDNYEQYF	4162	6	MAIT	2	12.CD8+ Eff/mem CD161+	12
ACACCAACACGTCAGC-1.IBB111_CD8	ACACCAACACGTCAGC-1	clonotype1092.IBB111_CD8	IBB111	TRAV1-2	TRAJ33	None	TRAC	TGTGCTGTGAGCGATAGCAACTATCAGTTAATCTGG	CAVSDSNYQLIW	2574	5	TRBV10-3	TRBJ2-3	None	TRBC2	TGTGCCATCAGTGATACTAGCGGCACAGATACGCAGTATTTT	CAISDTSGTDTQYF	4158	6	MAIT	2	12.CD8+ Eff/mem CD161+	12
ACACCAACACGTCAGC-1.C100_CD8	ACACCAACACGTCAGC-1	clonotype868.C100_CD8	C100	TRAV1-2	TRAJ33	None	TRAC	TGTGCTTCCATGGATAGCAACTATCAGTTAATCTGG	CASMDSNYQLIW	932	1	TRBV4-3	TRBJ1-2	None	TRBC1	TGCGCCAGCAGCCAAGCGACCAAAAGCTTCCCCTATGGCTACACCTTC	CASSQATKSFPYGYTF	3084	6	MAIT	7	7.CD8+ Transitional naive/mem	7
ACACCAACACGTCAGC-1.C100_CD8	ACACCAACACGTCAGC-1	clonotype868.C100_CD8	C100	TRAV12-3	TRAJ53	None	TRAC	TGTGCAATGGAGGGAGGTAGCAACTATAAACTGACATTT	CAMEGGSNYKLTF	814	1	TRBV4-3	TRBJ1-2	None	TRBC1	TGCGCCAGCAGCCAAGCGACCAAAAGCTTCCCCTATGGCTACACCTTC	CASSQATKSFPYGYTF	3084	6	MAIT	7	7.CD8+ Transitional naive/mem	7
ACACCAAGTAAACCTC-1.C100_CD8	ACACCAAGTAAACCTC-1	clonotype1.C100_CD8	C100	TRAV1-2	TRAJ33	None	TRAC	TGTGCTGTGATGGATAGCAACTATCAGTTAATCTGG	CAVMDSNYQLIW	484	2	TRBV4-3	TRBJ2-6	None	TRBC2	TGCGCCAGCAGCCAAGATCACAGCTCTGGGGCCAACGTCCTGACTTTC	CASSQDHSSGANVLTF	5066	12	MAIT	2	12.CD8+ Eff/mem CD161+	12
ACACCAAGTCCATGAT-1.C15_CD8	ACACCAAGTCCATGAT-1	clonotype36.C15_CD8	C15	TRAV1-2	TRAJ33	None	TRAC	TGTGCCCACATGGATAGCAACTATCAGTTAATCTGG	CAHMDSNYQLIW	730	2	TRBV20-1	TRBJ2-7	None	TRBC2	TGCAGTGCTAGAAGGGTGGACAGGGACGGACCCTACGAGCAGTACTTC	CSARRVDRDGPYEQYF	15620	8	MAIT	2	12.CD8+ Eff/mem CD161+	12
ACACCAAGTGCACCAC-1.C100_CD8	ACACCAAGTGCACCAC-1	clonotype112.C100_CD8	C100	TRAV1-2	TRAJ33	None	TRAC	TGTGCTGTGAGGGATAGCAACTATCAGTTAATCTGG	CAVRDSNYQLIW	182	1	TRBV6-1	TRBJ2-3	None	TRBC2	TGTGCCAGCAGTGAACTAGCGGGGGGGCCAGATACGCAGTATTTT	CASSELAGGPDTQYF	2020	4	MAIT	2	12.CD8+ Eff/mem CD161+	12
ACACCAAGTGCATCTA-1.C100_CD8	ACACCAAGTGCATCTA-1	clonotype34.C100_CD8	C100	TRAV1-2	TRAJ33	None	TRAC	TGTGCTGTGAAGGATAGCAACTATCAGTTAATCTGG	CAVKDSNYQLIW	2088	3	TRBV6-4	TRBJ2-2	None	TRBC2	TGTGCCAGCAGTGACGGGACAGCGAACACCGGGGAGCTGTTTTTT	CASSDGTANTGELFF	3180	6	MAIT	2	12.CD8+ Eff/mem CD161+	12
ACACCAAGTGCATCTA-1.C100_CD8	ACACCAAGTGCATCTA-1	clonotype34.C100_CD8	C100	TRAV5	TRAJ31	None	TRAC	TGTGCAGAGAAGAACAATGCCAGACTCATGTTT	CAEKNNARLMF	1770	2	TRBV6-4	TRBJ2-2	None	TRBC2	TGTGCCAGCAGTGACGGGACAGCGAACACCGGGGAGCTGTTTTTT	CASSDGTANTGELFF	3180	6	MAIT	2	12.CD8+ Eff/mem CD161+	12
ACACCAATCAAGAAGT-1.C100_CD8	ACACCAATCAAGAAGT-1	clonotype78.C100_CD8	C100	TRAV1-2	TRAJ33	None	TRAC	TGTGCCTCAATGGATAGCAACTATCAGTTAATCTGG	CASMDSNYQLIW	1482	2	TRBV6-1	TRBJ2-1	None	TRBC2	TGTGCCAGCAGTGAACTAGCGGGGGAGATCAATGAGCAGTTCTTC	CASSELAGEINEQFF	1826	5	MAIT	2	12.CD8+ Eff/mem CD161+	12
ACACCAATCACCCTCA-1.C111_CD8	ACACCAATCACCCTCA-1	clonotype577.C111_CD8	C111	TRAV1-2	TRAJ33	None	TRAC	TGTGCTGCTATTGATAGCAACTATCAGTTAATCTGG	CAAIDSNYQLIW	1172	1	TRBV28	TRBJ2-1	None	TRBC2	TGTGCCAGCAGTTTAGCGGGGGGCTCCTACAATGAGCAGTTCTTC	CASSLAGGSYNEQFF	5606	9	MAIT	2	12.CD8+ Eff/mem CD161+	12
ACACCAATCACGCGGT-1.C100_CD8	ACACCAATCACGCGGT-1	clonotype6.C100_CD8	C100	TRAV1-2	TRAJ33	None	TRAC	TGTGCTGTGAGGGATAGCAACTATCAGTTAATCTGG	CAVRDSNYQLIW	1122	3	NA	NA	NA	NA	NA	NA	NA	NA	MAIT	2	12.CD8+ Eff/mem CD161+	12
ACACCAATCCTGCAGG-1.C111_CD8	ACACCAATCCTGCAGG-1	clonotype4.C111_CD8	C111	TRAV1-2	TRAJ33	None	TRAC	TGTGCTGTCATGGATAGCAACTATCAGTTAATCTGG	CAVMDSNYQLIW	1912	4	NA	NA	NA	NA	NA	NA	NA	NA	MAIT	2	12.CD8+ Eff/mem CD161+	12
ACACCAATCGCCGTGA-1.C111_CD8	ACACCAATCGCCGTGA-1	clonotype1.C111_CD8	C111	TRAV1-2	TRAJ33	None	TRAC	TGTGCTGGTTCGGATAGCAACTATCAGTTAATCTGG	CAGSDSNYQLIW	830	2	TRBV20-1	TRBJ1-5	None	TRBC1	TGCAGTGCTAGAGATCTGGGCAGGGAGGTCGAACCCCAGCATTTT	CSARDLGREVEPQHF	4704	8	MAIT	2	12.CD8+ Eff/mem CD161+	12
ACACCAATCGTTTATC-1.C100_CD8	ACACCAATCGTTTATC-1	clonotype37.C100_CD8	C100	TRAV1-2	TRAJ33	None	TRAC	TGTGCTGGGATGGATAGCAACTATCAGTTAATCTGG	CAGMDSNYQLIW	2200	4	NA	NA	NA	NA	NA	NA	NA	NA	MAIT	2	12.CD8+ Eff/mem CD161+	12
ACACCAATCTCATTCA-1.C111_CD8	ACACCAATCTCATTCA-1	clonotype316.C111_CD8	C111	TRAV1-2	TRAJ33	None	TRAC	TGTGCTGTGATGGATAGCAACTATCAGTTAATCTGG	CAVMDSNYQLIW	3502	6	TRBV6-1	TRBJ2-7	None	TRBC2	TGTGCCAGCAGTGTTACCGGGACAGAGAGCTACGAGCAGTACTTC	CASSVTGTESYEQYF	2470	5	MAIT	2	12.CD8+ Eff/mem CD161+	12
ACACCCTAGACAGACC-1.C111_CD8	ACACCCTAGACAGACC-1	clonotype30.C111_CD8	C111	TRAV1-2	TRAJ33	None	TRAC	TGTGCTGTGATGGATAGCAACTATCAGTTAATCTGG	CAVMDSNYQLIW	1682	3	TRBV6-4	TRBJ2-2	None	TRBC2	TGTGCCAGCAGTGATGGACAAAACACCGGGGAGCTGTTTTTT	CASSDGQNTGELFF	1820	3	MAIT	2	12.CD8+ Eff/mem CD161+	12
ACACCCTAGAGGTACC-1.C111_CD8	ACACCCTAGAGGTACC-1	clonotype90.C111_CD8	C111	TRAV1-2	TRAJ33	None	TRAC	TGTGCTGCCCTGGATAGCAACTATCAGTTAATCTGG	CAALDSNYQLIW	1078	1	TRBV20-1	TRBJ2-3	None	TRBC2	TGCAGTGCTCGAACTAGCGGGAGGGAGGTAGATACGCAGTATTTT	CSARTSGREVDTQYF	4750	9	MAIT	2	12.CD8+ Eff/mem CD161+	12
ACACCCTAGATCGATA-1.C111_CD8	ACACCCTAGATCGATA-1	clonotype2.C111_CD8	C111	TRAV1-2	TRAJ12	None	TRAC	TGTGCTGTGATGGATAGCAGCTATAAATTGATCTTC	CAVMDSSYKLIF	1950	3	TRBV6-1	TRBJ1-2	None	TRBC1	TGTGCCAGCAGTGAAGCGGAACACTATGGCTACACCTTC	CASSEAEHYGYTF	878	1	MAIT	2	12.CD8+ Eff/mem CD161+	12
ACACCCTAGATCTGAA-1.C111_CD8	ACACCCTAGATCTGAA-1	clonotype1.C111_CD8	C111	TRAV1-2	TRAJ33	None	TRAC	TGTGCTGGTTCGGATAGCAACTATCAGTTAATCTGG	CAGSDSNYQLIW	1180	3	TRBV20-1	TRBJ1-5	None	TRBC1	TGCAGTGCTAGAGATCTGGGCAGGGAGGTCGAACCCCAGCATTTT	CSARDLGREVEPQHF	3776	7	MAIT	2	12.CD8+ Eff/mem CD161+	12
ACACCCTAGGATTCGG-1.C111_CD8	ACACCCTAGGATTCGG-1	clonotype1.C111_CD8	C111	TRAV1-2	TRAJ33	None	TRAC	TGTGCTGGTTCGGATAGCAACTATCAGTTAATCTGG	CAGSDSNYQLIW	1420	4	TRBV20-1	TRBJ1-5	None	TRBC1	TGCAGTGCTAGAGATCTGGGCAGGGAGGTCGAACCCCAGCATTTT	CSARDLGREVEPQHF	9762	18	MAIT	2	12.CD8+ Eff/mem CD161+	12
ACACCCTCAAAGGTGC-1.C111_CD8	ACACCCTCAAAGGTGC-1	clonotype1059.C111_CD8	C111	TRAV1-2	TRAJ33	None	TRAC	TGTGCTGTCATGGATAGCAACTATCAGTTAATCTGG	CAVMDSNYQLIW	764	2	TRBV6-4	TRBJ2-1	None	TRBC2	TGTGCCAGCAGTGACTCGGACTCCCTCAGCAATGAGCAGTTCTTC	CASSDSDSLSNEQFF	4608	7	MAIT	2	12.CD8+ Eff/mem CD161+	12
ACACCCTCAGCCTTGG-1.C111_CD8	ACACCCTCAGCCTTGG-1	clonotype1.C111_CD8	C111	TRAV1-2	TRAJ33	None	TRAC	TGTGCTGGTTCGGATAGCAACTATCAGTTAATCTGG	CAGSDSNYQLIW	1952	6	TRBV20-1	TRBJ1-5	None	TRBC1	TGCAGTGCTAGAGATCTGGGCAGGGAGGTCGAACCCCAGCATTTT	CSARDLGREVEPQHF	8076	13	MAIT	2	12.CD8+ Eff/mem CD161+	12
ACACCCTCAGTAAGAT-1.C111_CD8	ACACCCTCAGTAAGAT-1	clonotype1.C111_CD8	C111	TRAV1-2	TRAJ33	None	None	TGTGCTGGTTCGGATAGCAACTATCAGTTAATCTGG	CAGSDSNYQLIW	36	2	TRBV20-1	TRBJ1-5	None	TRBC1	TGCAGTGCTAGAGATCTGGGCAGGGAGGTCGAACCCCAGCATTTT	CSARDLGREVEPQHF	4644	9	MAIT	2	12.CD8+ Eff/mem CD161+	12
ACACCCTGTACTTGAC-1.IBB15_CD8	ACACCCTGTACTTGAC-1	clonotype297.IBB15_CD8	IBB15	TRAV1-2	TRAJ33	None	TRAC	TGTGCTGTCTCGGATAGCAACTATCAGTTAATCTGG	CAVSDSNYQLIW	5656	3	TRBV4-2	TRBJ2-5	None	TRBC2	TGTGCCAGCAGCCAAGAATGGGGGACAGGGGGCTCAGAGACCCAGTACTTC	CASSQEWGTGGSETQYF	9244	7	MAIT	2	12.CD8+ Eff/mem CD161+	12
ACACCCTGTACTTGAC-1.IBB15_CD8	ACACCCTGTACTTGAC-1	clonotype297.IBB15_CD8	IBB15	TRAV2	TRAJ22	None	TRAC	TGTGCTGTGGATCGGCGTTCTGCAAGGCAACTGACCTTT	CAVDRRSARQLTF	2252	2	TRBV4-2	TRBJ2-5	None	TRBC2	TGTGCCAGCAGCCAAGAATGGGGGACAGGGGGCTCAGAGACCCAGTACTTC	CASSQEWGTGGSETQYF	9244	7	MAIT	2	12.CD8+ Eff/mem CD161+	12
ACACCCTGTCTCGTTC-1.C111_CD8	ACACCCTGTCTCGTTC-1	clonotype1.C111_CD8	C111	TRAV1-2	TRAJ33	None	TRAC	TGTGCTGGTTCGGATAGCAACTATCAGTTAATCTGG	CAGSDSNYQLIW	508	1	TRBV20-1	TRBJ1-5	None	TRBC1	TGCAGTGCTAGAGATCTGGGCAGGGAGGTCGAACCCCAGCATTTT	CSARDLGREVEPQHF	3914	6	MAIT	2	12.CD8+ Eff/mem CD161+	12
ACACCCTGTCTTGCGG-1.C100_CD8	ACACCCTGTCTTGCGG-1	clonotype145.C100_CD8	C100	TRAV1-2	TRAJ33	None	TRAC	TGTGCTGTTTCTGATAGCAACTATCAGTTAATCTGG	CAVSDSNYQLIW	2670	3	TRBV6-4	TRBJ2-2	None	TRBC2	TGTGCCAGCAGTGACGGGACTAGCAACACCGGGGAGCTGTTTTTT	CASSDGTSNTGELFF	5336	8	MAIT	2	12.CD8+ Eff/mem CD161+	12
ACACCCTTCAGCTCGG-1.C100_CD8	ACACCCTTCAGCTCGG-1	clonotype9.C100_CD8	C100	TRAV1-2	TRAJ33	None	TRAC	TGTGCTGTCCTGGATAGCAACTATCAGTTAATCTGG	CAVLDSNYQLIW	3102	4	TRBV4-3	TRBJ2-2	None	TRBC2	TGCGCCAGCAGCCGGACTAGCGGGGGGGCCGGGGAGCTGTTTTTT	CASSRTSGGAGELFF	2940	7	MAIT	2	12.CD8+ Eff/mem CD161+	12
ACACCCTTCATGCATG-1.C111_CD8	ACACCCTTCATGCATG-1	clonotype8.C111_CD8	C111	TRAV1-2	TRAJ33	None	TRAC	TGTGCTGTGATGGATAGCAACTATCAGTTAATCTGG	CAVMDSNYQLIW	518	2	TRBV6-1	TRBJ2-6	None	TRBC2	TGTGCCAGCAGTGGTGACGGCTCTGGGGCCAACGTCCTGACTTTC	CASSGDGSGANVLTF	3744	6	MAIT	2	12.CD8+ Eff/mem CD161+	12
ACACCCTTCGAATCCA-1.C111_CD8	ACACCCTTCGAATCCA-1	clonotype417.C111_CD8	C111	TRAV1-2	TRAJ33	None	TRAC	TGTGCTGTGATTGATAGCAACTATCAGTTAATCTGG	CAVIDSNYQLIW	1556	3	TRBV28	TRBJ2-7	None	TRBC2	TGTGCCAGCAGTTTGCCCGGGGAGGTAAAGTACGAGCAGTACTTC	CASSLPGEVKYEQYF	9012	15	MAIT	2	12.CD8+ Eff/mem CD161+	12
ACACCCTTCTGATACG-1.C111_CD8	ACACCCTTCTGATACG-1	clonotype4.C111_CD8	C111	TRAV1-2	TRAJ33	None	TRAC	TGTGCTGTCATGGATAGCAACTATCAGTTAATCTGG	CAVMDSNYQLIW	1552	3	NA	NA	NA	NA	NA	NA	NA	NA	MAIT	2	12.CD8+ Eff/mem CD161+	12
ACACCGGAGAAACCTA-1.C111_CD8	ACACCGGAGAAACCTA-1	clonotype1062.C111_CD8	C111	TRAV1-2	TRAJ33	None	TRAC	TGTGCTGTGTTGGATAGCAACTATCAGTTAATCTGG	CAVLDSNYQLIW	838	2	TRBV19	TRBJ2-3	None	TRBC2	TGTGCCAGTAGTATATCCACAATCCTCCCAGATACGCAGTATTTT	CASSISTILPDTQYF	1124	2	MAIT	4	2.CD4+ Central mem 2	2
ACACCGGAGAAACCTA-1.C111_CD8	ACACCGGAGAAACCTA-1	clonotype1062.C111_CD8	C111	TRAV1-2	TRAJ33	None	TRAC	TGTGCTGTGTTGGATAGCAACTATCAGTTAATCTGG	CAVLDSNYQLIW	838	2	TRBV5-5	TRBJ2-2	None	TRBC2	TGTGCCAGCAGCTTGGAGTCACAGGGGGACCCTAACACCGGGGAGCTGTTTTTT	CASSLESQGDPNTGELFF	4964	10	MAIT	4	2.CD4+ Central mem 2	2
ACACCGGAGAGTACCG-1.C111_CD8	ACACCGGAGAGTACCG-1	clonotype23.C111_CD8	C111	TRAV1-2	TRAJ20	None	TRAC	TGTGCTGTGAGAGATAGGGACTACAAGCTCAGCTTT	CAVRDRDYKLSF	2394	4	TRBV6-4	TRBJ2-1	None	TRBC2	TGTGCCAGCAACCACGGACTAGAATCGGGTGAGCAGTTCTTC	CASNHGLESGEQFF	4734	9	MAIT	2	12.CD8+ Eff/mem CD161+	12
ACACCGGAGATGCGAC-1.C100_CD8	ACACCGGAGATGCGAC-1	clonotype1.C100_CD8	C100	TRAV1-2	TRAJ33	None	TRAC	TGTGCTGTGATGGATAGCAACTATCAGTTAATCTGG	CAVMDSNYQLIW	1430	4	TRBV4-3	TRBJ2-6	None	TRBC2	TGCGCCAGCAGCCAAGATCACAGCTCTGGGGCCAACGTCCTGACTTTC	CASSQDHSSGANVLTF	5308	9	MAIT	2	12.CD8+ Eff/mem CD161+	12
ACACCGGAGCCGGTAA-1.C111_CD8	ACACCGGAGCCGGTAA-1	clonotype1.C111_CD8	C111	TRAV1-2	TRAJ33	None	TRAC	TGTGCTGGTTCGGATAGCAACTATCAGTTAATCTGG	CAGSDSNYQLIW	3740	5	TRBV20-1	TRBJ1-5	None	TRBC1	TGCAGTGCTAGAGATCTGGGCAGGGAGGTCGAACCCCAGCATTTT	CSARDLGREVEPQHF	4964	8	MAIT	2	12.CD8+ Eff/mem CD161+	12
ACACCGGAGCTAGCCC-1.C100_CD8	ACACCGGAGCTAGCCC-1	clonotype84.C100_CD8	C100	TRAV1-2	TRAJ33	None	TRAC	TGTGCTGTGATGGATAGCAACTATCAGTTAATCTGG	CAVMDSNYQLIW	1492	2	TRBV6-3	TRBJ2-3	None	None	TGTGCCAGCAGTAGCGGGGGGGCCACAGATACGCAGTATTTT	CASSSGGATDTQYF	744	1	MAIT	2	12.CD8+ Eff/mem CD161+	12
ACACCGGCAAACTGCT-1.C111_CD8	ACACCGGCAAACTGCT-1	clonotype2.C111_CD8	C111	TRAV1-2	TRAJ12	None	TRAC	TGTGCTGTGATGGATAGCAGCTATAAATTGATCTTC	CAVMDSSYKLIF	3088	6	TRBV6-1	TRBJ1-2	None	TRBC1	TGTGCCAGCAGTGAAGCGGAACACTATGGCTACACCTTC	CASSEAEHYGYTF	4730	8	MAIT	2	12.CD8+ Eff/mem CD161+	12
ACACCGGCAAGTAGTA-1.C111_CD8	ACACCGGCAAGTAGTA-1	clonotype4.C111_CD8	C111	TRAV1-2	TRAJ33	None	TRAC	TGTGCTGTCATGGATAGCAACTATCAGTTAATCTGG	CAVMDSNYQLIW	2266	5	NA	NA	NA	NA	NA	NA	NA	NA	MAIT	2	12.CD8+ Eff/mem CD161+	12
ACACCGGCAGTAGAGC-1.C111_CD8	ACACCGGCAGTAGAGC-1	clonotype1.C111_CD8	C111	TRAV1-2	TRAJ33	None	TRAC	TGTGCTGGTTCGGATAGCAACTATCAGTTAATCTGG	CAGSDSNYQLIW	2838	5	TRBV20-1	TRBJ1-5	None	TRBC1	TGCAGTGCTAGAGATCTGGGCAGGGAGGTCGAACCCCAGCATTTT	CSARDLGREVEPQHF	3804	7	MAIT	2	12.CD8+ Eff/mem CD161+	12
ACACCGGCAGTGGGAT-1.C111_CD8	ACACCGGCAGTGGGAT-1	clonotype2.C111_CD8	C111	TRAV1-2	TRAJ12	None	TRAC	TGTGCTGTGATGGATAGCAGCTATAAATTGATCTTC	CAVMDSSYKLIF	820	2	TRBV6-1	TRBJ1-2	None	TRBC1	TGTGCCAGCAGTGAAGCGGAACACTATGGCTACACCTTC	CASSEAEHYGYTF	1972	3	MAIT	2	12.CD8+ Eff/mem CD161+	12
ACACCGGCATGCAACT-1.C111_CD8	ACACCGGCATGCAACT-1	clonotype1.C111_CD8	C111	TRAV1-2	TRAJ33	None	TRAC	TGTGCTGGTTCGGATAGCAACTATCAGTTAATCTGG	CAGSDSNYQLIW	776	1	TRBV20-1	TRBJ1-5	None	TRBC1	TGCAGTGCTAGAGATCTGGGCAGGGAGGTCGAACCCCAGCATTTT	CSARDLGREVEPQHF	1930	3	MAIT	2	12.CD8+ Eff/mem CD161+	12
ACACCGGGTAAGTAGT-1.C100_CD8	ACACCGGGTAAGTAGT-1	clonotype158.C100_CD8	C100	TRAV1-2	TRAJ33	None	TRAC	TGTGCTGTCTTGGATAGCAACTATCAGTTAATCTGG	CAVLDSNYQLIW	822	3	TRBV6-5	TRBJ2-3	None	TRBC2	TGTGCCAGCAGTTACTCCCCAGGGCGGGGTGGAGATACGCAGTATTTT	CASSYSPGRGGDTQYF	2080	5	MAIT	2	12.CD8+ Eff/mem CD161+	12
ACACCGGGTCCGAACC-1.C111_CD8	ACACCGGGTCCGAACC-1	clonotype65.C111_CD8	C111	TRAV1-2	TRAJ33	None	TRAC	TGTGCTGTTATGGATAGCAACTATCAGTTAATCTGG	CAVMDSNYQLIW	5060	7	NA	NA	NA	NA	NA	NA	NA	NA	MAIT	2	12.CD8+ Eff/mem CD161+	12
ACACCGGGTGATAAGT-1.C15_CD8	ACACCGGGTGATAAGT-1	clonotype14.C15_CD8	C15	TRAV1-2	TRAJ33	None	TRAC	TGTGCTGTGAGTGATAGCAACTATCAGTTAATCTGG	CAVSDSNYQLIW	2134	1	TRBV6-1	TRBJ1-5	None	TRBC1	TGTGCCAGCAGCGGGGGGACAGAGACTTATCAGCCCCAGCATTTT	CASSGGTETYQPQHF	8292	9	MAIT	2	12.CD8+ Eff/mem CD161+	12
ACACCGGGTGATGTGG-1.C100_CD8	ACACCGGGTGATGTGG-1	clonotype877.C100_CD8	C100	NA	NA	NA	NA	NA	NA	NA	NA	TRBV4-3	TRBJ2-1	None	TRBC2	TGCGCCAGCAGCCAGGACCTAGCGGGGGGGCCTAATGAGCAGTTCTTC	CASSQDLAGGPNEQFF	3390	6	MAIT	2	12.CD8+ Eff/mem CD161+	12
ACACCGGGTGCGCTTG-1.C111_CD8	ACACCGGGTGCGCTTG-1	clonotype26.C111_CD8	C111	TRAV1-2	TRAJ20	None	TRAC	TGTGCTGTGAACGATAACGACTACAAGCTCAGCTTT	CAVNDNDYKLSF	1438	2	TRBV20-1	TRBJ2-7	None	TRBC2	TGCAGTGCTAGAGAGGCAGGGGGCATCTACGAGCAGTACTTC	CSAREAGGIYEQYF	8188	12	MAIT	2	12.CD8+ Eff/mem CD161+	12
ACACCGGGTGCGCTTG-1.C111_CD8	ACACCGGGTGCGCTTG-1	clonotype26.C111_CD8	C111	TRAV20	TRAJ7	None	TRAC	TGTGCTGGGCCGGGGGGGAACAACAGACTCGCTTTT	CAGPGGNNRLAF	2288	4	TRBV20-1	TRBJ2-7	None	TRBC2	TGCAGTGCTAGAGAGGCAGGGGGCATCTACGAGCAGTACTTC	CSAREAGGIYEQYF	8188	12	MAIT	2	12.CD8+ Eff/mem CD161+	12
ACACCGGGTTGGAGGT-1.C111_CD8	ACACCGGGTTGGAGGT-1	clonotype1067.C111_CD8	C111	TRAV8-3	TRAJ11	None	TRAC	TGTGCTGTGGACCGCCTTCGAGGATACAGCACCCTCACCTTT	CAVDRLRGYSTLTF	512	1	TRBV6-4	TRBJ2-1	None	TRBC2	TGTGCCAGCAGTGACGAACGGGGGGGCTACAATGAGCAGTTCTTC	CASSDERGGYNEQFF	8806	11	MAIT	2	12.CD8+ Eff/mem CD161+	12
ACACCGGGTTGGAGGT-1.C111_CD8	ACACCGGGTTGGAGGT-1	clonotype1067.C111_CD8	C111	TRAV1-2	TRAJ33	None	TRAC	TGTGCTGTGAGAGATCGCAACTATCAGTTAATCTGG	CAVRDRNYQLIW	212	2	TRBV6-4	TRBJ2-1	None	TRBC2	TGTGCCAGCAGTGACGAACGGGGGGGCTACAATGAGCAGTTCTTC	CASSDERGGYNEQFF	8806	11	MAIT	2	12.CD8+ Eff/mem CD161+	12
ACACCGGTCAACACGT-1.C111_CD8	ACACCGGTCAACACGT-1	clonotype41.C111_CD8	C111	TRAV1-2	TRAJ12	None	TRAC	TGTGCTGTGATGGATAGCAGCTATAAATTGATCTTC	CAVMDSSYKLIF	5286	5	TRBV6-4	TRBJ2-2	None	TRBC2	TGTGCCAGCAGTGAAGGGGACACCGGGGAGCTGTTTTTT	CASSEGDTGELFF	3350	4	MAIT	2	12.CD8+ Eff/mem CD161+	12
ACACCGGTCAAGCCTA-1.IBB111_CD8	ACACCGGTCAAGCCTA-1	clonotype1103.IBB111_CD8	IBB111	TRAV1-2	TRAJ20	None	TRAC	TGTGCTGTGAGAGATAGGGACTACAAGCTCAGCTTT	CAVRDRDYKLSF	1784	3	TRBV6-1	TRBJ1-5	None	TRBC1	TGTGCCAGCAGTGAGGGCACAGAGAATCAGCCCCAGCATTTT	CASSEGTENQPQHF	4520	10	MAIT	2	12.CD8+ Eff/mem CD161+	12
ACACCGGTCAGGCAAG-1.IBB111_CD8	ACACCGGTCAGGCAAG-1	clonotype233.IBB111_CD8	IBB111	TRAV1-2	TRAJ33	None	TRAC	TGTGCTGTGAGAGATAGCAACTATCAGTTAATCTGG	CAVRDSNYQLIW	2932	4	TRBV4-2	TRBJ2-3	None	TRBC2	TGTGCCAGCAGCCAAGATCTAGCGGGGGGTACAGATACGCAGTATTTT	CASSQDLAGGTDTQYF	714	1	MAIT	2	12.CD8+ Eff/mem CD161+	12
ACACCGGTCAGTTCGA-1.C111_CD8	ACACCGGTCAGTTCGA-1	clonotype580.C111_CD8	C111	TRAV1-2	TRAJ33	None	TRAC	TGTGCTGCCATGGATAGCAACTATCAGTTAATCTGG	CAAMDSNYQLIW	1936	5	TRBV4-3	TRBJ1-4	None	TRBC1	TGCGCCAGCAGCCCCGGACGGGACAGGGGATTCGAAAAACTGTTTTTT	CASSPGRDRGFEKLFF	7568	11	MAIT	2	12.CD8+ Eff/mem CD161+	12
ACACCGGTCATATCGG-1.C111_CD8	ACACCGGTCATATCGG-1	clonotype243.C111_CD8	C111	TRAV1-2	TRAJ33	None	TRAC	TGTGCGACTATGGATAGCAACTATCAGTTAATCTGG	CATMDSNYQLIW	2824	4	TRBV20-1	TRBJ1-5	None	TRBC1	TGCAGTGCTAGAGATCTGGGCAGGGAGGTCGAACCCCAGCATTTT	CSARDLGREVEPQHF	4192	9	MAIT	2	12.CD8+ Eff/mem CD161+	12
ACACCGGTCATATCGG-1.C111_CD8	ACACCGGTCATATCGG-1	clonotype243.C111_CD8	C111	TRAV1-2	TRAJ33	None	TRAC	TGTGCGACTATGGATAGCAACTATCAGTTAATCTGG	CATMDSNYQLIW	2824	4	TRBV20-1	TRBJ2-1	None	TRBC2	TGCAGTGCTAGGCCTCTAGCGGAGTACAATGAGCAGTTCTTC	CSARPLAEYNEQFF	4772	8	MAIT	2	12.CD8+ Eff/mem CD161+	12
ACACTGAAGCAACGGT-1.C100_CD8	ACACTGAAGCAACGGT-1	clonotype129.C100_CD8	C100	TRAV1-2	TRAJ33	None	TRAC	TGTGCTGTGATGGATAGCAACTATCAGTTAATCTGG	CAVMDSNYQLIW	860	1	TRBV6-4	TRBJ2-2	None	TRBC2	TGTGCCAGCAGTGACTCTGGGACCAACACCGGGGAGCTGTTTTTT	CASSDSGTNTGELFF	2238	3	MAIT	2	12.CD8+ Eff/mem CD161+	12
ACACTGAAGGGCTTGA-1.C100_CD8	ACACTGAAGGGCTTGA-1	clonotype13.C100_CD8	C100	TRAV1-2	TRAJ33	None	TRAC	TGTGCTGTGAGAGATAGCAACTATCAGTTAATCTGG	CAVRDSNYQLIW	2830	5	NA	NA	NA	NA	NA	NA	NA	NA	MAIT	2	12.CD8+ Eff/mem CD161+	12
ACACTGAAGTTACGGG-1.C111_CD8	ACACTGAAGTTACGGG-1	clonotype1.C111_CD8	C111	TRAV1-2	TRAJ33	None	TRAC	TGTGCTGGTTCGGATAGCAACTATCAGTTAATCTGG	CAGSDSNYQLIW	1472	4	TRBV20-1	TRBJ1-5	None	TRBC1	TGCAGTGCTAGAGATCTGGGCAGGGAGGTCGAACCCCAGCATTTT	CSARDLGREVEPQHF	5522	12	MAIT	2	12.CD8+ Eff/mem CD161+	12
ACACTGACACCCAGTG-1.C111_CD8	ACACTGACACCCAGTG-1	clonotype1.C111_CD8	C111	TRAV1-2	TRAJ33	None	TRAC	TGTGCTGGTTCGGATAGCAACTATCAGTTAATCTGG	CAGSDSNYQLIW	2340	4	TRBV20-1	TRBJ1-5	None	TRBC1	TGCAGTGCTAGAGATCTGGGCAGGGAGGTCGAACCCCAGCATTTT	CSARDLGREVEPQHF	4202	7	MAIT	2	12.CD8+ Eff/mem CD161+	12
ACACTGACACCTGGTG-1.C111_CD8	ACACTGACACCTGGTG-1	clonotype143.C111_CD8	C111	TRAV1-2	TRAJ20	None	TRAC	TGTGCTGTGAACGATAACGACTACAAGCTCAGCTTT	CAVNDNDYKLSF	836	2	TRBV20-1	TRBJ1-5	None	TRBC1	TGCAGTGCTAGAGATCTGGGCAGGGAGGTCGAACCCCAGCATTTT	CSARDLGREVEPQHF	752	2	MAIT	2	12.CD8+ Eff/mem CD161+	12
ACACTGACACCTGGTG-1.C111_CD8	ACACTGACACCTGGTG-1	clonotype143.C111_CD8	C111	TRAV1-2	TRAJ20	None	TRAC	TGTGCTGTGAACGATAACGACTACAAGCTCAGCTTT	CAVNDNDYKLSF	836	2	TRBV20-1	TRBJ2-7	None	TRBC2	TGCAGTGCTAGAGAGGCAGGGGGCATCTACGAGCAGTACTTC	CSAREAGGIYEQYF	2382	5	MAIT	2	12.CD8+ Eff/mem CD161+	12
ACACTGACACCTGGTG-1.C111_CD8	ACACTGACACCTGGTG-1	clonotype143.C111_CD8	C111	TRAV20	TRAJ7	None	TRAC	TGTGCTGGGCCGGGGGGGAACAACAGACTCGCTTTT	CAGPGGNNRLAF	826	1	TRBV20-1	TRBJ1-5	None	TRBC1	TGCAGTGCTAGAGATCTGGGCAGGGAGGTCGAACCCCAGCATTTT	CSARDLGREVEPQHF	752	2	MAIT	2	12.CD8+ Eff/mem CD161+	12
ACACTGACACCTGGTG-1.C111_CD8	ACACTGACACCTGGTG-1	clonotype143.C111_CD8	C111	TRAV20	TRAJ7	None	TRAC	TGTGCTGGGCCGGGGGGGAACAACAGACTCGCTTTT	CAGPGGNNRLAF	826	1	TRBV20-1	TRBJ2-7	None	TRBC2	TGCAGTGCTAGAGAGGCAGGGGGCATCTACGAGCAGTACTTC	CSAREAGGIYEQYF	2382	5	MAIT	2	12.CD8+ Eff/mem CD161+	12
ACACTGACACGAAACG-1.C100_CD8	ACACTGACACGAAACG-1	clonotype24.C100_CD8	C100	TRAV1-2	TRAJ33	None	TRAC	TGTGCCTTGATGGATAGCAACTATCAGTTAATCTGG	CALMDSNYQLIW	2042	3	TRBV6-4	TRBJ2-6	None	TRBC2	TGTGCCAGCAGTGAGGGGGCTGGGGCCAACGTCCTGACTTTC	CASSEGAGANVLTF	2480	3	MAIT	2	12.CD8+ Eff/mem CD161+	12
ACACTGACACGGCTAC-1.IBB111_CD8	ACACTGACACGGCTAC-1	clonotype56.IBB111_CD8	IBB111	TRAV1-2	TRAJ20	None	TRAC	TGTGCTGTGAGAGATAGCGACTACAAGCTCAGCTTT	CAVRDSDYKLSF	1248	3	TRBV5-1	TRBJ2-7	None	TRBC2	TGCGCCAGCAGCGGGACACTCTCCTACGAGCAGTACTTC	CASSGTLSYEQYF	9050	14	MAIT	4	2.CD4+ Central mem 2	2
ACACTGACATAAAGGT-1.C111_CD8	ACACTGACATAAAGGT-1	clonotype166.C111_CD8	C111	TRAV1-2	TRAJ33	None	TRAC	TGTGCTGTTATGGATAGCAACTATCAGTTAATCTGG	CAVMDSNYQLIW	964	3	TRBV6-4	TRBJ2-2	None	TRBC2	TGTGCCAGCAGTGACTCAGGGGGCGCCGGGGAGCTGTTTTTT	CASSDSGGAGELFF	1448	4	MAIT	2	12.CD8+ Eff/mem CD161+	12
ACACTGACATATGAGA-1.C111_CD8	ACACTGACATATGAGA-1	clonotype1.C111_CD8	C111	TRAV1-2	TRAJ33	None	TRAC	TGTGCTGGTTCGGATAGCAACTATCAGTTAATCTGG	CAGSDSNYQLIW	3654	5	TRBV20-1	TRBJ1-5	None	TRBC1	TGCAGTGCTAGAGATCTGGGCAGGGAGGTCGAACCCCAGCATTTT	CSARDLGREVEPQHF	7398	11	MAIT	2	12.CD8+ Eff/mem CD161+	12
ACACTGAGTCAACATC-1.C111_CD8	ACACTGAGTCAACATC-1	clonotype87.C111_CD8	C111	TRAV1-1	TRAJ22	None	TRAC	TGCGCTGTGAGATTCCTTTCTTCTGGTTCTGCAAGGCAACTGACCTTT	CAVRFLSSGSARQLTF	3950	3	TRBV5-7	TRBJ2-3	None	TRBC2	TGTGCCAGCAGCTTACTAGCGGGCACAGATACGCAGTATTTT	CASSLLAGTDTQYF	1060	3	MAIT	2	12.CD8+ Eff/mem CD161+	12
ACACTGAGTCAACATC-1.C111_CD8	ACACTGAGTCAACATC-1	clonotype87.C111_CD8	C111	TRAV1-2	TRAJ12	None	TRAC	TGTGCTGCGATGGATAGCAGCTATAAATTGATCTTC	CAAMDSSYKLIF	2734	3	TRBV5-7	TRBJ2-3	None	TRBC2	TGTGCCAGCAGCTTACTAGCGGGCACAGATACGCAGTATTTT	CASSLLAGTDTQYF	1060	3	MAIT	2	12.CD8+ Eff/mem CD161+	12
ACACTGAGTGTTCGAT-1.C111_CD8	ACACTGAGTGTTCGAT-1	clonotype1.C111_CD8	C111	TRAV1-2	TRAJ33	None	TRAC	TGTGCTGGTTCGGATAGCAACTATCAGTTAATCTGG	CAGSDSNYQLIW	1162	4	TRBV20-1	TRBJ1-5	None	TRBC1	TGCAGTGCTAGAGATCTGGGCAGGGAGGTCGAACCCCAGCATTTT	CSARDLGREVEPQHF	2942	6	MAIT	2	12.CD8+ Eff/mem CD161+	12
ACACTGAGTTACGACT-1.C111_CD8	ACACTGAGTTACGACT-1	clonotype5.C111_CD8	C111	TRAV1-2	TRAJ33	None	TRAC	TGTGCTGTTATGGATAGCAACTATCAGTTAATCTGG	CAVMDSNYQLIW	958	2	TRBV20-1	TRBJ2-1	None	TRBC2	TGCAGTGCTAGAGTGGGGACTAGCGGGGGGTTAGACAATGAGCAGTTCTTC	CSARVGTSGGLDNEQFF	3032	5	MAIT	2	12.CD8+ Eff/mem CD161+	12
ACACTGATCAACACAC-1.C111_CD8	ACACTGATCAACACAC-1	clonotype1.C111_CD8	C111	TRAV1-2	TRAJ33	None	TRAC	TGTGCTGGTTCGGATAGCAACTATCAGTTAATCTGG	CAGSDSNYQLIW	1298	5	TRBV20-1	TRBJ1-5	None	TRBC1	TGCAGTGCTAGAGATCTGGGCAGGGAGGTCGAACCCCAGCATTTT	CSARDLGREVEPQHF	6878	14	MAIT	2	12.CD8+ Eff/mem CD161+	12
ACACTGATCCAAACAC-1.C111_CD8	ACACTGATCCAAACAC-1	clonotype1.C111_CD8	C111	TRAV1-2	TRAJ33	None	TRAC	TGTGCTGGTTCGGATAGCAACTATCAGTTAATCTGG	CAGSDSNYQLIW	1124	4	TRBV20-1	TRBJ1-5	None	TRBC1	TGCAGTGCTAGAGATCTGGGCAGGGAGGTCGAACCCCAGCATTTT	CSARDLGREVEPQHF	5916	9	MAIT	2	12.CD8+ Eff/mem CD161+	12
ACACTGATCGAGAACG-1.C111_CD8	ACACTGATCGAGAACG-1	clonotype5.C111_CD8	C111	TRAV1-2	TRAJ33	None	TRAC	TGTGCTGTTATGGATAGCAACTATCAGTTAATCTGG	CAVMDSNYQLIW	672	2	TRBV20-1	TRBJ2-1	None	TRBC2	TGCAGTGCTAGAGTGGGGACTAGCGGGGGGTTAGACAATGAGCAGTTCTTC	CSARVGTSGGLDNEQFF	3896	7	MAIT	2	12.CD8+ Eff/mem CD161+	12
ACACTGATCGCCCTTA-1.C111_CD8	ACACTGATCGCCCTTA-1	clonotype1.C111_CD8	C111	TRAV1-2	TRAJ33	None	TRAC	TGTGCTGGTTCGGATAGCAACTATCAGTTAATCTGG	CAGSDSNYQLIW	1484	2	TRBV20-1	TRBJ1-5	None	TRBC1	TGCAGTGCTAGAGATCTGGGCAGGGAGGTCGAACCCCAGCATTTT	CSARDLGREVEPQHF	9484	17	MAIT	2	12.CD8+ Eff/mem CD161+	12
ACACTGATCGGTCCGA-1.C100_CD8	ACACTGATCGGTCCGA-1	clonotype207.C100_CD8	C100	TRAV1-2	TRAJ33	None	TRAC	TGTGCTGTGAGAGATAGCAACTATCAGTTAATCTGG	CAVRDSNYQLIW	658	2	TRBV6-4	TRBJ2-1	None	TRBC2	TGTGCCAGCAGTGACGGGGGGGCCTACAATGAGCAGTTCTTC	CASSDGGAYNEQFF	5618	9	MAIT	2	12.CD8+ Eff/mem CD161+	12
ACACTGATCGTTTAGG-1.C100_CD8	ACACTGATCGTTTAGG-1	clonotype147.C100_CD8	C100	TRAV1-2	TRAJ33	None	TRAC	TGTGCTGTTATGGATAGCAACTATCAGTTAATCTGG	CAVMDSNYQLIW	1582	3	TRBV4-3	TRBJ2-1	None	TRBC2	TGCGCCAGCAGCCAAGGGACAGGGGGCTACAATGAGCAGTTCTTC	CASSQGTGGYNEQFF	5230	9	MAIT	2	12.CD8+ Eff/mem CD161+	12
ACACTGATCTGCCCTA-1.C111_CD8	ACACTGATCTGCCCTA-1	clonotype1.C111_CD8	C111	TRAV1-2	TRAJ33	None	TRAC	TGTGCTGGTTCGGATAGCAACTATCAGTTAATCTGG	CAGSDSNYQLIW	830	3	TRBV20-1	TRBJ1-5	None	TRBC1	TGCAGTGCTAGAGATCTGGGCAGGGAGGTCGAACCCCAGCATTTT	CSARDLGREVEPQHF	3100	7	MAIT	2	12.CD8+ Eff/mem CD161+	12
ACAGCCGAGAAACCAT-1.C111_CD8	ACAGCCGAGAAACCAT-1	clonotype1.C111_CD8	C111	TRAV1-2	TRAJ33	None	TRAC	TGTGCTGGTTCGGATAGCAACTATCAGTTAATCTGG	CAGSDSNYQLIW	1900	4	TRBV20-1	TRBJ1-5	None	TRBC1	TGCAGTGCTAGAGATCTGGGCAGGGAGGTCGAACCCCAGCATTTT	CSARDLGREVEPQHF	9712	17	MAIT	2	12.CD8+ Eff/mem CD161+	12
ACAGCCGAGCAGCGTA-1.C100_CD8	ACAGCCGAGCAGCGTA-1	clonotype4.C100_CD8	C100	TRAV1-2	TRAJ33	None	TRAC	TGTGCTGTGAGAGATAGCAACTATCAGTTAATCTGG	CAVRDSNYQLIW	430	2	TRBV6-2	TRBJ2-3	None	TRBC2	TGTGCCAGCAGTTACGGGACTAGCACAGATACGCAGTATTTT	CASSYGTSTDTQYF	782	2	MAIT	2	12.CD8+ Eff/mem CD161+	12
ACAGCCGAGCTACCGC-1.C100_CD8	ACAGCCGAGCTACCGC-1	clonotype880.C100_CD8	C100	TRAV1-2	TRAJ12	None	TRAC	TGTGCTGTGATGGATAGCAGCTATAAATTGATCTTC	CAVMDSSYKLIF	3688	4	TRBV6-1	TRBJ2-5	None	TRBC2	TGTGCCAGCAGTGAGGTAGCGGGGGGCCAAGAGACCCAGTACTTC	CASSEVAGGQETQYF	4168	9	MAIT	2	12.CD8+ Eff/mem CD161+	12
ACAGCCGAGGATATAC-1.C111_CD8	ACAGCCGAGGATATAC-1	clonotype1.C111_CD8	C111	TRAV1-2	TRAJ33	None	TRAC	TGTGCTGGTTCGGATAGCAACTATCAGTTAATCTGG	CAGSDSNYQLIW	1642	3	TRBV20-1	TRBJ1-5	None	TRBC1	TGCAGTGCTAGAGATCTGGGCAGGGAGGTCGAACCCCAGCATTTT	CSARDLGREVEPQHF	5088	9	MAIT	2	12.CD8+ Eff/mem CD161+	12
ACAGCCGAGGCATGTG-1.C111_CD8	ACAGCCGAGGCATGTG-1	clonotype1.C111_CD8	C111	TRAV1-2	TRAJ33	None	TRAC	TGTGCTGGTTCGGATAGCAACTATCAGTTAATCTGG	CAGSDSNYQLIW	1484	3	TRBV20-1	TRBJ1-5	None	TRBC1	TGCAGTGCTAGAGATCTGGGCAGGGAGGTCGAACCCCAGCATTTT	CSARDLGREVEPQHF	6974	11	MAIT	2	12.CD8+ Eff/mem CD161+	12
ACAGCCGCAAGCGAGT-1.C111_CD8	ACAGCCGCAAGCGAGT-1	clonotype1079.C111_CD8	C111	TRAV1-2	TRAJ33	None	TRAC	TGTGCCTCCACGGATAGCAACTATCAGTTAATCTGG	CASTDSNYQLIW	1284	2	TRBV4-3	TRBJ2-1	None	TRBC2	TGCGCCAGCAGCCCCGACGGGGGGGGGTCCTACAATGAGCAGTTCTTC	CASSPDGGGSYNEQFF	5274	7	MAIT	1	3.CD4+ Eff/mem	3
ACAGCCGCAAGTAATG-1.C111_CD8	ACAGCCGCAAGTAATG-1	clonotype1.C111_CD8	C111	TRAV1-2	TRAJ33	None	TRAC	TGTGCTGGTTCGGATAGCAACTATCAGTTAATCTGG	CAGSDSNYQLIW	1674	2	TRBV20-1	TRBJ1-5	None	TRBC1	TGCAGTGCTAGAGATCTGGGCAGGGAGGTCGAACCCCAGCATTTT	CSARDLGREVEPQHF	1578	3	MAIT	2	12.CD8+ Eff/mem CD161+	12
ACAGCCGCAATAACGA-1.C100_CD8	ACAGCCGCAATAACGA-1	clonotype1.C100_CD8	C100	TRAV1-2	TRAJ33	None	TRAC	TGTGCTGTGATGGATAGCAACTATCAGTTAATCTGG	CAVMDSNYQLIW	3414	4	TRBV4-3	TRBJ2-6	None	TRBC2	TGCGCCAGCAGCCAAGATCACAGCTCTGGGGCCAACGTCCTGACTTTC	CASSQDHSSGANVLTF	4058	5	MAIT	2	12.CD8+ Eff/mem CD161+	12
ACAGCCGCATAGGATA-1.C111_CD8	ACAGCCGCATAGGATA-1	clonotype7.C111_CD8	C111	TRAV1-2	TRAJ33	None	TRAC	TGTGCTGTGAGAGATAGCAACTATCAGTTAATCTGG	CAVRDSNYQLIW	1412	4	NA	NA	NA	NA	NA	NA	NA	NA	MAIT	2	12.CD8+ Eff/mem CD161+	12
ACAGCCGCATGCCACG-1.C111_CD8	ACAGCCGCATGCCACG-1	clonotype1.C111_CD8	C111	TRAV1-2	TRAJ33	None	TRAC	TGTGCTGGTTCGGATAGCAACTATCAGTTAATCTGG	CAGSDSNYQLIW	1764	3	TRBV20-1	TRBJ1-5	None	TRBC1	TGCAGTGCTAGAGATCTGGGCAGGGAGGTCGAACCCCAGCATTTT	CSARDLGREVEPQHF	6888	12	MAIT	2	12.CD8+ Eff/mem CD161+	12
ACAGCCGGTACAAGTA-1.C111_CD8	ACAGCCGGTACAAGTA-1	clonotype8.C111_CD8	C111	TRAV1-2	TRAJ33	None	TRAC	TGTGCTGTGATGGATAGCAACTATCAGTTAATCTGG	CAVMDSNYQLIW	1368	2	TRBV6-1	TRBJ2-6	None	TRBC2	TGTGCCAGCAGTGGTGACGGCTCTGGGGCCAACGTCCTGACTTTC	CASSGDGSGANVLTF	2132	3	MAIT	2	12.CD8+ Eff/mem CD161+	12
ACAGCCGGTCATGCAT-1.C111_CD8	ACAGCCGGTCATGCAT-1	clonotype319.C111_CD8	C111	TRAV1-2	TRAJ33	None	TRAC	TGTGCTGAGGTGGATAGCAACTATCAGTTAATCTGG	CAEVDSNYQLIW	3226	5	TRBV24-1	TRBJ1-1	None	TRBC1	TGTGCCACCAGTGAGGGGGACCGGACTGAAGCTTTCTTT	CATSEGDRTEAFF	7086	9	MAIT	2	12.CD8+ Eff/mem CD161+	12
ACAGCCGGTTCAACCA-1.C100_CD8	ACAGCCGGTTCAACCA-1	clonotype1.C100_CD8	C100	TRAV1-2	TRAJ33	None	TRAC	TGTGCTGTGATGGATAGCAACTATCAGTTAATCTGG	CAVMDSNYQLIW	4614	9	TRBV4-3	TRBJ2-6	None	TRBC2	TGCGCCAGCAGCCAAGATCACAGCTCTGGGGCCAACGTCCTGACTTTC	CASSQDHSSGANVLTF	6326	11	MAIT	2	12.CD8+ Eff/mem CD161+	12
ACAGCCGTCAGCGACC-1.IBB100_CD8	ACAGCCGTCAGCGACC-1	clonotype1166.IBB100_CD8	IBB100	TRAV12-2	TRAJ23	None	TRAC	TGTGCCGTCGGAGGAAAGCTTATCTTC	CAVGGKLIF	1470	1	TRBV7-7	TRBJ1-1	None	TRBC1	TGTGCCAGCAGCTTAGAGGCGCACACTGAAGCTTTCTTT	CASSLEAHTEAFF	20150	11	MAIT	2	12.CD8+ Eff/mem CD161+	12
ACAGCCGTCAGCGACC-1.IBB100_CD8	ACAGCCGTCAGCGACC-1	clonotype1166.IBB100_CD8	IBB100	TRAV1-2	TRAJ33	None	TRAC	TGTGCTGTGCAGGATAGCAACTATCAGTTAATCTGG	CAVQDSNYQLIW	1922	2	TRBV7-7	TRBJ1-1	None	TRBC1	TGTGCCAGCAGCTTAGAGGCGCACACTGAAGCTTTCTTT	CASSLEAHTEAFF	20150	11	MAIT	2	12.CD8+ Eff/mem CD161+	12
ACAGCCGTCCCAACGG-1.C111_CD8	ACAGCCGTCCCAACGG-1	clonotype1.C111_CD8	C111	TRAV1-2	TRAJ33	None	TRAC	TGTGCTGGTTCGGATAGCAACTATCAGTTAATCTGG	CAGSDSNYQLIW	1048	2	TRBV20-1	TRBJ1-5	None	TRBC1	TGCAGTGCTAGAGATCTGGGCAGGGAGGTCGAACCCCAGCATTTT	CSARDLGREVEPQHF	8282	12	MAIT	2	12.CD8+ Eff/mem CD161+	12
ACAGCCGTCCTAGAAC-1.C15_CD8	ACAGCCGTCCTAGAAC-1	clonotype37.C15_CD8	C15	TRAV1-2	TRAJ33	None	TRAC	TGTGCTGCCATGGATAGCAACTATCAGTTAATCTGG	CAAMDSNYQLIW	6590	3	TRBV20-1	TRBJ1-1	None	TRBC1	TGCAGTGCTAGAGGGGACAGGGCCACTGAAGCTTTCTTT	CSARGDRATEAFF	10944	11	MAIT	2	12.CD8+ Eff/mem CD161+	12
ACAGCCGTCTGGGCCA-1.C111_CD8	ACAGCCGTCTGGGCCA-1	clonotype6.C111_CD8	C111	TRAV1-2	TRAJ12	None	TRAC	TGTGCTGTGATGGATAGCAGCTATAAATTGATCTTC	CAVMDSSYKLIF	1480	3	NA	NA	NA	NA	NA	NA	NA	NA	MAIT	2	12.CD8+ Eff/mem CD161+	12
ACAGCCGTCTTACCTA-1.C111_CD8	ACAGCCGTCTTACCTA-1	clonotype1.C111_CD8	C111	TRAV1-2	TRAJ33	None	TRAC	TGTGCTGGTTCGGATAGCAACTATCAGTTAATCTGG	CAGSDSNYQLIW	2876	3	TRBV20-1	TRBJ1-5	None	TRBC1	TGCAGTGCTAGAGATCTGGGCAGGGAGGTCGAACCCCAGCATTTT	CSARDLGREVEPQHF	5280	9	MAIT	2	12.CD8+ Eff/mem CD161+	12
ACAGCTAAGATGCCTT-1.C111_CD8	ACAGCTAAGATGCCTT-1	clonotype47.C111_CD8	C111	TRAV1-2	TRAJ33	None	TRAC	TGTGCTGTGAGAGATAGCAACTATCAGTTAATCTGG	CAVRDSNYQLIW	1292	4	TRBV6-3	TRBJ2-2	None	TRBC2	TGTGCCAGCAGTCCTCCGGTAGACACCGGGGAGCTGTTTTTT	CASSPPVDTGELFF	11948	16	MAIT	2	12.CD8+ Eff/mem CD161+	12
ACAGCTAAGCAGGTCA-1.C111_CD8	ACAGCTAAGCAGGTCA-1	clonotype34.C111_CD8	C111	TRAV1-2	TRAJ33	None	TRAC	TGTGCTGCTATGGATAGCAACTATCAGTTAATCTGG	CAAMDSNYQLIW	2772	3	TRBV20-1	TRBJ2-7	None	TRBC2	TGCAGTGCTTCTTTTCCGGGGCGGGGGGGTCGCGAGCAGTACTTC	CSASFPGRGGREQYF	1316	3	MAIT	2	12.CD8+ Eff/mem CD161+	12
ACAGCTAAGCGCTCCA-1.C100_CD8	ACAGCTAAGCGCTCCA-1	clonotype415.C100_CD8	C100	TRAV1-2	TRAJ33	None	TRAC	TGTGCTGTGCTGGATAGCAACTATCAGTTAATCTGG	CAVLDSNYQLIW	1964	2	TRBV20-1	TRBJ2-1	None	TRBC2	TGCAGTGCTAGAGATCTGGGCAGGGAAAATGAGCAGTTCTTC	CSARDLGRENEQFF	3292	5	MAIT	2	12.CD8+ Eff/mem CD161+	12
ACAGCTAAGGATGTAT-1.C111_CD8	ACAGCTAAGGATGTAT-1	clonotype1.C111_CD8	C111	TRAV1-2	TRAJ33	None	TRAC	TGTGCTGGTTCGGATAGCAACTATCAGTTAATCTGG	CAGSDSNYQLIW	1772	4	TRBV20-1	TRBJ1-5	None	TRBC1	TGCAGTGCTAGAGATCTGGGCAGGGAGGTCGAACCCCAGCATTTT	CSARDLGREVEPQHF	5214	10	MAIT	2	12.CD8+ Eff/mem CD161+	12
ACAGCTAAGGCCATAG-1.C111_CD8	ACAGCTAAGGCCATAG-1	clonotype144.C111_CD8	C111	TRAV1-2	TRAJ33	None	TRAC	TGTGCTGTGGCGGATAGCAACTATCAGTTAATCTGG	CAVADSNYQLIW	2248	3	TRBV12-4	TRBJ2-1	None	TRBC2	TGTGCCAGCAGTTTAGTCGGTGGGGAGGGACTAGCCTACAATGAGCAGTTCTTC	CASSLVGGEGLAYNEQFF	13302	17	MAIT	2	12.CD8+ Eff/mem CD161+	12
ACAGCTAAGGTGCTAG-1.C100_CD8	ACAGCTAAGGTGCTAG-1	clonotype267.C100_CD8	C100	TRAV1-2	TRAJ33	None	TRAC	TGTGCTGTGAGGGATAGCAACTATCAGTTAATCTGG	CAVRDSNYQLIW	2972	4	TRBV4-3	TRBJ2-6	None	None	TGCGCCAGCAGCCAAGATCACAGCTCTGGGGCCAACGTCCTGACTTTC	CASSQDHSSGANVLTF	792	1	MAIT	2	12.CD8+ Eff/mem CD161+	12
ACAGCTAAGGTGTGGT-1.C111_CD8	ACAGCTAAGGTGTGGT-1	clonotype1.C111_CD8	C111	TRAV1-2	TRAJ33	None	TRAC	TGTGCTGGTTCGGATAGCAACTATCAGTTAATCTGG	CAGSDSNYQLIW	700	1	TRBV20-1	TRBJ1-5	None	TRBC1	TGCAGTGCTAGAGATCTGGGCAGGGAGGTCGAACCCCAGCATTTT	CSARDLGREVEPQHF	8242	14	MAIT	2	12.CD8+ Eff/mem CD161+	12
ACAGCTAAGTAGCCGA-1.C15_CD4	ACAGCTAAGTAGCCGA-1	clonotype3.C15_CD4	C15	TRAV1-2	TRAJ20	None	TRAC	TGTGCTGTGAGAGACGGCGACTACAAGCTCAGCTTT	CAVRDGDYKLSF	622	2	NA	NA	NA	NA	NA	NA	NA	NA	MAIT	2	12.CD8+ Eff/mem CD161+	12
ACAGCTAAGTCCGGTC-1.C111_CD8	ACAGCTAAGTCCGGTC-1	clonotype1.C111_CD8	C111	TRAV1-2	TRAJ33	None	TRAC	TGTGCTGGTTCGGATAGCAACTATCAGTTAATCTGG	CAGSDSNYQLIW	128	1	TRBV20-1	TRBJ1-5	None	TRBC1	TGCAGTGCTAGAGATCTGGGCAGGGAGGTCGAACCCCAGCATTTT	CSARDLGREVEPQHF	5904	8	MAIT	2	12.CD8+ Eff/mem CD161+	12
ACAGCTACAAACGCGA-1.C111_CD8	ACAGCTACAAACGCGA-1	clonotype1.C111_CD8	C111	TRAV1-2	TRAJ33	None	TRAC	TGTGCTGGTTCGGATAGCAACTATCAGTTAATCTGG	CAGSDSNYQLIW	1460	2	TRBV20-1	TRBJ1-5	None	TRBC1	TGCAGTGCTAGAGATCTGGGCAGGGAGGTCGAACCCCAGCATTTT	CSARDLGREVEPQHF	2508	4	MAIT	2	12.CD8+ Eff/mem CD161+	12
ACAGCTACAAGCTGTT-1.C100_CD8	ACAGCTACAAGCTGTT-1	clonotype28.C100_CD8	C100	TRAV13-1	TRAJ22	None	TRAC	TGTGCAGTACGAGGGCAACTGACCTTT	CAVRGQLTF	3754	4	TRBV4-3	TRBJ1-4	None	TRBC1	TGCGCCAGCAGCCAAGATCTTGGGACAGGGACTGAAAAACTGTTTTTT	CASSQDLGTGTEKLFF	7038	11	MAIT	2	12.CD8+ Eff/mem CD161+	12
ACAGCTACAAGCTGTT-1.C100_CD8	ACAGCTACAAGCTGTT-1	clonotype28.C100_CD8	C100	TRAV1-2	TRAJ20	None	TRAC	TGTGCTGTGAGAGATGGCGACTACAAGCTCAGCTTT	CAVRDGDYKLSF	1010	2	TRBV4-3	TRBJ1-4	None	TRBC1	TGCGCCAGCAGCCAAGATCTTGGGACAGGGACTGAAAAACTGTTTTTT	CASSQDLGTGTEKLFF	7038	11	MAIT	2	12.CD8+ Eff/mem CD161+	12
ACAGCTACAAGTTAAG-1.C111_CD8	ACAGCTACAAGTTAAG-1	clonotype145.C111_CD8	C111	TRAV1-2	TRAJ33	None	TRAC	TGTGCTGTCATGGATAGCAACTATCAGTTAATCTGG	CAVMDSNYQLIW	992	1	TRBV6-6	TRBJ1-3	None	TRBC1	TGTGCCAGCAGTTACTCCGAAAGCTCTGGAAACACCATATATTTT	CASSYSESSGNTIYF	4534	9	MAIT	2	12.CD8+ Eff/mem CD161+	12
ACAGCTACACACAGAG-1.C100_CD8	ACAGCTACACACAGAG-1	clonotype883.C100_CD8	C100	TRAV1-2	TRAJ33	None	TRAC	TGTGCTGTTACGGATAGCAACTATCAGTTAATCTGG	CAVTDSNYQLIW	1658	2	TRBV6-1	TRBJ1-6	None	TRBC1	TGTGCCAGCGGTGGAGGGAGCTCCTATAATTCACCCCTCCACTTT	CASGGGSSYNSPLHF	1458	2	MAIT	2	12.CD8+ Eff/mem CD161+	12
ACAGCTACACTAAGTC-1.C111_CD8	ACAGCTACACTAAGTC-1	clonotype1.C111_CD8	C111	TRAV1-2	TRAJ33	None	TRAC	TGTGCTGGTTCGGATAGCAACTATCAGTTAATCTGG	CAGSDSNYQLIW	2316	4	TRBV20-1	TRBJ1-5	None	TRBC1	TGCAGTGCTAGAGATCTGGGCAGGGAGGTCGAACCCCAGCATTTT	CSARDLGREVEPQHF	8840	17	MAIT	2	12.CD8+ Eff/mem CD161+	12
ACAGCTACAGCGTAAG-1.C111_CD8	ACAGCTACAGCGTAAG-1	clonotype307.C111_CD8	C111	TRAV1-2	TRAJ33	None	TRAC	TGTGCTGGTTCGGATAGCAACTATCAGTTAATCTGG	CAGSDSNYQLIW	3462	4	TRBV20-1	TRBJ1-5	None	TRBC1	TGCAGTGCTAGAGATCTGGGCAGGGAGGTCGAACCCCAGCATTTT	CSARDLGREVEPQHF	7882	14	MAIT	2	12.CD8+ Eff/mem CD161+	12
ACAGCTACAGCGTAAG-1.C111_CD8	ACAGCTACAGCGTAAG-1	clonotype307.C111_CD8	C111	TRAV1-2	TRAJ33	None	TRAC	TGTGCTGGTTCGGATAGCAACTATCAGTTAATCTGG	CAGSDSNYQLIW	3462	4	TRBV28	TRBJ1-2	None	TRBC1	TGTGCCAGCAGTGAGAAGCAGAACTATGGCTACACCTTC	CASSEKQNYGYTF	6194	10	MAIT	2	12.CD8+ Eff/mem CD161+	12
ACAGCTACATCCGCGA-1.C111_CD8	ACAGCTACATCCGCGA-1	clonotype2.C111_CD8	C111	TRAV1-2	TRAJ12	None	TRAC	TGTGCTGTGATGGATAGCAGCTATAAATTGATCTTC	CAVMDSSYKLIF	4916	8	TRBV6-1	TRBJ1-2	None	TRBC1	TGTGCCAGCAGTGAAGCGGAACACTATGGCTACACCTTC	CASSEAEHYGYTF	5646	7	MAIT	2	12.CD8+ Eff/mem CD161+	12
ACAGCTAGTAATAGCA-1.C111_CD8	ACAGCTAGTAATAGCA-1	clonotype321.C111_CD8	C111	TRAV1-2	TRAJ33	None	TRAC	TGTGCTGGTTCGGATAGCAACTATCAGTTAATCTGG	CAGSDSNYQLIW	2678	5	TRBV20-1	TRBJ1-5	None	TRBC1	TGCAGTGCTAGAGATCTGGGCAGGGAGGTCGAACCCCAGCATTTT	CSARDLGREVEPQHF	8800	15	MAIT	2	12.CD8+ Eff/mem CD161+	12
ACAGCTAGTAATAGCA-1.C111_CD8	ACAGCTAGTAATAGCA-1	clonotype321.C111_CD8	C111	TRAV1-2	TRAJ33	None	TRAC	TGTGCTGTCATGGATAGCAACTATCAGTTAATCTGG	CAVMDSNYQLIW	2090	4	TRBV20-1	TRBJ1-5	None	TRBC1	TGCAGTGCTAGAGATCTGGGCAGGGAGGTCGAACCCCAGCATTTT	CSARDLGREVEPQHF	8800	15	MAIT	2	12.CD8+ Eff/mem CD161+	12
ACAGCTAGTAGAAAGG-1.C111_CD8	ACAGCTAGTAGAAAGG-1	clonotype419.C111_CD8	C111	TRAV1-2	TRAJ33	None	TRAC	TGTGCTGTCTTCGATAGCAACTATCAGTTAATCTGG	CAVFDSNYQLIW	3358	6	TRBV6-3	TRBJ2-2	None	TRBC2	TGTGCCAGCAGTTACAGGGACACCGGGGAGCTGTTTTTT	CASSYRDTGELFF	10674	15	MAIT	2	12.CD8+ Eff/mem CD161+	12
ACAGCTAGTAGAGCTG-1.C111_CD8	ACAGCTAGTAGAGCTG-1	clonotype141.C111_CD8	C111	TRAV1-2	TRAJ12	None	TRAC	TGTGCTGTGATGGATAGCAGCTATAAATTGATCTTC	CAVMDSSYKLIF	484	3	TRBV6-4	TRBJ2-1	None	TRBC2	TGTGCCAGCAGTGAGACTAGCGGGAGAGGGGGCAATGAGCAGTTCTTC	CASSETSGRGGNEQFF	1344	2	MAIT	2	12.CD8+ Eff/mem CD161+	12
ACAGCTAGTATAGGGC-1.C111_CD8	ACAGCTAGTATAGGGC-1	clonotype1.C111_CD8	C111	TRAV1-2	TRAJ33	None	TRAC	TGTGCTGGTTCGGATAGCAACTATCAGTTAATCTGG	CAGSDSNYQLIW	568	2	TRBV20-1	TRBJ1-5	None	TRBC1	TGCAGTGCTAGAGATCTGGGCAGGGAGGTCGAACCCCAGCATTTT	CSARDLGREVEPQHF	5928	9	MAIT	2	12.CD8+ Eff/mem CD161+	12
ACAGCTAGTATCACCA-1.C111_CD8	ACAGCTAGTATCACCA-1	clonotype1.C111_CD8	C111	TRAV1-2	TRAJ33	None	TRAC	TGTGCTGGTTCGGATAGCAACTATCAGTTAATCTGG	CAGSDSNYQLIW	1484	2	TRBV20-1	TRBJ1-5	None	TRBC1	TGCAGTGCTAGAGATCTGGGCAGGGAGGTCGAACCCCAGCATTTT	CSARDLGREVEPQHF	8454	13	MAIT	2	12.CD8+ Eff/mem CD161+	12
ACAGCTAGTCTGCCAG-1.C111_CD8	ACAGCTAGTCTGCCAG-1	clonotype1.C111_CD8	C111	TRAV1-2	TRAJ33	None	TRAC	TGTGCTGGTTCGGATAGCAACTATCAGTTAATCTGG	CAGSDSNYQLIW	834	1	TRBV20-1	TRBJ1-5	None	TRBC1	TGCAGTGCTAGAGATCTGGGCAGGGAGGTCGAACCCCAGCATTTT	CSARDLGREVEPQHF	7210	12	MAIT	2	12.CD8+ Eff/mem CD161+	12
ACAGCTAGTGTTGAGG-1.C111_CD8	ACAGCTAGTGTTGAGG-1	clonotype8.C111_CD8	C111	TRAV1-2	TRAJ33	None	TRAC	TGTGCTGTGATGGATAGCAACTATCAGTTAATCTGG	CAVMDSNYQLIW	1506	3	TRBV6-1	TRBJ2-6	None	TRBC2	TGTGCCAGCAGTGGTGACGGCTCTGGGGCCAACGTCCTGACTTTC	CASSGDGSGANVLTF	2152	3	MAIT	2	12.CD8+ Eff/mem CD161+	12
ACAGCTAGTTACCAGT-1.C111_CD8	ACAGCTAGTTACCAGT-1	clonotype1.C111_CD8	C111	TRAV1-2	TRAJ33	None	TRAC	TGTGCTGGTTCGGATAGCAACTATCAGTTAATCTGG	CAGSDSNYQLIW	5312	6	TRBV20-1	TRBJ1-5	None	TRBC1	TGCAGTGCTAGAGATCTGGGCAGGGAGGTCGAACCCCAGCATTTT	CSARDLGREVEPQHF	5716	9	MAIT	2	12.CD8+ Eff/mem CD161+	12
ACAGCTAGTTCCCGAG-1.C111_CD8	ACAGCTAGTTCCCGAG-1	clonotype1.C111_CD8	C111	TRAV1-2	TRAJ33	None	TRAC	TGTGCTGGTTCGGATAGCAACTATCAGTTAATCTGG	CAGSDSNYQLIW	2070	4	TRBV20-1	TRBJ1-5	None	TRBC1	TGCAGTGCTAGAGATCTGGGCAGGGAGGTCGAACCCCAGCATTTT	CSARDLGREVEPQHF	1488	4	MAIT	2	12.CD8+ Eff/mem CD161+	12
ACAGCTATCAGCCTAA-1.C111_CD8	ACAGCTATCAGCCTAA-1	clonotype1.C111_CD8	C111	TRAV1-2	TRAJ33	None	TRAC	TGTGCTGGTTCGGATAGCAACTATCAGTTAATCTGG	CAGSDSNYQLIW	1576	4	TRBV20-1	TRBJ1-5	None	TRBC1	TGCAGTGCTAGAGATCTGGGCAGGGAGGTCGAACCCCAGCATTTT	CSARDLGREVEPQHF	13040	23	MAIT	2	12.CD8+ Eff/mem CD161+	12
ACAGCTATCCAGAGGA-1.IBB15_CD8	ACAGCTATCCAGAGGA-1	clonotype71.IBB15_CD8	IBB15	TRAV1-2	TRAJ33	None	TRAC	TGTGCTGTGACGGATAGCAACTATCAGTTAATCTGG	CAVTDSNYQLIW	3492	3	TRBV20-1	TRBJ2-1	None	TRBC2	TGCAGTGCTCGCCCCAGCGGGAGGGACTACAATGAGCAGTTCTTC	CSARPSGRDYNEQFF	5380	5	MAIT	2	12.CD8+ Eff/mem CD161+	12
ACAGCTATCCGTTGCT-1.C100_CD8	ACAGCTATCCGTTGCT-1	clonotype45.C100_CD8	C100	TRAV1-2	TRAJ12	None	TRAC	TGTGCCCCTATGGATAGCAGCTATAAATTGATCTTC	CAPMDSSYKLIF	980	1	TRBV20-1	TRBJ2-5	None	TRBC2	TGCAGTGCTAGAGACAGGGACCCCCAAGAGACCCAGTACTTC	CSARDRDPQETQYF	3596	7	MAIT	2	12.CD8+ Eff/mem CD161+	12
ACAGCTATCGAATGCT-1.C100_CD8	ACAGCTATCGAATGCT-1	clonotype25.C100_CD8	C100	NA	NA	NA	NA	NA	NA	NA	NA	TRBV6-3	TRBJ2-3	None	TRBC2	TGTGCCAGCAGTTACGGGACTAGCACAGATACGCAGTATTTT	CASSYGTSTDTQYF	1546	3	MAIT	2	12.CD8+ Eff/mem CD161+	12
ACAGCTATCGTCTGCT-1.C111_CD8	ACAGCTATCGTCTGCT-1	clonotype162.C111_CD8	C111	TRAV1-2	TRAJ33	None	TRAC	TGTGCTGTGAGTGATAGCAACTATCAGTTAATCTGG	CAVSDSNYQLIW	788	2	TRBV6-5	TRBJ1-3	None	TRBC1	TGTGCCAGCAGTTACTCTCCGGACAGGGCTGGAAACACCATATATTTT	CASSYSPDRAGNTIYF	4804	7	MAIT	2	12.CD8+ Eff/mem CD161+	12
ACAGCTATCTCCTATA-1.C100_CD8	ACAGCTATCTCCTATA-1	clonotype885.C100_CD8	C100	TRAV1-2	TRAJ33	None	TRAC	TGTGCTGTTTTGGATAGCAACTATCAGTTAATCTGG	CAVLDSNYQLIW	3070	6	TRBV6-4	TRBJ1-6	None	TRBC1	TGTGCCAGCAGTGACCGGGGTTCTAATTCACCCCTCCACTTT	CASSDRGSNSPLHF	3020	7	MAIT	2	12.CD8+ Eff/mem CD161+	12
ACATACGAGAAGAAGC-1.C111_CD8	ACATACGAGAAGAAGC-1	clonotype1.C111_CD8	C111	TRAV1-2	TRAJ33	None	TRAC	TGTGCTGGTTCGGATAGCAACTATCAGTTAATCTGG	CAGSDSNYQLIW	1706	2	TRBV20-1	TRBJ1-5	None	TRBC1	TGCAGTGCTAGAGATCTGGGCAGGGAGGTCGAACCCCAGCATTTT	CSARDLGREVEPQHF	7286	12	MAIT	2	12.CD8+ Eff/mem CD161+	12
ACATACGAGAAGCCCA-1.C100_CD8	ACATACGAGAAGCCCA-1	clonotype59.C100_CD8	C100	TRAV1-2	TRAJ33	None	TRAC	TGTGCTGTGAGAGATAGCAACTATCAGTTAATCTGG	CAVRDSNYQLIW	828	3	TRBV6-4	TRBJ2-2	None	TRBC2	TGTGCCAGCAGTGCAGGGAACACCGGGGAGCTGTTTTTT	CASSAGNTGELFF	4726	7	MAIT	2	12.CD8+ Eff/mem CD161+	12
ACATACGAGTCAAGCG-1.C111_CD8	ACATACGAGTCAAGCG-1	clonotype1.C111_CD8	C111	TRAV1-2	TRAJ33	None	TRAC	TGTGCTGGTTCGGATAGCAACTATCAGTTAATCTGG	CAGSDSNYQLIW	4346	7	TRBV20-1	TRBJ1-5	None	TRBC1	TGCAGTGCTAGAGATCTGGGCAGGGAGGTCGAACCCCAGCATTTT	CSARDLGREVEPQHF	6622	13	MAIT	2	12.CD8+ Eff/mem CD161+	12
ACATACGCAAGACGTG-1.C111_CD8	ACATACGCAAGACGTG-1	clonotype1.C111_CD8	C111	TRAV1-2	TRAJ33	None	TRAC	TGTGCTGGTTCGGATAGCAACTATCAGTTAATCTGG	CAGSDSNYQLIW	1218	2	TRBV20-1	TRBJ1-5	None	TRBC1	TGCAGTGCTAGAGATCTGGGCAGGGAGGTCGAACCCCAGCATTTT	CSARDLGREVEPQHF	4386	8	MAIT	2	12.CD8+ Eff/mem CD161+	12
ACATACGCAAGCCATT-1.C111_CD8	ACATACGCAAGCCATT-1	clonotype420.C111_CD8	C111	TRAV13-1	TRAJ16	None	TRAC	TGTGCAGCAAGCGCGTTTTCAGATGGCCAGAAGCTGCTCTTT	CAASAFSDGQKLLF	9140	10	TRBV4-3	TRBJ2-1	None	TRBC2	TGCGCCAGCAGCCAAGAGCCGACAGGGGGCTACAATGAGCAGTTCTTC	CASSQEPTGGYNEQFF	10376	12	MAIT	2	12.CD8+ Eff/mem CD161+	12
ACATACGCAAGCCATT-1.C111_CD8	ACATACGCAAGCCATT-1	clonotype420.C111_CD8	C111	TRAV1-2	TRAJ33	None	TRAC	TGTGCTGCCATGGATAGCAACTATCAGTTAATCTGG	CAAMDSNYQLIW	2062	3	TRBV4-3	TRBJ2-1	None	TRBC2	TGCGCCAGCAGCCAAGAGCCGACAGGGGGCTACAATGAGCAGTTCTTC	CASSQEPTGGYNEQFF	10376	12	MAIT	2	12.CD8+ Eff/mem CD161+	12
ACATACGCAATGGATA-1.C111_CD8	ACATACGCAATGGATA-1	clonotype4.C111_CD8	C111	TRAV1-2	TRAJ33	None	TRAC	TGTGCTGTCATGGATAGCAACTATCAGTTAATCTGG	CAVMDSNYQLIW	1532	3	NA	NA	NA	NA	NA	NA	NA	NA	MAIT	2	12.CD8+ Eff/mem CD161+	12
ACATACGCACCTCGTT-1.C100_CD8	ACATACGCACCTCGTT-1	clonotype38.C100_CD8	C100	TRAV1-2	TRAJ33	None	TRAC	TGTGCTGTGATGGATAGCAACTATCAGTTAATCTGG	CAVMDSNYQLIW	2246	3	TRBV6-3	TRBJ2-3	None	TRBC2	TGTGCCAGCAGCGCTGGGGGCCCCACAGATACGCAGTATTTT	CASSAGGPTDTQYF	1592	2	MAIT	2	12.CD8+ Eff/mem CD161+	12
ACATACGCAGGGTTAG-1.C111_CD8	ACATACGCAGGGTTAG-1	clonotype66.C111_CD8	C111	TRAV1-2	TRAJ20	None	TRAC	TGTGCTGTCTCAGACGGCGACTACAAGCTCAGCTTT	CAVSDGDYKLSF	2524	9	NA	NA	NA	NA	NA	NA	NA	NA	MAIT	2	12.CD8+ Eff/mem CD161+	12
ACATACGCATAAAGGT-1.C111_CD8	ACATACGCATAAAGGT-1	clonotype1.C111_CD8	C111	TRAV1-2	TRAJ33	None	TRAC	TGTGCTGGTTCGGATAGCAACTATCAGTTAATCTGG	CAGSDSNYQLIW	914	3	TRBV20-1	TRBJ1-5	None	TRBC1	TGCAGTGCTAGAGATCTGGGCAGGGAGGTCGAACCCCAGCATTTT	CSARDLGREVEPQHF	5608	10	MAIT	2	12.CD8+ Eff/mem CD161+	12
ACATACGCATAGGATA-1.C111_CD8	ACATACGCATAGGATA-1	clonotype19.C111_CD8	C111	TRAV1-2	TRAJ20	None	TRAC	TGTGCTGTGAACGATAACGACTACAAGCTCAGCTTT	CAVNDNDYKLSF	1654	4	TRBV20-1	TRBJ2-7	None	TRBC2	TGCAGTGCTAGAGAGGCAGGGGGCATCTACGAGCAGTACTTC	CSAREAGGIYEQYF	7856	16	MAIT	2	12.CD8+ Eff/mem CD161+	12
ACATACGCATCAGTAC-1.C111_CD8	ACATACGCATCAGTAC-1	clonotype1.C111_CD8	C111	TRAV1-2	TRAJ33	None	TRAC	TGTGCTGGTTCGGATAGCAACTATCAGTTAATCTGG	CAGSDSNYQLIW	490	1	TRBV20-1	TRBJ1-5	None	TRBC1	TGCAGTGCTAGAGATCTGGGCAGGGAGGTCGAACCCCAGCATTTT	CSARDLGREVEPQHF	2996	6	MAIT	2	12.CD8+ Eff/mem CD161+	12
ACATACGGTGTGGCTC-1.C111_CD8	ACATACGGTGTGGCTC-1	clonotype2.C111_CD8	C111	TRAV1-2	TRAJ12	None	TRAC	TGTGCTGTGATGGATAGCAGCTATAAATTGATCTTC	CAVMDSSYKLIF	1920	5	TRBV6-1	TRBJ1-2	None	TRBC1	TGTGCCAGCAGTGAAGCGGAACACTATGGCTACACCTTC	CASSEAEHYGYTF	3288	6	MAIT	2	12.CD8+ Eff/mem CD161+	12
ACATACGGTTAAGGGC-1.C111_CD8	ACATACGGTTAAGGGC-1	clonotype1096.C111_CD8	C111	TRAV1-2	TRAJ33	None	TRAC	TGTGCTGTGAGAGATGGCAACTATCAGTTAATCTGG	CAVRDGNYQLIW	754	1	TRBV3-1	TRBJ2-2	None	TRBC2	TGTGCCAGCAGTCCCGGGACAGGTGACACCGGGGAGCTGTTTTTT	CASSPGTGDTGELFF	6296	10	MAIT	2	12.CD8+ Eff/mem CD161+	12
ACATACGGTTAAGGGC-1.C111_CD8	ACATACGGTTAAGGGC-1	clonotype1096.C111_CD8	C111	TRAV20	TRAJ32	None	TRAC	TGTGCTCCCCCACGGGATCCAAACAAGCTCATCTTT	CAPPRDPNKLIF	1098	1	TRBV3-1	TRBJ2-2	None	TRBC2	TGTGCCAGCAGTCCCGGGACAGGTGACACCGGGGAGCTGTTTTTT	CASSPGTGDTGELFF	6296	10	MAIT	2	12.CD8+ Eff/mem CD161+	12
ACATACGGTTCGCGAC-1.C111_CD8	ACATACGGTTCGCGAC-1	clonotype55.C111_CD8	C111	TRAV1-2	TRAJ12	None	TRAC	TGTGCTGTGATGGATAGCAGCTATAAATTGATCTTC	CAVMDSSYKLIF	1110	3	TRBV20-1	TRBJ1-5	None	TRBC1	TGCAGTGCTAGAGATCTGGGCAGGGAGGTCGAACCCCAGCATTTT	CSARDLGREVEPQHF	2160	6	MAIT	2	12.CD8+ Eff/mem CD161+	12
ACATACGTCCAGTAGT-1.C100_CD8	ACATACGTCCAGTAGT-1	clonotype67.C100_CD8	C100	TRAV1-2	TRAJ33	None	TRAC	TGTGCTGTGAGAGATAGCAACTATCAGTTAATCTGG	CAVRDSNYQLIW	2450	3	TRBV6-4	TRBJ2-2	None	TRBC2	TGTGCCAGCAGTCGGGACAACACCGGGGAGCTGTTTTTT	CASSRDNTGELFF	4350	7	MAIT	2	12.CD8+ Eff/mem CD161+	12
ACATACGTCCTTGACC-1.C100_CD8	ACATACGTCCTTGACC-1	clonotype1.C100_CD8	C100	TRAV1-2	TRAJ33	None	TRAC	TGTGCTGTGATGGATAGCAACTATCAGTTAATCTGG	CAVMDSNYQLIW	868	2	TRBV4-3	TRBJ2-6	None	TRBC2	TGCGCCAGCAGCCAAGATCACAGCTCTGGGGCCAACGTCCTGACTTTC	CASSQDHSSGANVLTF	6348	9	MAIT	2	12.CD8+ Eff/mem CD161+	12
ACATACGTCCTTTACA-1.C100_CD8	ACATACGTCCTTTACA-1	clonotype1.C100_CD8	C100	TRAV1-2	TRAJ33	None	TRAC	TGTGCTGTGATGGATAGCAACTATCAGTTAATCTGG	CAVMDSNYQLIW	4996	5	TRBV4-3	TRBJ2-6	None	TRBC2	TGCGCCAGCAGCCAAGATCACAGCTCTGGGGCCAACGTCCTGACTTTC	CASSQDHSSGANVLTF	9022	10	MAIT	2	12.CD8+ Eff/mem CD161+	12
ACATCAGAGACTTGAA-1.C111_CD8	ACATCAGAGACTTGAA-1	clonotype1.C111_CD8	C111	TRAV1-2	TRAJ33	None	TRAC	TGTGCTGGTTCGGATAGCAACTATCAGTTAATCTGG	CAGSDSNYQLIW	2134	3	TRBV20-1	TRBJ1-5	None	TRBC1	TGCAGTGCTAGAGATCTGGGCAGGGAGGTCGAACCCCAGCATTTT	CSARDLGREVEPQHF	2884	8	MAIT	2	12.CD8+ Eff/mem CD161+	12
ACATCAGAGAGAGCTC-1.C111_CD8	ACATCAGAGAGAGCTC-1	clonotype316.C111_CD8	C111	TRAV1-2	TRAJ33	None	TRAC	TGTGCTGTGATGGATAGCAACTATCAGTTAATCTGG	CAVMDSNYQLIW	876	1	TRBV6-1	TRBJ2-7	None	TRBC2	TGTGCCAGCAGTGTTACCGGGACAGAGAGCTACGAGCAGTACTTC	CASSVTGTESYEQYF	1568	3	MAIT	2	12.CD8+ Eff/mem CD161+	12
ACATCAGAGAGTGACC-1.C111_CD8	ACATCAGAGAGTGACC-1	clonotype35.C111_CD8	C111	TRAV1-2	TRAJ33	None	TRAC	TGTGCTGGTTCGGATAGCAACTATCAGTTAATCTGG	CAGSDSNYQLIW	4202	6	TRBV20-1	TRBJ1-5	None	TRBC1	TGCAGTGCTAGAGATCTGGGCAGGGAGGTCGAACCCCAGCATTTT	CSARDLGREVEPQHF	2522	6	MAIT	2	12.CD8+ Eff/mem CD161+	12
ACATCAGAGAGTGACC-1.C111_CD8	ACATCAGAGAGTGACC-1	clonotype35.C111_CD8	C111	TRAV1-2	TRAJ12	None	TRAC	TGTGCTGTGATGGATAGCAGCTATAAATTGATCTTC	CAVMDSSYKLIF	1566	3	TRBV20-1	TRBJ1-5	None	TRBC1	TGCAGTGCTAGAGATCTGGGCAGGGAGGTCGAACCCCAGCATTTT	CSARDLGREVEPQHF	2522	6	MAIT	2	12.CD8+ Eff/mem CD161+	12
ACATCAGAGATCCCAT-1.C111_CD8	ACATCAGAGATCCCAT-1	clonotype90.C111_CD8	C111	TRAV1-2	TRAJ33	None	TRAC	TGTGCTGCCCTGGATAGCAACTATCAGTTAATCTGG	CAALDSNYQLIW	1032	3	TRBV20-1	TRBJ2-3	None	TRBC2	TGCAGTGCTCGAACTAGCGGGAGGGAGGTAGATACGCAGTATTTT	CSARTSGREVDTQYF	2942	7	MAIT	2	12.CD8+ Eff/mem CD161+	12
ACATCAGAGCAAATCA-1.C111_CD8	ACATCAGAGCAAATCA-1	clonotype2.C111_CD8	C111	TRAV1-2	TRAJ12	None	TRAC	TGTGCTGTGATGGATAGCAGCTATAAATTGATCTTC	CAVMDSSYKLIF	5596	9	TRBV6-1	TRBJ1-2	None	TRBC1	TGTGCCAGCAGTGAAGCGGAACACTATGGCTACACCTTC	CASSEAEHYGYTF	5778	7	MAIT	2	12.CD8+ Eff/mem CD161+	12
ACATCAGAGCGTCAAG-1.IBB111_CD8	ACATCAGAGCGTCAAG-1	clonotype1135.IBB111_CD8	IBB111	TRAV1-2	TRAJ33	None	TRAC	TGTGCTGTGCAGGATAGCAACTATCAGTTAATCTGG	CAVQDSNYQLIW	1430	3	TRBV6-3	TRBJ2-6	None	TRBC2	TGTGCCAGCAGTTACGAGCTCTCTGGGGCCAACGTCCTGACTTTC	CASSYELSGANVLTF	370	1	MAIT	2	12.CD8+ Eff/mem CD161+	12
ACATCAGAGGTGATAT-1.C100_CD8	ACATCAGAGGTGATAT-1	clonotype541.C100_CD8	C100	TRAV1-2	TRAJ20	None	TRAC	TGTGCTGTCCTCGATAACGACTACAAGCTCAGCTTT	CAVLDNDYKLSF	2366	4	TRBV6-4	TRBJ1-6	None	TRBC1	TGTGCCAGCAGTGACTCATCCAATTCACCCCTCCACTTT	CASSDSSNSPLHF	4280	7	MAIT	2	12.CD8+ Eff/mem CD161+	12
ACATCAGAGTCACGCC-1.IBB15_CD8	ACATCAGAGTCACGCC-1	clonotype7.IBB15_CD8	IBB15	TRAV1-2	TRAJ33	None	TRAC	TGTGCTGTGAAGGATAGCAACTATCAGTTAATCTGG	CAVKDSNYQLIW	9560	5	TRBV4-2	TRBJ2-1	None	TRBC2	TGTGCCAGCAGCCAAGTAGCGGGAGAGGCCAATGAGCAGTTCTTC	CASSQVAGEANEQFF	9898	7	MAIT	2	12.CD8+ Eff/mem CD161+	12
ACATCAGCACACGCTG-1.C111_CD8	ACATCAGCACACGCTG-1	clonotype1103.C111_CD8	C111	TRAV1-2	TRAJ33	None	TRAC	TGTGCTGTCGTGGATAGCAACTATCAGTTAATCTGG	CAVVDSNYQLIW	1760	3	TRBV30	TRBJ2-1	None	TRBC2	TGTGCCTGGAGTGTGAAACTAGCGGACTACAATGAGCAGTTCTTC	CAWSVKLADYNEQFF	3762	6	MAIT	2	12.CD8+ Eff/mem CD161+	12
ACATCAGCACACGCTG-1.C111_CD8	ACATCAGCACACGCTG-1	clonotype1103.C111_CD8	C111	TRAV1-2	TRAJ33	None	TRAC	TGTGCTGTCGTGGATAGCAACTATCAGTTAATCTGG	CAVVDSNYQLIW	1760	3	TRBV6-3	TRBJ2-2	None	TRBC2	TGTGCCAGCAGTCCTCCGGTAGACACCGGGGAGCTGTTTTTT	CASSPPVDTGELFF	7752	8	MAIT	2	12.CD8+ Eff/mem CD161+	12
ACATCAGCATGCCCGA-1.C111_CD8	ACATCAGCATGCCCGA-1	clonotype1.C111_CD8	C111	TRAV1-2	TRAJ33	None	TRAC	TGTGCTGGTTCGGATAGCAACTATCAGTTAATCTGG	CAGSDSNYQLIW	2088	4	TRBV20-1	TRBJ1-5	None	TRBC1	TGCAGTGCTAGAGATCTGGGCAGGGAGGTCGAACCCCAGCATTTT	CSARDLGREVEPQHF	5846	7	MAIT	2	12.CD8+ Eff/mem CD161+	12
ACATCAGGTATAGGTA-1.C111_CD8	ACATCAGGTATAGGTA-1	clonotype1.C111_CD8	C111	TRAV1-2	TRAJ33	None	TRAC	TGTGCTGGTTCGGATAGCAACTATCAGTTAATCTGG	CAGSDSNYQLIW	3828	5	TRBV20-1	TRBJ1-5	None	TRBC1	TGCAGTGCTAGAGATCTGGGCAGGGAGGTCGAACCCCAGCATTTT	CSARDLGREVEPQHF	7008	13	MAIT	2	12.CD8+ Eff/mem CD161+	12
ACATCAGGTCACACGC-1.C100_CD8	ACATCAGGTCACACGC-1	clonotype38.C100_CD8	C100	TRAV1-2	TRAJ33	None	TRAC	TGTGCTGTGATGGATAGCAACTATCAGTTAATCTGG	CAVMDSNYQLIW	4014	5	TRBV6-3	TRBJ2-3	None	TRBC2	TGTGCCAGCAGCGCTGGGGGCCCCACAGATACGCAGTATTTT	CASSAGGPTDTQYF	1916	3	MAIT	2	12.CD8+ Eff/mem CD161+	12
ACATCAGGTCGACTGC-1.C100_CD8	ACATCAGGTCGACTGC-1	clonotype1.C100_CD8	C100	TRAV1-2	TRAJ33	None	TRAC	TGTGCTGTGATGGATAGCAACTATCAGTTAATCTGG	CAVMDSNYQLIW	1100	3	TRBV4-3	TRBJ2-6	None	TRBC2	TGCGCCAGCAGCCAAGATCACAGCTCTGGGGCCAACGTCCTGACTTTC	CASSQDHSSGANVLTF	8334	9	MAIT	2	12.CD8+ Eff/mem CD161+	12
ACATCAGTCATGGTCA-1.C111_CD8	ACATCAGTCATGGTCA-1	clonotype65.C111_CD8	C111	TRAV1-2	TRAJ33	None	TRAC	TGTGCTGTTATGGATAGCAACTATCAGTTAATCTGG	CAVMDSNYQLIW	1802	3	NA	NA	NA	NA	NA	NA	NA	NA	MAIT	2	12.CD8+ Eff/mem CD161+	12
ACATCAGTCCCTGACT-1.C111_CD8	ACATCAGTCCCTGACT-1	clonotype6.C111_CD8	C111	TRAV1-2	TRAJ12	None	TRAC	TGTGCTGTGATGGATAGCAGCTATAAATTGATCTTC	CAVMDSSYKLIF	4668	7	NA	NA	NA	NA	NA	NA	NA	NA	MAIT	2	12.CD8+ Eff/mem CD161+	12
ACATCAGTCTACTCAT-1.C111_CD8	ACATCAGTCTACTCAT-1	clonotype6.C111_CD8	C111	TRAV1-2	TRAJ12	None	TRAC	TGTGCTGTGATGGATAGCAGCTATAAATTGATCTTC	CAVMDSSYKLIF	3414	6	NA	NA	NA	NA	NA	NA	NA	NA	MAIT	2	12.CD8+ Eff/mem CD161+	12
ACATCAGTCTGCGACG-1.C111_CD8	ACATCAGTCTGCGACG-1	clonotype1.C111_CD8	C111	TRAV1-2	TRAJ33	None	TRAC	TGTGCTGGTTCGGATAGCAACTATCAGTTAATCTGG	CAGSDSNYQLIW	596	1	TRBV20-1	TRBJ1-5	None	TRBC1	TGCAGTGCTAGAGATCTGGGCAGGGAGGTCGAACCCCAGCATTTT	CSARDLGREVEPQHF	6718	9	MAIT	2	12.CD8+ Eff/mem CD161+	12
ACATCAGTCTTAGAGC-1.C100_CD8	ACATCAGTCTTAGAGC-1	clonotype54.C100_CD8	C100	TRAV1-2	TRAJ33	None	TRAC	TGTGCTGTGATGGATAGCAACTATCAGTTAATCTGG	CAVMDSNYQLIW	1662	4	TRBV6-1	TRBJ2-6	None	TRBC2	TGTGCCAGCAGTGAAGGGGCAGGGAAGGGGGCCAACGTCCTGACTTTC	CASSEGAGKGANVLTF	5472	9	MAIT	2	12.CD8+ Eff/mem CD161+	12
ACATCAGTCTTGGGTA-1.C111_CD8	ACATCAGTCTTGGGTA-1	clonotype1105.C111_CD8	C111	TRAV1-2	TRAJ33	None	TRAC	TGTGCTGTGCTTGAGAGCAACTATCAGTTAATCTGG	CAVLESNYQLIW	2734	5	TRBV6-1	TRBJ2-7	None	TRBC2	TGTGCCAGCAGTGAAGGGGAGCTCAACGAGCAGTACTTC	CASSEGELNEQYF	976	4	MAIT	2	12.CD8+ Eff/mem CD161+	12
ACATGGTAGAGTCGGT-1.C111_CD8	ACATGGTAGAGTCGGT-1	clonotype254.C111_CD8	C111	TRAV1-2	TRAJ33	None	TRAC	TGTGCCTCGAGGGATAGCAACTATCAGTTAATCTGG	CASRDSNYQLIW	1312	6	TRBV6-4	TRBJ2-1	None	TRBC2	TGTGCCAGCAGTGACTCCCCTGACAGGGTCGATGAGCAGTTCTTC	CASSDSPDRVDEQFF	2940	4	MAIT	2	12.CD8+ Eff/mem CD161+	12
ACATGGTAGCAGGCTA-1.C100_CD8	ACATGGTAGCAGGCTA-1	clonotype276.C100_CD8	C100	TRAV1-2	TRAJ33	None	TRAC	TGTGCTGTGACGGACAGCAACTATCAGTTAATCTGG	CAVTDSNYQLIW	884	1	TRBV6-1	TRBJ2-2	None	TRBC2	TGTGCCAGCAGTGAGGGGGGGACCGTGAACACCGGGGAGCTGTTTTTT	CASSEGGTVNTGELFF	5026	7	MAIT	2	12.CD8+ Eff/mem CD161+	12
ACATGGTAGCGATAGC-1.C111_CD8	ACATGGTAGCGATAGC-1	clonotype1.C111_CD8	C111	TRAV1-2	TRAJ33	None	TRAC	TGTGCTGGTTCGGATAGCAACTATCAGTTAATCTGG	CAGSDSNYQLIW	1600	3	TRBV20-1	TRBJ1-5	None	TRBC1	TGCAGTGCTAGAGATCTGGGCAGGGAGGTCGAACCCCAGCATTTT	CSARDLGREVEPQHF	4086	11	MAIT	2	12.CD8+ Eff/mem CD161+	12
ACATGGTAGCGTCTAT-1.C100_CD8	ACATGGTAGCGTCTAT-1	clonotype72.C100_CD8	C100	TRAV4	TRAJ17	None	TRAC	TGCCTCGTGGGTGACATGATCAAAGCTGCAGGCAACAAGCTAACTTTT	CLVGDMIKAAGNKLTF	2898	3	TRBV6-4	TRBJ2-1	None	TRBC2	TGTGCCAGCAGTGAGCGGGGGGGCCACAATGAGCAGTTCTTC	CASSERGGHNEQFF	4378	7	MAIT	2	12.CD8+ Eff/mem CD161+	12
ACATGGTAGCGTCTAT-1.C100_CD8	ACATGGTAGCGTCTAT-1	clonotype72.C100_CD8	C100	TRAV1-2	TRAJ33	None	TRAC	TGTGCTGTGATGGATAGCAACTATCAGTTAATCTGG	CAVMDSNYQLIW	1562	4	TRBV6-4	TRBJ2-1	None	TRBC2	TGTGCCAGCAGTGAGCGGGGGGGCCACAATGAGCAGTTCTTC	CASSERGGHNEQFF	4378	7	MAIT	2	12.CD8+ Eff/mem CD161+	12
ACATGGTAGCTAGTCT-1.C111_CD8	ACATGGTAGCTAGTCT-1	clonotype77.C111_CD8	C111	TRAV1-2	TRAJ33	None	TRAC	TGTGCTGTGAGAGATAGCAACTATCAGTTAATCTGG	CAVRDSNYQLIW	1458	3	TRBV10-3	TRBJ2-7	None	TRBC2	TGTGCCATCAGTGAGTCGGACAGCTCCTACGAGCAGTACTTC	CAISESDSSYEQYF	5708	10	MAIT	2	12.CD8+ Eff/mem CD161+	12
ACATGGTAGTATCGAA-1.C111_CD8	ACATGGTAGTATCGAA-1	clonotype2.C111_CD8	C111	TRAV1-2	TRAJ12	None	TRAC	TGTGCTGTGATGGATAGCAGCTATAAATTGATCTTC	CAVMDSSYKLIF	2214	7	TRBV6-1	TRBJ1-2	None	TRBC1	TGTGCCAGCAGTGAAGCGGAACACTATGGCTACACCTTC	CASSEAEHYGYTF	3598	8	MAIT	2	12.CD8+ Eff/mem CD161+	12
ACATGGTCACCGAAAG-1.C100_CD8	ACATGGTCACCGAAAG-1	clonotype890.C100_CD8	C100	TRAV1-2	TRAJ20	None	TRAC	TGTGCTGTGAGAGATGGCGACTACAAGCTCAGCTTT	CAVRDGDYKLSF	572	1	TRBV4-1	TRBJ2-1	None	TRBC2	TGCGCCAGCAGCCAAGTAGCGGGGGGCTCCTACAATGAGCAGTTCTTC	CASSQVAGGSYNEQFF	2716	5	MAIT	2	12.CD8+ Eff/mem CD161+	12
ACATGGTCACCGAAAG-1.C100_CD8	ACATGGTCACCGAAAG-1	clonotype890.C100_CD8	C100	TRAV1-2	TRAJ33	None	TRAC	TGTGCTGTGGTGGATAGCAACTATCAGTTAATCTGG	CAVVDSNYQLIW	3602	5	TRBV4-1	TRBJ2-1	None	TRBC2	TGCGCCAGCAGCCAAGTAGCGGGGGGCTCCTACAATGAGCAGTTCTTC	CASSQVAGGSYNEQFF	2716	5	MAIT	2	12.CD8+ Eff/mem CD161+	12
ACATGGTCACCGGAAA-1.IBB100_CD8	ACATGGTCACCGGAAA-1	clonotype1188.IBB100_CD8	IBB100	TRAV1-2	TRAJ33	None	TRAC	TGTGCTGTGCAGGATAGCAACTATCAGTTAATCTGG	CAVQDSNYQLIW	2504	1	TRBV4-1	TRBJ2-3	None	TRBC2	TGCGCCAGCAGCCACCTTGGGGGGGCCTCAGATACGCAGTATTTT	CASSHLGGASDTQYF	16756	10	MAIT	2	12.CD8+ Eff/mem CD161+	12
ACATGGTCACCGGAAA-1.IBB100_CD8	ACATGGTCACCGGAAA-1	clonotype1188.IBB100_CD8	IBB100	TRAV1-2	TRAJ33	None	TRAC	TGTGCTGTGCAGGATAGCAACTATCAGTTAATCTGG	CAVQDSNYQLIW	2504	1	TRBV20-1	TRBJ2-1	None	TRBC2	TGCAGTGCTCCTAGACTAGCGGGGGATTACAATGAGCAGTTCTTC	CSAPRLAGDYNEQFF	4992	3	MAIT	2	12.CD8+ Eff/mem CD161+	12
ACATGGTCAGTAAGCG-1.IBB100_CD8	ACATGGTCAGTAAGCG-1	clonotype106.IBB100_CD8	IBB100	TRAV1-2	TRAJ33	None	TRAC	TGTGCTGTCTTGGATAGCAACTATCAGTTAATCTGG	CAVLDSNYQLIW	1228	1	TRBV6-4	TRBJ1-6	None	TRBC1	TGTGCCAGCAGATTGGACGAAGATAATTCACCCCTCCACTTT	CASRLDEDNSPLHF	7592	9	MAIT	2	12.CD8+ Eff/mem CD161+	12
ACATGGTCATGGTAGG-1.C111_CD8	ACATGGTCATGGTAGG-1	clonotype1108.C111_CD8	C111	TRAV1-2	TRAJ33	None	TRAC	TGTGCTGTGAAAGATAGCAACTATCAGTTAATCTGG	CAVKDSNYQLIW	1838	3	TRBV15	TRBJ2-2	None	TRBC2	TGTGCCACCAGCAGAGGGGACAGGGACACCGGGGAGCTGTTTTTT	CATSRGDRDTGELFF	4176	6	MAIT	2	12.CD8+ Eff/mem CD161+	12
ACATGGTCATTGGCGC-1.C15_CD8	ACATGGTCATTGGCGC-1	clonotype38.C15_CD8	C15	TRAV1-2	TRAJ33	None	TRAC	TGTGCTGCTGCGGATAGCAACTATCAGTTAATCTGG	CAAADSNYQLIW	6046	3	TRBV6-1	TRBJ2-1	None	TRBC2	TGTGCCAGCAGTGAAGCTAGCGGGGGGGCCTACAATGAGCAGTTCTTC	CASSEASGGAYNEQFF	10816	8	MAIT	2	12.CD8+ Eff/mem CD161+	12
ACATGGTGTACTTGAC-1.C111_CD8	ACATGGTGTACTTGAC-1	clonotype1.C111_CD8	C111	TRAV1-2	TRAJ33	None	TRAC	TGTGCTGGTTCGGATAGCAACTATCAGTTAATCTGG	CAGSDSNYQLIW	4260	6	TRBV20-1	TRBJ1-5	None	TRBC1	TGCAGTGCTAGAGATCTGGGCAGGGAGGTCGAACCCCAGCATTTT	CSARDLGREVEPQHF	4512	11	MAIT	2	12.CD8+ Eff/mem CD161+	12
ACATGGTGTAGAAGGA-1.C111_CD8	ACATGGTGTAGAAGGA-1	clonotype6.C111_CD8	C111	TRAV1-2	TRAJ12	None	TRAC	TGTGCTGTGATGGATAGCAGCTATAAATTGATCTTC	CAVMDSSYKLIF	2422	5	NA	NA	NA	NA	NA	NA	NA	NA	MAIT	2	12.CD8+ Eff/mem CD161+	12
ACATGGTGTATCAGTC-1.C100_CD8	ACATGGTGTATCAGTC-1	clonotype4.C100_CD8	C100	TRAV1-2	TRAJ33	None	TRAC	TGTGCTGTGAGAGATAGCAACTATCAGTTAATCTGG	CAVRDSNYQLIW	1240	2	TRBV6-3	TRBJ2-3	None	TRBC2	TGTGCCAGCAGTTACGGGACTAGCACAGATACGCAGTATTTT	CASSYGTSTDTQYF	686	3	MAIT	2	12.CD8+ Eff/mem CD161+	12
ACATGGTTCAATCTCT-1.C100_CD8	ACATGGTTCAATCTCT-1	clonotype418.C100_CD8	C100	TRAV1-2	TRAJ12	None	TRAC	TGTGCTGTGATGGATAGCAGCTATAAATTGATCTTC	CAVMDSSYKLIF	6364	10	TRBV6-4	TRBJ2-1	None	TRBC2	TGTGCCAGCAGTGGGACTAGCTACAATGAGCAGTTCTTC	CASSGTSYNEQFF	5934	10	MAIT	2	12.CD8+ Eff/mem CD161+	12
ACATGGTTCAATCTCT-1.C100_CD8	ACATGGTTCAATCTCT-1	clonotype418.C100_CD8	C100	TRAV4	TRAJ12	None	TRAC	TGCCTCGTGGGGATGGATAGCAGCTATAAATTGATCTTC	CLVGMDSSYKLIF	5916	6	TRBV6-4	TRBJ2-1	None	TRBC2	TGTGCCAGCAGTGGGACTAGCTACAATGAGCAGTTCTTC	CASSGTSYNEQFF	5934	10	MAIT	2	12.CD8+ Eff/mem CD161+	12
ACATGGTTCAGATAAG-1.C111_CD8	ACATGGTTCAGATAAG-1	clonotype1110.C111_CD8	C111	TRAV1-2	TRAJ33	None	TRAC	TGTGCTGTGCTGGATAGCAACTATCAGTTAATCTGG	CAVLDSNYQLIW	2882	6	TRBV20-1	TRBJ1-5	None	TRBC1	TGCAGTGCTAGAGATCTGGGCAGGGAGGTCGAACCCCAGCATTTT	CSARDLGREVEPQHF	1944	4	MAIT	2	12.CD8+ Eff/mem CD161+	12
ACATGGTTCAGTTAGC-1.C100_CD8	ACATGGTTCAGTTAGC-1	clonotype6.C100_CD8	C100	TRAV1-2	TRAJ33	None	TRAC	TGTGCTGTGAGGGATAGCAACTATCAGTTAATCTGG	CAVRDSNYQLIW	4528	6	NA	NA	NA	NA	NA	NA	NA	NA	MAIT	2	12.CD8+ Eff/mem CD161+	12
ACATGGTTCATGCATG-1.C100_CD8	ACATGGTTCATGCATG-1	clonotype329.C100_CD8	C100	TRAV1-2	TRAJ33	None	TRAC	TGTGCTGTGGAGGATAGCAACTATCAGTTAATCTGG	CAVEDSNYQLIW	3838	4	NA	NA	NA	NA	NA	NA	NA	NA	MAIT	2	12.CD8+ Eff/mem CD161+	12
ACATGGTTCATGTAGC-1.C111_CD8	ACATGGTTCATGTAGC-1	clonotype7.C111_CD8	C111	TRAV1-2	TRAJ33	None	TRAC	TGTGCTGTGAGAGATAGCAACTATCAGTTAATCTGG	CAVRDSNYQLIW	1332	3	NA	NA	NA	NA	NA	NA	NA	NA	MAIT	2	12.CD8+ Eff/mem CD161+	12
ACATGGTTCCAAACTG-1.C100_CD8	ACATGGTTCCAAACTG-1	clonotype277.C100_CD8	C100	TRAV12-1	TRAJ20	None	TRAC	TGTGTGGTGAGTTACAAGCTCAGCTTT	CVVSYKLSF	4742	6	TRBV15	TRBJ2-6	None	TRBC2	TGTGCCACCAGCAGAGACCCGTCTGGGGCCAACGTCCTGACTTTC	CATSRDPSGANVLTF	3662	4	MAIT	2	12.CD8+ Eff/mem CD161+	12
ACATGGTTCCAAACTG-1.C100_CD8	ACATGGTTCCAAACTG-1	clonotype277.C100_CD8	C100	TRAV1-2	TRAJ33	None	TRAC	TGTGCTGTGAGAGATAGCAACTATCAGTTAATCTGG	CAVRDSNYQLIW	1146	3	TRBV15	TRBJ2-6	None	TRBC2	TGTGCCACCAGCAGAGACCCGTCTGGGGCCAACGTCCTGACTTTC	CATSRDPSGANVLTF	3662	4	MAIT	2	12.CD8+ Eff/mem CD161+	12
ACATGGTTCCACTGGG-1.IBB15_CD8	ACATGGTTCCACTGGG-1	clonotype307.IBB15_CD8	IBB15	TRAV1-2	TRAJ33	None	TRAC	TGTGCTGTTCTCGATAGCAACTATCAGTTAATCTGG	CAVLDSNYQLIW	352	2	TRBV20-1	TRBJ1-1	None	TRBC1	TGCAGTGCTAGAGTCATGGGGCAGGGCGAGGTCACTGAAGCTTTCTTT	CSARVMGQGEVTEAFF	12642	13	MAIT	2	12.CD8+ Eff/mem CD161+	12
ACATGGTTCCTCTAGC-1.C111_CD8	ACATGGTTCCTCTAGC-1	clonotype4.C111_CD8	C111	TRAV1-2	TRAJ33	None	TRAC	TGTGCTGTCATGGATAGCAACTATCAGTTAATCTGG	CAVMDSNYQLIW	1508	2	NA	NA	NA	NA	NA	NA	NA	NA	MAIT	2	12.CD8+ Eff/mem CD161+	12
ACATGGTTCGTTTGCC-1.C111_CD8	ACATGGTTCGTTTGCC-1	clonotype35.C111_CD8	C111	TRAV1-2	TRAJ33	None	TRAC	TGTGCTGGTTCGGATAGCAACTATCAGTTAATCTGG	CAGSDSNYQLIW	852	4	TRBV20-1	TRBJ1-5	None	TRBC1	TGCAGTGCTAGAGATCTGGGCAGGGAGGTCGAACCCCAGCATTTT	CSARDLGREVEPQHF	12846	23	MAIT	2	12.CD8+ Eff/mem CD161+	12
ACATGGTTCGTTTGCC-1.C111_CD8	ACATGGTTCGTTTGCC-1	clonotype35.C111_CD8	C111	TRAV1-2	TRAJ12	None	TRAC	TGTGCTGTGATGGATAGCAGCTATAAATTGATCTTC	CAVMDSSYKLIF	668	1	TRBV20-1	TRBJ1-5	None	TRBC1	TGCAGTGCTAGAGATCTGGGCAGGGAGGTCGAACCCCAGCATTTT	CSARDLGREVEPQHF	12846	23	MAIT	2	12.CD8+ Eff/mem CD161+	12
ACATGGTTCTACTTAC-1.C111_CD8	ACATGGTTCTACTTAC-1	clonotype1.C111_CD8	C111	TRAV1-2	TRAJ33	None	TRAC	TGTGCTGGTTCGGATAGCAACTATCAGTTAATCTGG	CAGSDSNYQLIW	2700	5	TRBV20-1	TRBJ1-5	None	TRBC1	TGCAGTGCTAGAGATCTGGGCAGGGAGGTCGAACCCCAGCATTTT	CSARDLGREVEPQHF	6302	10	MAIT	2	12.CD8+ Eff/mem CD161+	12
ACCAGTAAGATCACGG-1.C111_CD8	ACCAGTAAGATCACGG-1	clonotype2.C111_CD8	C111	TRAV1-2	TRAJ12	None	TRAC	TGTGCTGTGATGGATAGCAGCTATAAATTGATCTTC	CAVMDSSYKLIF	1886	3	TRBV6-1	TRBJ1-2	None	TRBC1	TGTGCCAGCAGTGAAGCGGAACACTATGGCTACACCTTC	CASSEAEHYGYTF	12078	15	MAIT	2	12.CD8+ Eff/mem CD161+	12
ACCAGTAAGATCCCAT-1.C100_CD8	ACCAGTAAGATCCCAT-1	clonotype58.C100_CD8	C100	TRAV1-2	TRAJ33	None	TRAC	TGTGCTGTGATGGATAGCAACTATCAGTTAATCTGG	CAVMDSNYQLIW	946	1	TRBV6-3	TRBJ2-5	None	TRBC2	TGTGCCAGCAGTTACTCTAGCGGGGGGGCAGAGACCCAGTACTTC	CASSYSSGGAETQYF	1062	2	MAIT	2	12.CD8+ Eff/mem CD161+	12
ACCAGTAAGCACCGCT-1.C111_CD8	ACCAGTAAGCACCGCT-1	clonotype1.C111_CD8	C111	TRAV1-2	TRAJ33	None	TRAC	TGTGCTGGTTCGGATAGCAACTATCAGTTAATCTGG	CAGSDSNYQLIW	876	1	TRBV20-1	TRBJ1-5	None	TRBC1	TGCAGTGCTAGAGATCTGGGCAGGGAGGTCGAACCCCAGCATTTT	CSARDLGREVEPQHF	5178	8	MAIT	2	12.CD8+ Eff/mem CD161+	12
ACCAGTAAGCTACCTA-1.C111_CD8	ACCAGTAAGCTACCTA-1	clonotype1111.C111_CD8	C111	TRAV1-2	TRAJ33	None	TRAC	TGTGCTGTGTTTAATAGCAACTATCAGTTAATCTGG	CAVFNSNYQLIW	1696	2	TRBV7-9	TRBJ2-5	None	TRBC2	TGTGCCAGCAGCTTTTGGGACAGGGGTGCGGAGACCCAGTACTTC	CASSFWDRGAETQYF	890	1	MAIT	2	12.CD8+ Eff/mem CD161+	12
ACCAGTAAGTAAGTAC-1.C100_CD8	ACCAGTAAGTAAGTAC-1	clonotype6.C100_CD8	C100	TRAV1-2	TRAJ33	None	TRAC	TGTGCTGTGAGGGATAGCAACTATCAGTTAATCTGG	CAVRDSNYQLIW	2782	3	NA	NA	NA	NA	NA	NA	NA	NA	MAIT	2	12.CD8+ Eff/mem CD161+	12
ACCAGTAAGTACGTTC-1.C100_CD8	ACCAGTAAGTACGTTC-1	clonotype1.C100_CD8	C100	TRAV1-2	TRAJ33	None	TRAC	TGTGCTGTGATGGATAGCAACTATCAGTTAATCTGG	CAVMDSNYQLIW	3332	6	TRBV4-3	TRBJ2-6	None	TRBC2	TGCGCCAGCAGCCAAGATCACAGCTCTGGGGCCAACGTCCTGACTTTC	CASSQDHSSGANVLTF	1294	4	MAIT	2	12.CD8+ Eff/mem CD161+	12
ACCAGTACAATCGGTT-1.C100_CD8	ACCAGTACAATCGGTT-1	clonotype45.C100_CD8	C100	TRAV1-2	TRAJ12	None	TRAC	TGTGCCCCTATGGATAGCAGCTATAAATTGATCTTC	CAPMDSSYKLIF	5064	7	TRBV20-1	TRBJ2-5	None	TRBC2	TGCAGTGCTAGAGACAGGGACCCCCAAGAGACCCAGTACTTC	CSARDRDPQETQYF	4648	6	MAIT	2	12.CD8+ Eff/mem CD161+	12
ACCAGTACAGCCTGTG-1.C111_CD8	ACCAGTACAGCCTGTG-1	clonotype4.C111_CD8	C111	TRAV1-2	TRAJ33	None	TRAC	TGTGCTGTCATGGATAGCAACTATCAGTTAATCTGG	CAVMDSNYQLIW	1546	3	NA	NA	NA	NA	NA	NA	NA	NA	MAIT	2	12.CD8+ Eff/mem CD161+	12
ACCAGTACATCACGTA-1.C111_CD8	ACCAGTACATCACGTA-1	clonotype1.C111_CD8	C111	TRAV1-2	TRAJ33	None	TRAC	TGTGCTGGTTCGGATAGCAACTATCAGTTAATCTGG	CAGSDSNYQLIW	1786	4	TRBV20-1	TRBJ1-5	None	TRBC1	TGCAGTGCTAGAGATCTGGGCAGGGAGGTCGAACCCCAGCATTTT	CSARDLGREVEPQHF	5382	8	MAIT	2	12.CD8+ Eff/mem CD161+	12
ACCAGTACATGTTGAC-1.C100_CD8	ACCAGTACATGTTGAC-1	clonotype159.C100_CD8	C100	TRAV1-2	TRAJ33	None	TRAC	TGTGCTGTGATGGATAGCAACTATCAGTTAATCTGG	CAVMDSNYQLIW	618	3	TRBV20-1	TRBJ2-5	None	TRBC2	TGCAGTGCTAGGGACCCATCGTTAGCGGGGCCCTATGCGGCGGAGACCCAGTACTTC	CSARDPSLAGPYAAETQYF	5192	10	MAIT	2	12.CD8+ Eff/mem CD161+	12
ACCAGTAGTAATTGGA-1.C100_CD8	ACCAGTAGTAATTGGA-1	clonotype6.C100_CD8	C100	TRAV1-2	TRAJ33	None	TRAC	TGTGCTGTGAGGGATAGCAACTATCAGTTAATCTGG	CAVRDSNYQLIW	1462	3	NA	NA	NA	NA	NA	NA	NA	NA	MAIT	2	12.CD8+ Eff/mem CD161+	12
ACCAGTAGTAGCGATG-1.C111_CD8	ACCAGTAGTAGCGATG-1	clonotype8.C111_CD8	C111	TRAV1-2	TRAJ33	None	TRAC	TGTGCTGTGATGGATAGCAACTATCAGTTAATCTGG	CAVMDSNYQLIW	2342	3	TRBV6-1	TRBJ2-6	None	TRBC2	TGTGCCAGCAGTGGTGACGGCTCTGGGGCCAACGTCCTGACTTTC	CASSGDGSGANVLTF	5980	7	MAIT	2	12.CD8+ Eff/mem CD161+	12
ACCAGTAGTCGATTGT-1.C111_CD8	ACCAGTAGTCGATTGT-1	clonotype1.C111_CD8	C111	TRAV1-2	TRAJ33	None	TRAC	TGTGCTGGTTCGGATAGCAACTATCAGTTAATCTGG	CAGSDSNYQLIW	376	1	TRBV20-1	TRBJ1-5	None	TRBC1	TGCAGTGCTAGAGATCTGGGCAGGGAGGTCGAACCCCAGCATTTT	CSARDLGREVEPQHF	4468	7	MAIT	2	12.CD8+ Eff/mem CD161+	12
ACCAGTAGTCTCCACT-1.C111_CD8	ACCAGTAGTCTCCACT-1	clonotype1.C111_CD8	C111	TRAV1-2	TRAJ33	None	TRAC	TGTGCTGGTTCGGATAGCAACTATCAGTTAATCTGG	CAGSDSNYQLIW	3854	10	TRBV20-1	TRBJ1-5	None	TRBC1	TGCAGTGCTAGAGATCTGGGCAGGGAGGTCGAACCCCAGCATTTT	CSARDLGREVEPQHF	5426	7	MAIT	2	12.CD8+ Eff/mem CD161+	12
ACCAGTAGTGGTCTCG-1.C111_CD8	ACCAGTAGTGGTCTCG-1	clonotype1.C111_CD8	C111	TRAV1-2	TRAJ33	None	TRAC	TGTGCTGGTTCGGATAGCAACTATCAGTTAATCTGG	CAGSDSNYQLIW	1168	4	TRBV20-1	TRBJ1-5	None	TRBC1	TGCAGTGCTAGAGATCTGGGCAGGGAGGTCGAACCCCAGCATTTT	CSARDLGREVEPQHF	5796	11	MAIT	2	12.CD8+ Eff/mem CD161+	12
ACCAGTAGTGTAATGA-1.C111_CD8	ACCAGTAGTGTAATGA-1	clonotype132.C111_CD8	C111	TRAV1-2	TRAJ33	None	TRAC	TGTGCTGGGCTTGATAGCAACTATCAGTTAATCTGG	CAGLDSNYQLIW	3294	5	TRBV20-1	TRBJ1-5	None	TRBC1	TGCAGTGCTAGAGATCTGGGCAGGGAGGTCGAACCCCAGCATTTT	CSARDLGREVEPQHF	3726	3	MAIT	2	12.CD8+ Eff/mem CD161+	12
ACCAGTAGTGTAATGA-1.C111_CD8	ACCAGTAGTGTAATGA-1	clonotype132.C111_CD8	C111	TRAV1-2	TRAJ33	None	TRAC	TGTGCTGGGCTTGATAGCAACTATCAGTTAATCTGG	CAGLDSNYQLIW	3294	5	TRBV20-1	TRBJ2-1	None	TRBC2	TGCAGTGCTCGGACAGGGGTGGACTACAATGAGCAGTTCTTC	CSARTGVDYNEQFF	12020	19	MAIT	2	12.CD8+ Eff/mem CD161+	12
ACCAGTAGTGTGAATA-1.C100_CD8	ACCAGTAGTGTGAATA-1	clonotype4.C100_CD8	C100	TRAV1-2	TRAJ33	None	TRAC	TGTGCTGTGAGAGATAGCAACTATCAGTTAATCTGG	CAVRDSNYQLIW	4720	8	TRBV6-3	TRBJ2-3	None	TRBC2	TGTGCCAGCAGTTACGGGACTAGCACAGATACGCAGTATTTT	CASSYGTSTDTQYF	698	1	MAIT	2	12.CD8+ Eff/mem CD161+	12
ACCAGTAGTTTGACTG-1.C100_CD8	ACCAGTAGTTTGACTG-1	clonotype1.C100_CD8	C100	TRAV1-2	TRAJ33	None	TRAC	TGTGCTGTGATGGATAGCAACTATCAGTTAATCTGG	CAVMDSNYQLIW	3554	3	TRBV4-3	TRBJ2-6	None	TRBC2	TGCGCCAGCAGCCAAGATCACAGCTCTGGGGCCAACGTCCTGACTTTC	CASSQDHSSGANVLTF	8324	13	MAIT	2	12.CD8+ Eff/mem CD161+	12
ACCAGTATCAAAGACA-1.C100_CD8	ACCAGTATCAAAGACA-1	clonotype199.C100_CD8	C100	TRAV1-2	TRAJ20	None	TRAC	TGTGCTGTGAGAGATGGGGACTACAAGCTCAGCTTT	CAVRDGDYKLSF	1584	3	TRBV20-1	TRBJ2-3	None	TRBC2	TGCAGTGCTAGAGGCCATTTGGGAGATACGCAGTATTTT	CSARGHLGDTQYF	2332	3	MAIT	2	12.CD8+ Eff/mem CD161+	12
ACCAGTATCAAAGACA-1.C100_CD8	ACCAGTATCAAAGACA-1	clonotype199.C100_CD8	C100	TRAV1-2	TRAJ20	None	TRAC	TGTGCTGTGAGAGATGGGGACTACAAGCTCAGCTTT	CAVRDGDYKLSF	1584	3	TRBV6-1	TRBJ2-6	None	TRBC2	TGTGCCAGCAGTAGACAGGGATCTGGGGCCAACGTCCTGACTTTC	CASSRQGSGANVLTF	3670	7	MAIT	2	12.CD8+ Eff/mem CD161+	12
ACCAGTATCATGTCTT-1.C111_CD8	ACCAGTATCATGTCTT-1	clonotype8.C111_CD8	C111	TRAV1-2	TRAJ33	None	TRAC	TGTGCTGTGATGGATAGCAACTATCAGTTAATCTGG	CAVMDSNYQLIW	466	3	TRBV6-1	TRBJ2-6	None	TRBC2	TGTGCCAGCAGTGGTGACGGCTCTGGGGCCAACGTCCTGACTTTC	CASSGDGSGANVLTF	1380	3	MAIT	2	12.CD8+ Eff/mem CD161+	12
ACCAGTATCATTTGGG-1.C111_CD8	ACCAGTATCATTTGGG-1	clonotype2.C111_CD8	C111	TRAV1-2	TRAJ12	None	TRAC	TGTGCTGTGATGGATAGCAGCTATAAATTGATCTTC	CAVMDSSYKLIF	444	3	TRBV6-1	TRBJ1-2	None	TRBC1	TGTGCCAGCAGTGAAGCGGAACACTATGGCTACACCTTC	CASSEAEHYGYTF	1670	5	MAIT	2	12.CD8+ Eff/mem CD161+	12
ACCAGTATCCGAGCCA-1.C100_CD8	ACCAGTATCCGAGCCA-1	clonotype6.C100_CD8	C100	TRAV1-2	TRAJ33	None	TRAC	TGTGCTGTGAGGGATAGCAACTATCAGTTAATCTGG	CAVRDSNYQLIW	1530	3	NA	NA	NA	NA	NA	NA	NA	NA	MAIT	2	12.CD8+ Eff/mem CD161+	12
ACCAGTATCGCGTAGC-1.C111_CD8	ACCAGTATCGCGTAGC-1	clonotype2.C111_CD8	C111	TRAV1-2	TRAJ12	None	TRAC	TGTGCTGTGATGGATAGCAGCTATAAATTGATCTTC	CAVMDSSYKLIF	992	3	TRBV6-1	TRBJ1-2	None	TRBC1	TGTGCCAGCAGTGAAGCGGAACACTATGGCTACACCTTC	CASSEAEHYGYTF	864	1	MAIT	2	12.CD8+ Eff/mem CD161+	12
ACCCACTAGAAACGAG-1.C111_CD8	ACCCACTAGAAACGAG-1	clonotype1.C111_CD8	C111	TRAV1-2	TRAJ33	None	TRAC	TGTGCTGGTTCGGATAGCAACTATCAGTTAATCTGG	CAGSDSNYQLIW	1624	3	TRBV20-1	TRBJ1-5	None	TRBC1	TGCAGTGCTAGAGATCTGGGCAGGGAGGTCGAACCCCAGCATTTT	CSARDLGREVEPQHF	10456	19	MAIT	2	12.CD8+ Eff/mem CD161+	12
ACCCACTAGACGCACA-1.C111_CD8	ACCCACTAGACGCACA-1	clonotype594.C111_CD8	C111	TRAV1-2	TRAJ33	None	TRAC	TGTGCTGTGAGAGACAGCAACTATCAGTTAATCTGG	CAVRDSNYQLIW	6122	8	NA	NA	NA	NA	NA	NA	NA	NA	MAIT	2	12.CD8+ Eff/mem CD161+	12
ACCCACTAGACTAGAT-1.C111_CD8	ACCCACTAGACTAGAT-1	clonotype4.C111_CD8	C111	TRAV1-2	TRAJ33	None	TRAC	TGTGCTGTCATGGATAGCAACTATCAGTTAATCTGG	CAVMDSNYQLIW	1178	2	NA	NA	NA	NA	NA	NA	NA	NA	MAIT	2	12.CD8+ Eff/mem CD161+	12
ACCCACTAGATGAGAG-1.C111_CD8	ACCCACTAGATGAGAG-1	clonotype1.C111_CD8	C111	TRAV1-2	TRAJ33	None	TRAC	TGTGCTGGTTCGGATAGCAACTATCAGTTAATCTGG	CAGSDSNYQLIW	5982	7	TRBV20-1	TRBJ1-5	None	TRBC1	TGCAGTGCTAGAGATCTGGGCAGGGAGGTCGAACCCCAGCATTTT	CSARDLGREVEPQHF	6878	12	MAIT	2	12.CD8+ Eff/mem CD161+	12
ACCCACTAGCACACAG-1.IBB100_CD8	ACCCACTAGCACACAG-1	clonotype1201.IBB100_CD8	IBB100	TRAV1-2	TRAJ33	None	TRAC	TGTGCTGTGGGGGATAGCAACTATCAGTTAATCTGG	CAVGDSNYQLIW	1144	1	TRBV20-1	TRBJ2-5	None	TRBC2	TGCAGTGCTAGAAGGGGGGAACCCCAAGAGACCCAGTACTTC	CSARRGEPQETQYF	8932	7	MAIT	2	12.CD8+ Eff/mem CD161+	12
ACCCACTAGCTAGGCA-1.C111_CD8	ACCCACTAGCTAGGCA-1	clonotype323.C111_CD8	C111	TRAV1-2	TRAJ33	None	TRAC	TGTGCTGGTTCGGATAGCAACTATCAGTTAATCTGG	CAGSDSNYQLIW	2540	5	TRBV20-1	TRBJ1-5	None	TRBC1	TGCAGTGCTAGAGATCTGGGCAGGGAGGTCGAACCCCAGCATTTT	CSARDLGREVEPQHF	5468	9	MAIT	2	12.CD8+ Eff/mem CD161+	12
ACCCACTAGCTAGGCA-1.C111_CD8	ACCCACTAGCTAGGCA-1	clonotype323.C111_CD8	C111	TRAV1-2	TRAJ33	None	TRAC	TGTGCTGGTTCGGATAGCAACTATCAGTTAATCTGG	CAGSDSNYQLIW	2540	5	TRBV5-4	TRBJ2-6	None	TRBC2	TGTGCCAGCAGCTTCGAGGGGGCTGGCTCTGGGGCCAACGTCCTGACTTTC	CASSFEGAGSGANVLTF	2540	6	MAIT	2	12.CD8+ Eff/mem CD161+	12
ACCCACTAGCTGCAAG-1.C100_CD8	ACCCACTAGCTGCAAG-1	clonotype90.C100_CD8	C100	TRAV1-2	TRAJ33	None	TRAC	TGTGCCGCTATGGATAGCAACTATCAGTTAATCTGG	CAAMDSNYQLIW	1012	2	TRBV20-1	TRBJ2-1	None	TRBC2	TGCAGTGCTAGGGGGACTACCGATTGGGGGCAGTTCTTC	CSARGTTDWGQFF	3312	5	MAIT	2	12.CD8+ Eff/mem CD161+	12
ACCCACTAGTTGTCGT-1.C111_CD8	ACCCACTAGTTGTCGT-1	clonotype23.C111_CD8	C111	TRAV1-2	TRAJ20	None	TRAC	TGTGCTGTGAGAGATAGGGACTACAAGCTCAGCTTT	CAVRDRDYKLSF	2524	4	TRBV6-4	TRBJ2-1	None	TRBC2	TGTGCCAGCAACCACGGACTAGAATCGGGTGAGCAGTTCTTC	CASNHGLESGEQFF	5614	7	MAIT	2	12.CD8+ Eff/mem CD161+	12
ACCCACTCAAACGCGA-1.C111_CD8	ACCCACTCAAACGCGA-1	clonotype2.C111_CD8	C111	TRAV1-2	TRAJ12	None	TRAC	TGTGCTGTGATGGATAGCAGCTATAAATTGATCTTC	CAVMDSSYKLIF	2640	3	TRBV6-1	TRBJ1-2	None	TRBC1	TGTGCCAGCAGTGAAGCGGAACACTATGGCTACACCTTC	CASSEAEHYGYTF	3478	3	MAIT	2	12.CD8+ Eff/mem CD161+	12
ACCCACTCAATAGCAA-1.C111_CD8	ACCCACTCAATAGCAA-1	clonotype324.C111_CD8	C111	TRAV1-2	TRAJ33	None	TRAC	TGTGCTGCGGTGGATAGCAACTATCAGTTAATCTGG	CAAVDSNYQLIW	1388	4	TRBV24-1	TRBJ2-2	None	TRBC2	TGTGCCACCAGTGGCGGGTCCGACACCGGGGAGCTGTTTTTT	CATSGGSDTGELFF	5940	5	MAIT	2	12.CD8+ Eff/mem CD161+	12
ACCCACTCACATCCGG-1.C111_CD8	ACCCACTCACATCCGG-1	clonotype51.C111_CD8	C111	TRAV17	TRAJ38	None	TRAC	TGTGCTACGGACTCGGCTGGCAACAACCGTAAGCTGATTTGG	CATDSAGNNRKLIW	3316	4	TRBV6-4	TRBJ2-1	None	TRBC2	TGTGCCAGCAGCGCGACTAGCGGGTCCTACAATGAGCAGTTCTTC	CASSATSGSYNEQFF	6150	8	MAIT	2	12.CD8+ Eff/mem CD161+	12
ACCCACTCACATCCGG-1.C111_CD8	ACCCACTCACATCCGG-1	clonotype51.C111_CD8	C111	TRAV1-2	TRAJ33	None	TRAC	TGTGCTGTGAAGGATAGCAACTATCAGTTAATCTGG	CAVKDSNYQLIW	2202	6	TRBV6-4	TRBJ2-1	None	TRBC2	TGTGCCAGCAGCGCGACTAGCGGGTCCTACAATGAGCAGTTCTTC	CASSATSGSYNEQFF	6150	8	MAIT	2	12.CD8+ Eff/mem CD161+	12
ACCCACTCACCAGGCT-1.C111_CD8	ACCCACTCACCAGGCT-1	clonotype146.C111_CD8	C111	TRAV1-2	TRAJ33	None	TRAC	TGTGCTGTGAGAGATAGCAACTATCAGTTAATCTGG	CAVRDSNYQLIW	4068	7	TRBV15	TRBJ2-5	None	TRBC2	TGTGCCACCAGCAGAGATAGGACAGGGGGCGCGGAGACCCAGTACTTC	CATSRDRTGGAETQYF	2936	4	MAIT	2	12.CD8+ Eff/mem CD161+	12
ACCCACTCACGCCAGT-1.C111_CD8	ACCCACTCACGCCAGT-1	clonotype6.C111_CD8	C111	TRAV1-2	TRAJ12	None	TRAC	TGTGCTGTGATGGATAGCAGCTATAAATTGATCTTC	CAVMDSSYKLIF	1860	3	NA	NA	NA	NA	NA	NA	NA	NA	MAIT	2	12.CD8+ Eff/mem CD161+	12
ACCCACTCAGCATACT-1.C100_CD8	ACCCACTCAGCATACT-1	clonotype28.C100_CD8	C100	TRAV13-1	TRAJ22	None	TRAC	TGTGCAGTACGAGGGCAACTGACCTTT	CAVRGQLTF	1758	2	TRBV4-3	TRBJ1-4	None	TRBC1	TGCGCCAGCAGCCAAGATCTTGGGACAGGGACTGAAAAACTGTTTTTT	CASSQDLGTGTEKLFF	5738	9	MAIT	2	12.CD8+ Eff/mem CD161+	12
ACCCACTCAGCATACT-1.C100_CD8	ACCCACTCAGCATACT-1	clonotype28.C100_CD8	C100	TRAV1-2	TRAJ20	None	TRAC	TGTGCTGTGAGAGATGGCGACTACAAGCTCAGCTTT	CAVRDGDYKLSF	2558	3	TRBV4-3	TRBJ1-4	None	TRBC1	TGCGCCAGCAGCCAAGATCTTGGGACAGGGACTGAAAAACTGTTTTTT	CASSQDLGTGTEKLFF	5738	9	MAIT	2	12.CD8+ Eff/mem CD161+	12
ACCCACTCATCAGTCA-1.C111_CD8	ACCCACTCATCAGTCA-1	clonotype1119.C111_CD8	C111	TRAV1-2	TRAJ33	None	TRAC	TGTGCTGTGTTGGATAGCAACTATCAGTTAATCTGG	CAVLDSNYQLIW	584	2	TRBV28	TRBJ2-1	None	TRBC2	TGTGCCAGCAGTCCCCGACAGCTATCCTACAATGAGCAGTTCTTC	CASSPRQLSYNEQFF	4862	6	MAIT	2	12.CD8+ Eff/mem CD161+	12
ACCCACTGTAATCGTC-1.C100_CD8	ACCCACTGTAATCGTC-1	clonotype93.C100_CD8	C100	TRAV1-2	TRAJ33	None	TRAC	TGTGCTGTCATGGATAGCAACTATCAGTTAATCTGG	CAVMDSNYQLIW	1312	5	NA	NA	NA	NA	NA	NA	NA	NA	MAIT	2	12.CD8+ Eff/mem CD161+	12
ACCCACTGTACCGCTG-1.C111_CD8	ACCCACTGTACCGCTG-1	clonotype1.C111_CD8	C111	TRAV1-2	TRAJ33	None	TRAC	TGTGCTGGTTCGGATAGCAACTATCAGTTAATCTGG	CAGSDSNYQLIW	4048	7	TRBV20-1	TRBJ1-5	None	TRBC1	TGCAGTGCTAGAGATCTGGGCAGGGAGGTCGAACCCCAGCATTTT	CSARDLGREVEPQHF	10910	16	MAIT	2	12.CD8+ Eff/mem CD161+	12
ACCCACTGTACGCACC-1.C111_CD8	ACCCACTGTACGCACC-1	clonotype8.C111_CD8	C111	TRAV1-2	TRAJ33	None	TRAC	TGTGCTGTGATGGATAGCAACTATCAGTTAATCTGG	CAVMDSNYQLIW	1278	2	TRBV6-1	TRBJ2-6	None	TRBC2	TGTGCCAGCAGTGGTGACGGCTCTGGGGCCAACGTCCTGACTTTC	CASSGDGSGANVLTF	5582	9	MAIT	2	12.CD8+ Eff/mem CD161+	12
ACCCACTGTCTGCGGT-1.C111_CD8	ACCCACTGTCTGCGGT-1	clonotype1121.C111_CD8	C111	TRAV1-2	TRAJ33	None	TRAC	TGTGCTGTGACGGATAGCAACTATCAGTTAATCTGG	CAVTDSNYQLIW	2654	5	TRBV20-1	TRBJ2-2	None	TRBC2	TGCAGTGCTAGATCGGGGACAGGGGGTGACTCCGGGGAGCTGTTTTTT	CSARSGTGGDSGELFF	3438	6	MAIT	2	12.CD8+ Eff/mem CD161+	12
ACCCACTGTCTGCGGT-1.C111_CD8	ACCCACTGTCTGCGGT-1	clonotype1121.C111_CD8	C111	TRAV1-2	TRAJ33	None	TRAC	TGTGCTGTGACGGATAGCAACTATCAGTTAATCTGG	CAVTDSNYQLIW	2654	5	TRBV6-4	TRBJ2-2	None	TRBC2	TGTGCCAGCTCGGAAGGACAGGATGACACCGGGGAGCTGTTTTTT	CASSEGQDDTGELFF	6024	6	MAIT	2	12.CD8+ Eff/mem CD161+	12
ACCCACTGTGAAATCA-1.C100_CD8	ACCCACTGTGAAATCA-1	clonotype898.C100_CD8	C100	TRAV1-2	TRAJ12	None	TRAC	TGTGCTGTGATGGATAGCAGCTATAAATTGATCTTC	CAVMDSSYKLIF	1998	3	TRBV20-1	TRBJ2-5	None	TRBC2	TGCAGTGCTAGAGACAGGGACCCCCAAGAGACCCAGTACTTC	CSARDRDPQETQYF	7230	10	MAIT	2	12.CD8+ Eff/mem CD161+	12
ACCCACTGTGAAATCA-1.C100_CD8	ACCCACTGTGAAATCA-1	clonotype898.C100_CD8	C100	TRAV1-2	TRAJ12	None	TRAC	TGTGCTGTGATGGATAGCAGCTATAAATTGATCTTC	CAVMDSSYKLIF	1998	3	TRBV6-4	TRBJ2-1	None	TRBC2	TGTGCCAGCAGTGACTCTAGCGGGGGGGCCAATGAGCAGTTCTTC	CASSDSSGGANEQFF	4604	6	MAIT	2	12.CD8+ Eff/mem CD161+	12
ACCCACTGTGTCTGAT-1.C111_CD8	ACCCACTGTGTCTGAT-1	clonotype2.C111_CD8	C111	TRAV1-2	TRAJ12	None	TRAC	TGTGCTGTGATGGATAGCAGCTATAAATTGATCTTC	CAVMDSSYKLIF	1088	2	TRBV6-1	TRBJ1-2	None	TRBC1	TGTGCCAGCAGTGAAGCGGAACACTATGGCTACACCTTC	CASSEAEHYGYTF	1488	3	MAIT	2	12.CD8+ Eff/mem CD161+	12
ACCCACTGTTGACGTT-1.C100_CD8	ACCCACTGTTGACGTT-1	clonotype54.C100_CD8	C100	TRAV1-2	TRAJ33	None	TRAC	TGTGCTGTGATGGATAGCAACTATCAGTTAATCTGG	CAVMDSNYQLIW	150	1	TRBV6-1	TRBJ2-6	None	TRBC2	TGTGCCAGCAGTGAAGGGGCAGGGAAGGGGGCCAACGTCCTGACTTTC	CASSEGAGKGANVLTF	4714	7	MAIT	2	12.CD8+ Eff/mem CD161+	12
ACCCACTTCACTCTTA-1.C111_CD8	ACCCACTTCACTCTTA-1	clonotype43.C111_CD8	C111	TRAV1-2	TRAJ33	None	TRAC	TGTGCTGTGATGGATAGCAACTATCAGTTAATCTGG	CAVMDSNYQLIW	644	3	TRBV30	TRBJ2-1	None	TRBC2	TGTGCCTGGAGTGTACTAGCGGGGGGCTACAATGAGCAGTTCTTC	CAWSVLAGGYNEQFF	2424	9	MAIT	2	12.CD8+ Eff/mem CD161+	12
ACCCACTTCATCGGAT-1.C111_CD8	ACCCACTTCATCGGAT-1	clonotype1.C111_CD8	C111	TRAV1-2	TRAJ33	None	TRAC	TGTGCTGGTTCGGATAGCAACTATCAGTTAATCTGG	CAGSDSNYQLIW	2014	4	TRBV20-1	TRBJ1-5	None	TRBC1	TGCAGTGCTAGAGATCTGGGCAGGGAGGTCGAACCCCAGCATTTT	CSARDLGREVEPQHF	1658	3	MAIT	2	12.CD8+ Eff/mem CD161+	12
ACCCACTTCATTGCGA-1.C111_CD8	ACCCACTTCATTGCGA-1	clonotype1.C111_CD8	C111	TRAV1-2	TRAJ33	None	TRAC	TGTGCTGGTTCGGATAGCAACTATCAGTTAATCTGG	CAGSDSNYQLIW	898	3	TRBV20-1	TRBJ1-5	None	TRBC1	TGCAGTGCTAGAGATCTGGGCAGGGAGGTCGAACCCCAGCATTTT	CSARDLGREVEPQHF	8334	15	MAIT	2	12.CD8+ Eff/mem CD161+	12
ACCGTAAAGAATTCCC-1.C100_CD8	ACCGTAAAGAATTCCC-1	clonotype1.C100_CD8	C100	TRAV1-2	TRAJ33	None	TRAC	TGTGCTGTGATGGATAGCAACTATCAGTTAATCTGG	CAVMDSNYQLIW	2630	6	TRBV4-3	TRBJ2-6	None	TRBC2	TGCGCCAGCAGCCAAGATCACAGCTCTGGGGCCAACGTCCTGACTTTC	CASSQDHSSGANVLTF	7018	12	MAIT	2	12.CD8+ Eff/mem CD161+	12
ACCGTAAAGCACACAG-1.C100_CD8	ACCGTAAAGCACACAG-1	clonotype9.C100_CD8	C100	TRAV1-2	TRAJ33	None	TRAC	TGTGCTGTCCTGGATAGCAACTATCAGTTAATCTGG	CAVLDSNYQLIW	802	1	TRBV4-3	TRBJ2-2	None	TRBC2	TGCGCCAGCAGCCGGACTAGCGGGGGGGCCGGGGAGCTGTTTTTT	CASSRTSGGAGELFF	2888	5	MAIT	2	12.CD8+ Eff/mem CD161+	12
ACCGTAAAGTCCGGTC-1.C111_CD8	ACCGTAAAGTCCGGTC-1	clonotype65.C111_CD8	C111	TRAV1-2	TRAJ33	None	TRAC	TGTGCTGTTATGGATAGCAACTATCAGTTAATCTGG	CAVMDSNYQLIW	5722	6	NA	NA	NA	NA	NA	NA	NA	NA	MAIT	2	12.CD8+ Eff/mem CD161+	12
ACCGTAACAAAGGAAG-1.C111_CD8	ACCGTAACAAAGGAAG-1	clonotype1123.C111_CD8	C111	TRAV1-2	TRAJ28	None	TRAC	TGTGCGCAGGGCTCTGGGGCTGGGAGTTACCAACTCACTTTC	CAQGSGAGSYQLTF	1566	2	TRBV20-1	TRBJ2-5	None	TRBC2	TGCAGTGCTAGAGCGGGCAGGGATGCTGAGACCCAGTACTTC	CSARAGRDAETQYF	10746	17	MAIT	2	12.CD8+ Eff/mem CD161+	12
ACCGTAACAAAGGAAG-1.C111_CD8	ACCGTAACAAAGGAAG-1	clonotype1123.C111_CD8	C111	TRAV1-2	TRAJ33	None	TRAC	TGTGCTGGCATGGATAGCAACTATCAGTTAATCTGG	CAGMDSNYQLIW	1038	2	TRBV20-1	TRBJ2-5	None	TRBC2	TGCAGTGCTAGAGCGGGCAGGGATGCTGAGACCCAGTACTTC	CSARAGRDAETQYF	10746	17	MAIT	2	12.CD8+ Eff/mem CD161+	12
ACCGTAACACAAGCCC-1.C111_CD8	ACCGTAACACAAGCCC-1	clonotype2.C111_CD8	C111	TRAV1-2	TRAJ12	None	TRAC	TGTGCTGTGATGGATAGCAGCTATAAATTGATCTTC	CAVMDSSYKLIF	3988	5	TRBV6-1	TRBJ1-2	None	TRBC1	TGTGCCAGCAGTGAAGCGGAACACTATGGCTACACCTTC	CASSEAEHYGYTF	2026	6	MAIT	2	12.CD8+ Eff/mem CD161+	12
ACCGTAACACGGCTAC-1.C100_CD8	ACCGTAACACGGCTAC-1	clonotype9.C100_CD8	C100	TRAV1-2	TRAJ33	None	TRAC	TGTGCTGTCCTGGATAGCAACTATCAGTTAATCTGG	CAVLDSNYQLIW	2046	2	TRBV4-3	TRBJ2-2	None	TRBC2	TGCGCCAGCAGCCGGACTAGCGGGGGGGCCGGGGAGCTGTTTTTT	CASSRTSGGAGELFF	4924	10	MAIT	2	12.CD8+ Eff/mem CD161+	12
ACCGTAACACGTCTCT-1.C111_CD8	ACCGTAACACGTCTCT-1	clonotype319.C111_CD8	C111	TRAV1-2	TRAJ33	None	TRAC	TGTGCTGAGGTGGATAGCAACTATCAGTTAATCTGG	CAEVDSNYQLIW	854	2	TRBV24-1	TRBJ1-1	None	TRBC1	TGTGCCACCAGTGAGGGGGACCGGACTGAAGCTTTCTTT	CATSEGDRTEAFF	3828	5	MAIT	2	12.CD8+ Eff/mem CD161+	12
ACCGTAACACTTAACG-1.C111_CD8	ACCGTAACACTTAACG-1	clonotype4.C111_CD8	C111	TRAV1-2	TRAJ33	None	TRAC	TGTGCTGTCATGGATAGCAACTATCAGTTAATCTGG	CAVMDSNYQLIW	792	3	NA	NA	NA	NA	NA	NA	NA	NA	MAIT	2	12.CD8+ Eff/mem CD161+	12
ACCGTAACAGCTTAAC-1.C111_CD8	ACCGTAACAGCTTAAC-1	clonotype1.C111_CD8	C111	TRAV1-2	TRAJ33	None	TRAC	TGTGCTGGTTCGGATAGCAACTATCAGTTAATCTGG	CAGSDSNYQLIW	6278	10	TRBV20-1	TRBJ1-5	None	TRBC1	TGCAGTGCTAGAGATCTGGGCAGGGAGGTCGAACCCCAGCATTTT	CSARDLGREVEPQHF	5976	11	MAIT	2	12.CD8+ Eff/mem CD161+	12
ACCGTAACATGAACCT-1.C111_CD8	ACCGTAACATGAACCT-1	clonotype1125.C111_CD8	C111	TRAV1-2	TRAJ33	None	TRAC	TGTGCTGTGAGAGATGGCAACTATCAGTTAATCTGG	CAVRDGNYQLIW	786	1	TRBV19	TRBJ1-1	None	TRBC1	TGTGCCACCGGGGGAACTGAAGCTTTCTTT	CATGGTEAFF	908	2	MAIT	5	8.CD8+ Transitional eff/mem	8
ACCGTAACATGAACCT-1.C111_CD8	ACCGTAACATGAACCT-1	clonotype1125.C111_CD8	C111	TRAV1-2	TRAJ33	None	TRAC	TGTGCTGTGAGAGATGGCAACTATCAGTTAATCTGG	CAVRDGNYQLIW	786	1	TRBV3-1	TRBJ2-2	None	TRBC2	TGTGCCAGCAGTCCCGGGACAGGTGACACCGGGGAGCTGTTTTTT	CASSPGTGDTGELFF	2108	3	MAIT	5	8.CD8+ Transitional eff/mem	8
ACCGTAAGTAACGACG-1.C111_CD8	ACCGTAAGTAACGACG-1	clonotype1.C111_CD8	C111	TRAV1-2	TRAJ33	None	TRAC	TGTGCTGGTTCGGATAGCAACTATCAGTTAATCTGG	CAGSDSNYQLIW	2168	5	TRBV20-1	TRBJ1-5	None	TRBC1	TGCAGTGCTAGAGATCTGGGCAGGGAGGTCGAACCCCAGCATTTT	CSARDLGREVEPQHF	9008	16	MAIT	2	12.CD8+ Eff/mem CD161+	12
ACCGTAAGTACAGTTC-1.C100_CD8	ACCGTAAGTACAGTTC-1	clonotype158.C100_CD8	C100	TRAV1-2	TRAJ33	None	TRAC	TGTGCTGTCTTGGATAGCAACTATCAGTTAATCTGG	CAVLDSNYQLIW	1500	3	TRBV6-5	TRBJ2-3	None	TRBC2	TGTGCCAGCAGTTACTCCCCAGGGCGGGGTGGAGATACGCAGTATTTT	CASSYSPGRGGDTQYF	4206	4	MAIT	2	12.CD8+ Eff/mem CD161+	12
ACCGTAAGTACGACCC-1.C100_CD8	ACCGTAAGTACGACCC-1	clonotype901.C100_CD8	C100	TRAV40	TRAJ53	None	TRAC	TGTCTTCTGTGTTGTGGAGGTAGCAACTATAAACTGACATTT	CLLCCGGSNYKLTF	1452	1	TRBV4-1	TRBJ2-7	None	TRBC2	TGCGCCAGCAGCCTATTCCCCCTTCGCATATCCTACGAGCAGTACTTC	CASSLFPLRISYEQYF	13964	23	MAIT	5	8.CD8+ Transitional eff/mem	8
ACCGTAAGTACGACCC-1.C100_CD8	ACCGTAAGTACGACCC-1	clonotype901.C100_CD8	C100	TRAV1-2	TRAJ33	None	TRAC	TGTGTCTCCATGGATAGCAACTATCAGTTAATCTGG	CVSMDSNYQLIW	1218	2	TRBV4-1	TRBJ2-7	None	TRBC2	TGCGCCAGCAGCCTATTCCCCCTTCGCATATCCTACGAGCAGTACTTC	CASSLFPLRISYEQYF	13964	23	MAIT	5	8.CD8+ Transitional eff/mem	8
ACCGTAAGTAGTACCT-1.C100_CD8	ACCGTAAGTAGTACCT-1	clonotype331.C100_CD8	C100	TRAV1-2	TRAJ33	None	TRAC	TGTGCTGTGGAGGATAGCAACTATCAGTTAATCTGG	CAVEDSNYQLIW	1138	1	TRBV19	TRBJ2-1	None	TRBC2	TGTGCCACCTCCGGTGGGACAGGGGGGATTGAGCAGTTCTTC	CATSGGTGGIEQFF	5896	15	MAIT	2	12.CD8+ Eff/mem CD161+	12
ACCGTAAGTCCAAGTT-1.C111_CD8	ACCGTAAGTCCAAGTT-1	clonotype188.C111_CD8	C111	TRAV1-2	TRAJ33	None	TRAC	TGTGCTGTGCAGGATAGCAACTATCAGTTAATCTGG	CAVQDSNYQLIW	1336	2	TRBV28	TRBJ1-1	None	TRBC1	TGTGCCAGCAGCCGAGGGACAGGGGAGGGTTGGAACACTGAAGCTTTCTTT	CASSRGTGEGWNTEAFF	4072	5	MAIT	2	12.CD8+ Eff/mem CD161+	12
ACCGTAAGTCGCGAAA-1.C111_CD8	ACCGTAAGTCGCGAAA-1	clonotype596.C111_CD8	C111	TRAV1-2	TRAJ33	None	TRAC	TGTGCTGTTTCGGATAGCAACTATCAGTTAATCTGG	CAVSDSNYQLIW	964	2	TRBV28	TRBJ2-2	None	TRBC2	TGTGCCGGTTCGACGGGCACACGGGACACCGGGGAGCTGTTTTTT	CAGSTGTRDTGELFF	1158	4	MAIT	2	12.CD8+ Eff/mem CD161+	12
ACCGTAAGTCGGGTCT-1.C100_CD8	ACCGTAAGTCGGGTCT-1	clonotype45.C100_CD8	C100	TRAV1-2	TRAJ12	None	TRAC	TGTGCCCCTATGGATAGCAGCTATAAATTGATCTTC	CAPMDSSYKLIF	146	1	TRBV20-1	TRBJ2-5	None	TRBC2	TGCAGTGCTAGAGACAGGGACCCCCAAGAGACCCAGTACTTC	CSARDRDPQETQYF	6136	10	MAIT	2	12.CD8+ Eff/mem CD161+	12
ACCGTAAGTGCGAAAC-1.C111_CD8	ACCGTAAGTGCGAAAC-1	clonotype1.C111_CD8	C111	TRAV1-2	TRAJ33	None	TRAC	TGTGCTGGTTCGGATAGCAACTATCAGTTAATCTGG	CAGSDSNYQLIW	7632	11	TRBV20-1	TRBJ1-5	None	TRBC1	TGCAGTGCTAGAGATCTGGGCAGGGAGGTCGAACCCCAGCATTTT	CSARDLGREVEPQHF	6086	10	MAIT	2	12.CD8+ Eff/mem CD161+	12
ACCGTAAGTGTAACGG-1.C111_CD8	ACCGTAAGTGTAACGG-1	clonotype1128.C111_CD8	C111	TRAV1-2	TRAJ33	None	TRAC	TGTGCTGTGCGTGATAGCAACTATCAGTTAATCTGG	CAVRDSNYQLIW	2534	4	NA	NA	NA	NA	NA	NA	NA	NA	MAIT	2	12.CD8+ Eff/mem CD161+	12
ACCGTAATCAAGAAGT-1.C111_CD8	ACCGTAATCAAGAAGT-1	clonotype36.C111_CD8	C111	TRAV1-2	TRAJ33	None	TRAC	TGTGCTCCAATGGATAGCAACTATCAGTTAATCTGG	CAPMDSNYQLIW	1524	2	NA	NA	NA	NA	NA	NA	NA	NA	MAIT	2	12.CD8+ Eff/mem CD161+	12
ACCGTAATCAAGGTAA-1.C100_CD8	ACCGTAATCAAGGTAA-1	clonotype67.C100_CD8	C100	TRAV1-2	TRAJ33	None	TRAC	TGTGCTGTGAGAGATAGCAACTATCAGTTAATCTGG	CAVRDSNYQLIW	558	3	TRBV6-4	TRBJ2-2	None	TRBC2	TGTGCCAGCAGTCGGGACAACACCGGGGAGCTGTTTTTT	CASSRDNTGELFF	5584	8	MAIT	2	12.CD8+ Eff/mem CD161+	12
ACCGTAATCACATGCA-1.C100_CD8	ACCGTAATCACATGCA-1	clonotype71.C100_CD8	C100	TRAV1-2	TRAJ33	None	TRAC	TGTGCTGTAGAGGATAGCAACTATCAGTTAATCTGG	CAVEDSNYQLIW	240	5	TRBV10-1	TRBJ2-7	None	TRBC2	TGCGCCAGCAGTGAGACTAGCGGGGGCTACGAGCAGTACTTC	CASSETSGGYEQYF	2922	4	MAIT	2	12.CD8+ Eff/mem CD161+	12
ACCGTAATCCTATGTT-1.C111_CD8	ACCGTAATCCTATGTT-1	clonotype5.C111_CD8	C111	TRAV1-2	TRAJ33	None	TRAC	TGTGCTGTTATGGATAGCAACTATCAGTTAATCTGG	CAVMDSNYQLIW	658	3	TRBV20-1	TRBJ2-1	None	TRBC2	TGCAGTGCTAGAGTGGGGACTAGCGGGGGGTTAGACAATGAGCAGTTCTTC	CSARVGTSGGLDNEQFF	3790	7	MAIT	2	12.CD8+ Eff/mem CD161+	12
ACCGTAATCTCGAGTA-1.C111_CD8	ACCGTAATCTCGAGTA-1	clonotype51.C111_CD8	C111	TRAV17	TRAJ38	None	TRAC	TGTGCTACGGACTCGGCTGGCAACAACCGTAAGCTGATTTGG	CATDSAGNNRKLIW	6996	9	TRBV6-4	TRBJ2-1	None	TRBC2	TGTGCCAGCAGCGCGACTAGCGGGTCCTACAATGAGCAGTTCTTC	CASSATSGSYNEQFF	2332	5	MAIT	2	12.CD8+ Eff/mem CD161+	12
ACCGTAATCTCGAGTA-1.C111_CD8	ACCGTAATCTCGAGTA-1	clonotype51.C111_CD8	C111	TRAV1-2	TRAJ33	None	TRAC	TGTGCTGTGAAGGATAGCAACTATCAGTTAATCTGG	CAVKDSNYQLIW	1546	2	TRBV6-4	TRBJ2-1	None	TRBC2	TGTGCCAGCAGCGCGACTAGCGGGTCCTACAATGAGCAGTTCTTC	CASSATSGSYNEQFF	2332	5	MAIT	2	12.CD8+ Eff/mem CD161+	12
ACCTTTAAGAGCTTCT-1.C111_CD8	ACCTTTAAGAGCTTCT-1	clonotype554.C111_CD8	C111	TRAV1-2	TRAJ33	None	TRAC	TGTGCTGCTATGGATAGCAACTATCAGTTAATCTGG	CAAMDSNYQLIW	1420	3	TRBV6-4	TRBJ2-1	None	TRBC2	TGTGCCAGCAGTGACTTCAAACAGGGGGCCGATGAGCAGTTCTTC	CASSDFKQGADEQFF	2402	4	MAIT	2	12.CD8+ Eff/mem CD161+	12
ACCTTTAAGAGTCGGT-1.C111_CD8	ACCTTTAAGAGTCGGT-1	clonotype6.C111_CD8	C111	TRAV1-2	TRAJ12	None	TRAC	TGTGCTGTGATGGATAGCAGCTATAAATTGATCTTC	CAVMDSSYKLIF	1110	6	NA	NA	NA	NA	NA	NA	NA	NA	MAIT	2	12.CD8+ Eff/mem CD161+	12
ACCTTTAAGATATGCA-1.C100_CD8	ACCTTTAAGATATGCA-1	clonotype70.C100_CD8	C100	TRAV1-2	TRAJ33	None	TRAC	TGTGCTGTGAGAGATAGCAACTATCAGTTAATCTGG	CAVRDSNYQLIW	2178	4	TRBV6-4	TRBJ1-1	None	TRBC1	TGTGCCAGCAGTGAAAAACAGCACACTGAAGCTTTCTTT	CASSEKQHTEAFF	3458	10	MAIT	2	12.CD8+ Eff/mem CD161+	12
ACCTTTAAGCAACGGT-1.C15_CD8	ACCTTTAAGCAACGGT-1	clonotype39.C15_CD8	C15	TRAV1-2	TRAJ33	None	TRAC	TGTGCTGCGTTGGATAGCAACTATCAGTTAATCTGG	CAALDSNYQLIW	16860	7	TRBV6-4	TRBJ2-2	None	TRBC2	TGTGCCAGCAGTATAGGGGAAACTTCGAACACCGGGGAGCTGTTTTTT	CASSIGETSNTGELFF	9922	6	MAIT	2	12.CD8+ Eff/mem CD161+	12
ACCTTTAAGGCTATCT-1.C100_CD4	ACCTTTAAGGCTATCT-1	clonotype1764.C100_CD4	C100	TRAV1-2	TRAJ12	None	TRAC	TGTGCTGTGATGGATAGCAGCTATAAATTGATCTTC	CAVMDSSYKLIF	866	4	TRBV6-4	TRBJ2-2	None	TRBC2	TGTGCCAGCAGTGACAGGGACACCGGGGAGCTGTTTTTT	CASSDRDTGELFF	1146	3	MAIT	2	12.CD8+ Eff/mem CD161+	12
ACCTTTAAGGTCGGAT-1.C100_CD8	ACCTTTAAGGTCGGAT-1	clonotype48.C100_CD8	C100	TRAV1-2	TRAJ33	None	TRAC	TGTGCTGTGAGAGATAGCAACTATCAGTTAATCTGG	CAVRDSNYQLIW	3120	5	TRBV6-4	TRBJ2-2	None	TRBC2	TGTGCCAGCAGTGAGCGGGGGGACACCGGGGAGCTGTTTTTT	CASSERGDTGELFF	4960	8	MAIT	2	12.CD8+ Eff/mem CD161+	12
ACCTTTAAGTCTCCTC-1.C111_CD8	ACCTTTAAGTCTCCTC-1	clonotype1133.C111_CD8	C111	TRAV1-2	TRAJ33	None	TRAC	TGTGCTGTCATGGATAGCAACTATCAGTTAATCTGG	CAVMDSNYQLIW	680	2	TRBV6-4	TRBJ2-2	None	TRBC2	TGTGCCAGTCGGTCTAGCGACACCGGGGAGCTGTTTTTT	CASRSSDTGELFF	11160	19	MAIT	2	12.CD8+ Eff/mem CD161+	12
ACCTTTAAGTCTCCTC-1.C111_CD8	ACCTTTAAGTCTCCTC-1	clonotype1133.C111_CD8	C111	TRAV14DV4	TRAJ6	None	TRAC	TGTGCAATGAGAGAGGGCGACTCAGGAGGAAGCTACATACCTACATTT	CAMREGDSGGSYIPTF	1242	2	TRBV6-4	TRBJ2-2	None	TRBC2	TGTGCCAGTCGGTCTAGCGACACCGGGGAGCTGTTTTTT	CASRSSDTGELFF	11160	19	MAIT	2	12.CD8+ Eff/mem CD161+	12
ACCTTTAAGTTCGATC-1.C111_CD8	ACCTTTAAGTTCGATC-1	clonotype136.C111_CD8	C111	TRAV1-2	TRAJ33	None	TRAC	TGTGCTGTGTTTAATAGCAACTATCAGTTAATCTGG	CAVFNSNYQLIW	1204	2	NA	NA	NA	NA	NA	NA	NA	NA	MAIT	2	12.CD8+ Eff/mem CD161+	12
ACCTTTACAAAGCAAT-1.C100_CD8	ACCTTTACAAAGCAAT-1	clonotype59.C100_CD8	C100	TRAV1-2	TRAJ33	None	TRAC	TGTGCTGTGAGAGATAGCAACTATCAGTTAATCTGG	CAVRDSNYQLIW	2278	4	TRBV6-4	TRBJ2-2	None	TRBC2	TGTGCCAGCAGTGCAGGGAACACCGGGGAGCTGTTTTTT	CASSAGNTGELFF	3900	6	MAIT	2	12.CD8+ Eff/mem CD161+	12
ACCTTTACAAGCTGAG-1.C100_CD8	ACCTTTACAAGCTGAG-1	clonotype421.C100_CD8	C100	TRAV1-2	TRAJ33	None	TRAC	TGTGCTGTGAGGGATAGCAACTATCAGTTAATCTGG	CAVRDSNYQLIW	2354	3	TRBV4-2	TRBJ2-1	None	TRBC2	TGTGCCAGCAGCCAAGATCCGAGCGGGGGGGCCAATGAGCAGTTCTTC	CASSQDPSGGANEQFF	4158	7	MAIT	2	12.CD8+ Eff/mem CD161+	12
ACCTTTACAGACACTT-1.C111_CD8	ACCTTTACAGACACTT-1	clonotype1.C111_CD8	C111	TRAV1-2	TRAJ33	None	TRAC	TGTGCTGGTTCGGATAGCAACTATCAGTTAATCTGG	CAGSDSNYQLIW	4476	9	TRBV20-1	TRBJ1-5	None	TRBC1	TGCAGTGCTAGAGATCTGGGCAGGGAGGTCGAACCCCAGCATTTT	CSARDLGREVEPQHF	5196	9	MAIT	2	12.CD8+ Eff/mem CD161+	12
ACCTTTACAGACGCCT-1.C111_CD8	ACCTTTACAGACGCCT-1	clonotype326.C111_CD8	C111	TRAV1-2	TRAJ33	None	TRAC	TGTGCTGTCCTGGATAGCAACTATCAGTTAATCTGG	CAVLDSNYQLIW	3452	5	TRBV20-1	TRBJ2-1	None	TRBC2	TGCAGTGCTCCCCAAATGACAGCCGACAGCAATGAGCAGTTCTTC	CSAPQMTADSNEQFF	9272	12	MAIT	2	12.CD8+ Eff/mem CD161+	12
ACCTTTACATGCGCAC-1.IBB15_CD8	ACCTTTACATGCGCAC-1	clonotype320.IBB15_CD8	IBB15	TRAV1-2	TRAJ33	None	TRAC	TGTGCTGTGATGGATAGCAACTATCAGTTAATCTGG	CAVMDSNYQLIW	9226	9	TRBV20-1	TRBJ2-2	None	TRBC2	TGCAGTGCTCATCAGGGGGAATCGGACACCGGGGAGCTGTTTTTT	CSAHQGESDTGELFF	16298	13	MAIT	2	12.CD8+ Eff/mem CD161+	12
ACCTTTACATGGAATA-1.C100_CD8	ACCTTTACATGGAATA-1	clonotype16.C100_CD8	C100	TRAV1-2	TRAJ33	None	TRAC	TGTGCTGTGATGGATAGCAACTATCAGTTAATCTGG	CAVMDSNYQLIW	1696	3	NA	NA	NA	NA	NA	NA	NA	NA	MAIT	2	12.CD8+ Eff/mem CD161+	12
ACCTTTAGTAATCACC-1.C111_CD8	ACCTTTAGTAATCACC-1	clonotype48.C111_CD8	C111	TRAV1-2	TRAJ33	None	TRAC	TGTGCTGTCATGGATAGCAACTATCAGTTAATCTGG	CAVMDSNYQLIW	1424	3	TRBV20-1	TRBJ1-5	None	TRBC1	TGCAGTGCTAGAGATCTGGGCAGGGAGGTCGAACCCCAGCATTTT	CSARDLGREVEPQHF	7720	15	MAIT	2	12.CD8+ Eff/mem CD161+	12
ACCTTTAGTAGTACCT-1.C111_CD8	ACCTTTAGTAGTACCT-1	clonotype4.C111_CD8	C111	TRAV1-2	TRAJ33	None	TRAC	TGTGCTGTCATGGATAGCAACTATCAGTTAATCTGG	CAVMDSNYQLIW	1378	2	NA	NA	NA	NA	NA	NA	NA	NA	MAIT	2	12.CD8+ Eff/mem CD161+	12
ACCTTTAGTTCAGGCC-1.IBB15_CD8	ACCTTTAGTTCAGGCC-1	clonotype321.IBB15_CD8	IBB15	TRAV1-2	TRAJ12	None	TRAC	TGTGCTGTGACGGATAGCAGCTATAAATTGATCTTC	CAVTDSSYKLIF	6374	5	TRBV9	TRBJ2-5	None	TRBC2	TGTGCCAGCAGCGCCCTAGACCAGCAAGAGACCCAGTACTTC	CASSALDQQETQYF	794	1	MAIT	2	12.CD8+ Eff/mem CD161+	12
ACCTTTAGTTTAAGCC-1.C100_CD8	ACCTTTAGTTTAAGCC-1	clonotype197.C100_CD8	C100	TRAV1-2	TRAJ33	None	TRAC	TGTGCTGTCCTCGATAGCAACTATCAGTTAATCTGG	CAVLDSNYQLIW	664	1	TRBV25-1	TRBJ2-2	None	TRBC2	TGTGCCAGCAGTGGGGACACGGAGACCGGGGAGCTGTTTTTT	CASSGDTETGELFF	4702	11	MAIT	2	12.CD8+ Eff/mem CD161+	12
ACCTTTAGTTTCCACC-1.C111_CD8	ACCTTTAGTTTCCACC-1	clonotype214.C111_CD8	C111	TRAV1-2	TRAJ33	None	TRAC	TGTGCTGTGCTGGATAGCAACTATCAGTTAATCTGG	CAVLDSNYQLIW	602	1	TRBV6-1	TRBJ2-2	None	TRBC2	TGTGCCAGCGGCGGGCAGGGTGACACCGGGGAGCTGTTTTTT	CASGGQGDTGELFF	3026	5	MAIT	2	12.CD8+ Eff/mem CD161+	12
ACCTTTATCAATCACG-1.C111_CD8	ACCTTTATCAATCACG-1	clonotype19.C111_CD8	C111	TRAV1-2	TRAJ20	None	TRAC	TGTGCTGTGAACGATAACGACTACAAGCTCAGCTTT	CAVNDNDYKLSF	2726	7	TRBV20-1	TRBJ2-7	None	TRBC2	TGCAGTGCTAGAGAGGCAGGGGGCATCTACGAGCAGTACTTC	CSAREAGGIYEQYF	6868	14	MAIT	2	12.CD8+ Eff/mem CD161+	12
ACCTTTATCACAGTAC-1.C111_CD8	ACCTTTATCACAGTAC-1	clonotype1136.C111_CD8	C111	TRAV1-2	TRAJ33	None	TRAC	TGTGCTGTCATGGATAGCAACTATCAGTTAATCTGG	CAVMDSNYQLIW	5634	9	TRBV6-1	TRBJ2-6	None	TRBC2	TGTGCCAGCAGTGGTGACGGCTCTGGGGCCAACGTCCTGACTTTC	CASSGDGSGANVLTF	6194	9	MAIT	2	12.CD8+ Eff/mem CD161+	12
ACCTTTATCAGAGCTT-1.C111_CD8	ACCTTTATCAGAGCTT-1	clonotype1.C111_CD8	C111	TRAV1-2	TRAJ33	None	TRAC	TGTGCTGGTTCGGATAGCAACTATCAGTTAATCTGG	CAGSDSNYQLIW	1290	3	TRBV20-1	TRBJ1-5	None	TRBC1	TGCAGTGCTAGAGATCTGGGCAGGGAGGTCGAACCCCAGCATTTT	CSARDLGREVEPQHF	2230	5	MAIT	2	12.CD8+ Eff/mem CD161+	12
ACCTTTATCATAAAGG-1.C100_CD8	ACCTTTATCATAAAGG-1	clonotype333.C100_CD8	C100	TRAV10	TRAJ6	None	TRAC	TGTGTGGTGAGCCCGTATCCATCAGGAGGAAGCTACATACCTACATTT	CVVSPYPSGGSYIPTF	1028	2	TRBV7-2	TRBJ2-1	None	TRBC2	TGTGCCAGCAGCTTAGGTTCAGAGAGTTTCCATGAGCAGTTCTTC	CASSLGSESFHEQFF	11010	20	MAIT	2	12.CD8+ Eff/mem CD161+	12
ACCTTTATCATAAAGG-1.C100_CD8	ACCTTTATCATAAAGG-1	clonotype333.C100_CD8	C100	TRAV1-2	TRAJ33	None	TRAC	TGTGCTGTGAGAGATAGCAACTATCAGTTAATCTGG	CAVRDSNYQLIW	1822	2	TRBV7-2	TRBJ2-1	None	TRBC2	TGTGCCAGCAGCTTAGGTTCAGAGAGTTTCCATGAGCAGTTCTTC	CASSLGSESFHEQFF	11010	20	MAIT	2	12.CD8+ Eff/mem CD161+	12
ACCTTTATCCAAACAC-1.C111_CD8	ACCTTTATCCAAACAC-1	clonotype35.C111_CD8	C111	TRAV1-2	TRAJ33	None	TRAC	TGTGCTGGTTCGGATAGCAACTATCAGTTAATCTGG	CAGSDSNYQLIW	1474	4	TRBV20-1	TRBJ1-5	None	TRBC1	TGCAGTGCTAGAGATCTGGGCAGGGAGGTCGAACCCCAGCATTTT	CSARDLGREVEPQHF	11790	22	MAIT	2	12.CD8+ Eff/mem CD161+	12
ACCTTTATCCAAACAC-1.C111_CD8	ACCTTTATCCAAACAC-1	clonotype35.C111_CD8	C111	TRAV1-2	TRAJ12	None	TRAC	TGTGCTGTGATGGATAGCAGCTATAAATTGATCTTC	CAVMDSSYKLIF	1088	5	TRBV20-1	TRBJ1-5	None	TRBC1	TGCAGTGCTAGAGATCTGGGCAGGGAGGTCGAACCCCAGCATTTT	CSARDLGREVEPQHF	11790	22	MAIT	2	12.CD8+ Eff/mem CD161+	12
ACCTTTATCTCGTATT-1.C111_CD8	ACCTTTATCTCGTATT-1	clonotype1.C111_CD8	C111	TRAV1-2	TRAJ33	None	TRAC	TGTGCTGGTTCGGATAGCAACTATCAGTTAATCTGG	CAGSDSNYQLIW	4368	8	TRBV20-1	TRBJ1-5	None	TRBC1	TGCAGTGCTAGAGATCTGGGCAGGGAGGTCGAACCCCAGCATTTT	CSARDLGREVEPQHF	3996	8	MAIT	2	12.CD8+ Eff/mem CD161+	12
ACCTTTATCTGCAAGT-1.C100_CD8	ACCTTTATCTGCAAGT-1	clonotype313.C100_CD8	C100	TRAV1-2	TRAJ33	None	TRAC	TGTGCTGTGATGGATAGCAACTATCAGTTAATCTGG	CAVMDSNYQLIW	4064	5	TRBV6-1	TRBJ2-7	None	TRBC2	TGTGCCAGCAGTGAAGCGAGTAGCGGTTCCTACGAGCAGTACTTC	CASSEASSGSYEQYF	4636	9	MAIT	2	12.CD8+ Eff/mem CD161+	12
ACGAGCCAGACTGTAA-1.C100_CD8	ACGAGCCAGACTGTAA-1	clonotype78.C100_CD8	C100	TRAV1-2	TRAJ33	None	TRAC	TGTGCCTCAATGGATAGCAACTATCAGTTAATCTGG	CASMDSNYQLIW	1938	2	TRBV6-1	TRBJ2-1	None	TRBC2	TGTGCCAGCAGTGAACTAGCGGGGGAGATCAATGAGCAGTTCTTC	CASSELAGEINEQFF	6618	10	MAIT	2	12.CD8+ Eff/mem CD161+	12
ACGAGCCAGAGCCTAG-1.C111_CD8	ACGAGCCAGAGCCTAG-1	clonotype599.C111_CD8	C111	TRAV5	TRAJ24	None	TRAC	TGTGCTTTGAGGGCTGACAGCTGGGGGAAATTGCAGTTT	CALRADSWGKLQF	2528	3	TRBV6-4	TRBJ1-5	None	TRBC1	TGTGCCAGCAGTGATGATCACAATCAGCCCCAGCATTTT	CASSDDHNQPQHF	1264	3	MAIT	2	12.CD8+ Eff/mem CD161+	12
ACGAGCCAGAGCCTAG-1.C111_CD8	ACGAGCCAGAGCCTAG-1	clonotype599.C111_CD8	C111	TRAV1-2	TRAJ33	None	TRAC	TGTGCTGTGAGAGATAGCAACTATCAGTTAATCTGG	CAVRDSNYQLIW	1630	2	TRBV6-4	TRBJ1-5	None	TRBC1	TGTGCCAGCAGTGATGATCACAATCAGCCCCAGCATTTT	CASSDDHNQPQHF	1264	3	MAIT	2	12.CD8+ Eff/mem CD161+	12
ACGAGCCAGCGCTCCA-1.C111_CD8	ACGAGCCAGCGCTCCA-1	clonotype1.C111_CD8	C111	TRAV1-2	TRAJ33	None	TRAC	TGTGCTGGTTCGGATAGCAACTATCAGTTAATCTGG	CAGSDSNYQLIW	2072	3	TRBV20-1	TRBJ1-5	None	TRBC1	TGCAGTGCTAGAGATCTGGGCAGGGAGGTCGAACCCCAGCATTTT	CSARDLGREVEPQHF	5196	7	MAIT	2	12.CD8+ Eff/mem CD161+	12
ACGAGCCAGTGGAGAA-1.IBB100_CD8	ACGAGCCAGTGGAGAA-1	clonotype489.IBB100_CD8	IBB100	TRAV1-2	TRAJ33	None	TRAC	TGTGCTGTGATGGATAGCAACTATCAGTTAATCTGG	CAVMDSNYQLIW	6836	6	TRBV6-3	TRBJ2-6	None	TRBC2	TGTGCCAGCAGTTACAGCTCTGGGGCCAACGTCCTGACTTTC	CASSYSSGANVLTF	11878	6	MAIT	2	12.CD8+ Eff/mem CD161+	12
ACGAGCCAGTGTACTC-1.C100_CD8	ACGAGCCAGTGTACTC-1	clonotype9.C100_CD8	C100	TRAV1-2	TRAJ33	None	TRAC	TGTGCTGTCCTGGATAGCAACTATCAGTTAATCTGG	CAVLDSNYQLIW	798	1	TRBV4-3	TRBJ2-2	None	TRBC2	TGCGCCAGCAGCCGGACTAGCGGGGGGGCCGGGGAGCTGTTTTTT	CASSRTSGGAGELFF	7002	11	MAIT	2	12.CD8+ Eff/mem CD161+	12
ACGAGCCCAACTTGAC-1.C100_CD8	ACGAGCCCAACTTGAC-1	clonotype113.C100_CD8	C100	TRAV1-2	TRAJ33	None	TRAC	TGTGCTGTGATGGATAGCAACTATCAGTTAATCTGG	CAVMDSNYQLIW	1666	2	TRBV6-1	TRBJ2-2	None	TRBC2	TGTGCCAGCAGTGACAGGGACACCGGGGAGCTGTTTTTT	CASSDRDTGELFF	4832	7	MAIT	2	12.CD8+ Eff/mem CD161+	12
ACGAGCCCAAGAAAGG-1.C111_CD8	ACGAGCCCAAGAAAGG-1	clonotype56.C111_CD8	C111	TRAV1-2	TRAJ33	None	TRAC	TGTGCTGTGATGGATAGCAACTATCAGTTAATCTGG	CAVMDSNYQLIW	1558	3	TRBV24-1	TRBJ2-2	None	TRBC2	TGTGCCACCAGTGATAGCGGGAGAGACACCGGGGAGCTGTTTTTT	CATSDSGRDTGELFF	4764	8	MAIT	2	12.CD8+ Eff/mem CD161+	12
ACGAGCCCACCGAAAG-1.C111_CD8	ACGAGCCCACCGAAAG-1	clonotype1.C111_CD8	C111	TRAV1-2	TRAJ33	None	TRAC	TGTGCTGGTTCGGATAGCAACTATCAGTTAATCTGG	CAGSDSNYQLIW	682	2	TRBV20-1	TRBJ1-5	None	TRBC1	TGCAGTGCTAGAGATCTGGGCAGGGAGGTCGAACCCCAGCATTTT	CSARDLGREVEPQHF	8798	13	MAIT	2	12.CD8+ Eff/mem CD161+	12
ACGAGCCCAGCGAACA-1.C111_CD8	ACGAGCCCAGCGAACA-1	clonotype1139.C111_CD8	C111	TRAV1-2	TRAJ33	None	TRAC	TGTGCTGTCGCGGATAGCAACTATCAGTTAATCTGG	CAVADSNYQLIW	1212	2	NA	NA	NA	NA	NA	NA	NA	NA	MAIT	2	12.CD8+ Eff/mem CD161+	12
ACGAGCCCATGATCCA-1.C111_CD8	ACGAGCCCATGATCCA-1	clonotype8.C111_CD8	C111	TRAV1-2	TRAJ33	None	TRAC	TGTGCTGTGATGGATAGCAACTATCAGTTAATCTGG	CAVMDSNYQLIW	1030	2	TRBV6-1	TRBJ2-6	None	TRBC2	TGTGCCAGCAGTGGTGACGGCTCTGGGGCCAACGTCCTGACTTTC	CASSGDGSGANVLTF	3374	5	MAIT	2	12.CD8+ Eff/mem CD161+	12
ACGAGCCCATTCCTGC-1.C111_CD8	ACGAGCCCATTCCTGC-1	clonotype1.C111_CD8	C111	TRAV1-2	TRAJ33	None	TRAC	TGTGCTGGTTCGGATAGCAACTATCAGTTAATCTGG	CAGSDSNYQLIW	2026	3	TRBV20-1	TRBJ1-5	None	TRBC1	TGCAGTGCTAGAGATCTGGGCAGGGAGGTCGAACCCCAGCATTTT	CSARDLGREVEPQHF	798	2	MAIT	2	12.CD8+ Eff/mem CD161+	12
ACGAGCCGTACCATCA-1.C111_CD8	ACGAGCCGTACCATCA-1	clonotype1.C111_CD8	C111	TRAV1-2	TRAJ33	None	TRAC	TGTGCTGGTTCGGATAGCAACTATCAGTTAATCTGG	CAGSDSNYQLIW	1994	5	TRBV20-1	TRBJ1-5	None	TRBC1	TGCAGTGCTAGAGATCTGGGCAGGGAGGTCGAACCCCAGCATTTT	CSARDLGREVEPQHF	9848	17	MAIT	2	12.CD8+ Eff/mem CD161+	12
ACGAGCCGTAGAGCTG-1.C111_CD8	ACGAGCCGTAGAGCTG-1	clonotype1.C111_CD8	C111	TRAV1-2	TRAJ33	None	TRAC	TGTGCTGGTTCGGATAGCAACTATCAGTTAATCTGG	CAGSDSNYQLIW	3328	6	TRBV20-1	TRBJ1-5	None	TRBC1	TGCAGTGCTAGAGATCTGGGCAGGGAGGTCGAACCCCAGCATTTT	CSARDLGREVEPQHF	10504	19	MAIT	2	12.CD8+ Eff/mem CD161+	12
ACGAGCCGTATCAGTC-1.C111_CD8	ACGAGCCGTATCAGTC-1	clonotype7.C111_CD8	C111	TRAV1-2	TRAJ33	None	TRAC	TGTGCTGTGAGAGATAGCAACTATCAGTTAATCTGG	CAVRDSNYQLIW	1490	5	NA	NA	NA	NA	NA	NA	NA	NA	MAIT	2	12.CD8+ Eff/mem CD161+	12
ACGAGCCGTGCCTGGT-1.C100_CD8	ACGAGCCGTGCCTGGT-1	clonotype54.C100_CD8	C100	TRAV1-2	TRAJ33	None	TRAC	TGTGCTGTGATGGATAGCAACTATCAGTTAATCTGG	CAVMDSNYQLIW	2802	3	TRBV6-1	TRBJ2-6	None	TRBC2	TGTGCCAGCAGTGAAGGGGCAGGGAAGGGGGCCAACGTCCTGACTTTC	CASSEGAGKGANVLTF	10058	15	MAIT	2	12.CD8+ Eff/mem CD161+	12
ACGAGCCGTGGCAAAC-1.C100_CD8	ACGAGCCGTGGCAAAC-1	clonotype32.C100_CD8	C100	TRAV1-2	TRAJ12	None	TRAC	TGTGCTGTGATGGATAGCAGCTATAAATTGATCTTC	CAVMDSSYKLIF	2212	5	TRBV6-4	TRBJ2-1	None	TRBC2	TGTGCCAGCAGTGACTCTAGCGGGGGGGCCAATGAGCAGTTCTTC	CASSDSSGGANEQFF	3066	3	MAIT	2	12.CD8+ Eff/mem CD161+	12
ACGAGCCGTTGAGTTC-1.C111_CD8	ACGAGCCGTTGAGTTC-1	clonotype1.C111_CD8	C111	TRAV1-2	TRAJ33	None	TRAC	TGTGCTGGTTCGGATAGCAACTATCAGTTAATCTGG	CAGSDSNYQLIW	2170	2	TRBV20-1	TRBJ1-5	None	TRBC1	TGCAGTGCTAGAGATCTGGGCAGGGAGGTCGAACCCCAGCATTTT	CSARDLGREVEPQHF	1516	4	MAIT	2	12.CD8+ Eff/mem CD161+	12
ACGAGCCTCAAACCGT-1.C100_CD8	ACGAGCCTCAAACCGT-1	clonotype55.C100_CD8	C100	TRAV1-2	TRAJ33	None	TRAC	TGTGCTGTGATGGATAGCAACTATCAGTTAATCTGG	CAVMDSNYQLIW	634	1	TRBV6-4	TRBJ2-2	None	TRBC2	TGTGCCAGCAGTGACTCGGGGGGCGACACCGGGGAGCTGTTTTTT	CASSDSGGDTGELFF	3994	6	MAIT	2	12.CD8+ Eff/mem CD161+	12
ACGAGCCTCAGATAAG-1.C111_CD8	ACGAGCCTCAGATAAG-1	clonotype2.C111_CD8	C111	TRAV1-2	TRAJ12	None	TRAC	TGTGCTGTGATGGATAGCAGCTATAAATTGATCTTC	CAVMDSSYKLIF	858	3	TRBV6-1	TRBJ1-2	None	TRBC1	TGTGCCAGCAGTGAAGCGGAACACTATGGCTACACCTTC	CASSEAEHYGYTF	6692	17	MAIT	2	12.CD8+ Eff/mem CD161+	12
ACGAGCCTCATATCGG-1.C111_CD8	ACGAGCCTCATATCGG-1	clonotype1.C111_CD8	C111	TRAV1-2	TRAJ33	None	TRAC	TGTGCTGGTTCGGATAGCAACTATCAGTTAATCTGG	CAGSDSNYQLIW	5024	6	TRBV20-1	TRBJ1-5	None	TRBC1	TGCAGTGCTAGAGATCTGGGCAGGGAGGTCGAACCCCAGCATTTT	CSARDLGREVEPQHF	2480	5	MAIT	2	12.CD8+ Eff/mem CD161+	12
ACGAGCCTCCACGCAG-1.C111_CD8	ACGAGCCTCCACGCAG-1	clonotype1.C111_CD8	C111	TRAV1-2	TRAJ33	None	TRAC	TGTGCTGGTTCGGATAGCAACTATCAGTTAATCTGG	CAGSDSNYQLIW	1622	2	TRBV20-1	TRBJ1-5	None	TRBC1	TGCAGTGCTAGAGATCTGGGCAGGGAGGTCGAACCCCAGCATTTT	CSARDLGREVEPQHF	14838	24	MAIT	2	12.CD8+ Eff/mem CD161+	12
ACGAGCCTCCCGGATG-1.C111_CD8	ACGAGCCTCCCGGATG-1	clonotype602.C111_CD8	C111	TRAV1-2	TRAJ12	None	TRAC	TGTGCTGCGATGGATAGCAGCTATAAATTGATCTTC	CAAMDSSYKLIF	916	4	TRBV6-4	TRBJ2-1	None	TRBC2	TGTGCCAGCAGTAGTCTAGCGGAGGCTAATGAGCAGTTCTTC	CASSSLAEANEQFF	1422	2	MAIT	2	12.CD8+ Eff/mem CD161+	12
ACGAGCCTCGGCGCTA-1.C111_CD8	ACGAGCCTCGGCGCTA-1	clonotype168.C111_CD8	C111	TRAV1-2	TRAJ33	None	TRAC	TGTGCTGTGAAAGATAGCAACTATCAGTTAATCTGG	CAVKDSNYQLIW	1464	3	TRBV6-4	TRBJ2-1	None	TRBC2	TGTGCCAGCAGCGCCGGAGATGATCCCTACAATGAGCAGTTCTTC	CASSAGDDPYNEQFF	8550	14	MAIT	2	12.CD8+ Eff/mem CD161+	12
ACGAGCCTCTGATTCT-1.C111_CD8	ACGAGCCTCTGATTCT-1	clonotype41.C111_CD8	C111	TRAV1-2	TRAJ12	None	TRAC	TGTGCTGTGATGGATAGCAGCTATAAATTGATCTTC	CAVMDSSYKLIF	3750	7	TRBV6-4	TRBJ2-2	None	TRBC2	TGTGCCAGCAGTGAAGGGGACACCGGGGAGCTGTTTTTT	CASSEGDTGELFF	4214	8	MAIT	2	12.CD8+ Eff/mem CD161+	12
ACGAGCCTCTTTCCTC-1.C100_CD8	ACGAGCCTCTTTCCTC-1	clonotype6.C100_CD8	C100	TRAV1-2	TRAJ33	None	TRAC	TGTGCTGTGAGGGATAGCAACTATCAGTTAATCTGG	CAVRDSNYQLIW	2528	4	NA	NA	NA	NA	NA	NA	NA	NA	MAIT	2	12.CD8+ Eff/mem CD161+	12
ACGAGGAAGCCTATGT-1.IBB111_CD8	ACGAGGAAGCCTATGT-1	clonotype1179.IBB111_CD8	IBB111	TRAV1-2	TRAJ33	None	TRAC	TGTGCTGTGAGAGATAGCAACTATCAGTTAATCTGG	CAVRDSNYQLIW	870	2	TRBV4-3	TRBJ2-5	None	TRBC2	TGCGCCAGCAGCCAAGAGCGGGGGGCCCAAGAGACCCAGTACTTC	CASSQERGAQETQYF	12170	17	MAIT	2	12.CD8+ Eff/mem CD161+	12
ACGAGGAAGTTACCCA-1.C111_CD8	ACGAGGAAGTTACCCA-1	clonotype423.C111_CD8	C111	TRAV1-2	TRAJ33	None	TRAC	TGTGCTGTGAAAAATAGCAACTATCAGTTAATCTGG	CAVKNSNYQLIW	2842	3	TRBV6-1	TRBJ2-7	None	TRBC2	TGTGCCAGCAGTTTAACAGGGACAGAATCCTACGAGCAGTACTTC	CASSLTGTESYEQYF	2780	4	MAIT	2	12.CD8+ Eff/mem CD161+	12
ACGAGGACAACTGCGC-1.C111_CD8	ACGAGGACAACTGCGC-1	clonotype47.C111_CD8	C111	TRAV1-2	TRAJ33	None	TRAC	TGTGCTGTGAGAGATAGCAACTATCAGTTAATCTGG	CAVRDSNYQLIW	2172	3	TRBV6-3	TRBJ2-2	None	TRBC2	TGTGCCAGCAGTCCTCCGGTAGACACCGGGGAGCTGTTTTTT	CASSPPVDTGELFF	6496	9	MAIT	2	12.CD8+ Eff/mem CD161+	12
ACGAGGACAAGCGATG-1.C111_CD8	ACGAGGACAAGCGATG-1	clonotype1.C111_CD8	C111	TRAV1-2	TRAJ33	None	TRAC	TGTGCTGGTTCGGATAGCAACTATCAGTTAATCTGG	CAGSDSNYQLIW	1594	4	TRBV20-1	TRBJ1-5	None	TRBC1	TGCAGTGCTAGAGATCTGGGCAGGGAGGTCGAACCCCAGCATTTT	CSARDLGREVEPQHF	5262	8	MAIT	2	12.CD8+ Eff/mem CD161+	12
ACGAGGACACCAGATT-1.C100_CD8	ACGAGGACACCAGATT-1	clonotype908.C100_CD8	C100	TRAV1-2	TRAJ12	None	TRAC	TGTGCTGTCATGGATAGCAGCTATAAATTGATCTTC	CAVMDSSYKLIF	590	3	TRBV6-3	TRBJ2-3	None	TRBC2	TGTGCCAGCAGTTCCAACAGGGAGGCAGATACGCAGTATTTT	CASSSNREADTQYF	3034	7	MAIT	2	12.CD8+ Eff/mem CD161+	12
ACGAGGACACGGTGTC-1.C111_CD8	ACGAGGACACGGTGTC-1	clonotype1.C111_CD8	C111	TRAV1-2	TRAJ33	None	TRAC	TGTGCTGGTTCGGATAGCAACTATCAGTTAATCTGG	CAGSDSNYQLIW	1936	3	TRBV20-1	TRBJ1-5	None	TRBC1	TGCAGTGCTAGAGATCTGGGCAGGGAGGTCGAACCCCAGCATTTT	CSARDLGREVEPQHF	1494	4	MAIT	2	12.CD8+ Eff/mem CD161+	12
ACGAGGACACTGTCGG-1.C111_CD8	ACGAGGACACTGTCGG-1	clonotype424.C111_CD8	C111	TRAV1-2	TRAJ33	None	TRAC	TGTGCTGTCATGGATAGCAACTATCAGTTAATCTGG	CAVMDSNYQLIW	2742	3	TRBV6-4	TRBJ2-1	None	TRBC2	TGTGCCAGCAGTGACGAGGGCGGGAGGGCAGTCAATGAGCAGTTCTTC	CASSDEGGRAVNEQFF	3354	6	MAIT	2	12.CD8+ Eff/mem CD161+	12
ACGAGGACAGACGCTC-1.IBB15_CD8	ACGAGGACAGACGCTC-1	clonotype328.IBB15_CD8	IBB15	TRAV1-2	TRAJ33	None	TRAC	TGTGCTGTGAGAGATAGCAACTATCAGTTAATCTGG	CAVRDSNYQLIW	3180	2	TRBV6-1	TRBJ2-5	None	TRBC2	TGTGCCAGCAGTGAACGGGCGGGAGGTAGTGAGACCCAGTACTTC	CASSERAGGSETQYF	2914	4	MAIT	2	12.CD8+ Eff/mem CD161+	12
ACGAGGACAGCTGGCT-1.C100_CD8	ACGAGGACAGCTGGCT-1	clonotype1.C100_CD8	C100	TRAV1-2	TRAJ33	None	TRAC	TGTGCTGTGATGGATAGCAACTATCAGTTAATCTGG	CAVMDSNYQLIW	1674	3	TRBV4-3	TRBJ2-6	None	TRBC2	TGCGCCAGCAGCCAAGATCACAGCTCTGGGGCCAACGTCCTGACTTTC	CASSQDHSSGANVLTF	1550	3	MAIT	2	12.CD8+ Eff/mem CD161+	12
ACGAGGACAGGTCTCG-1.C111_CD8	ACGAGGACAGGTCTCG-1	clonotype2.C111_CD8	C111	TRAV1-2	TRAJ12	None	TRAC	TGTGCTGTGATGGATAGCAGCTATAAATTGATCTTC	CAVMDSSYKLIF	130	3	TRBV6-1	TRBJ1-2	None	TRBC1	TGTGCCAGCAGTGAAGCGGAACACTATGGCTACACCTTC	CASSEAEHYGYTF	1658	3	MAIT	2	12.CD8+ Eff/mem CD161+	12
ACGAGGACATCAGTAC-1.C111_CD8	ACGAGGACATCAGTAC-1	clonotype19.C111_CD8	C111	TRAV1-2	TRAJ20	None	TRAC	TGTGCTGTGAACGATAACGACTACAAGCTCAGCTTT	CAVNDNDYKLSF	2708	5	TRBV20-1	TRBJ2-7	None	TRBC2	TGCAGTGCTAGAGAGGCAGGGGGCATCTACGAGCAGTACTTC	CSAREAGGIYEQYF	3852	6	MAIT	2	12.CD8+ Eff/mem CD161+	12
ACGAGGAGTACGCACC-1.C111_CD8	ACGAGGAGTACGCACC-1	clonotype6.C111_CD8	C111	TRAV1-2	TRAJ12	None	TRAC	TGTGCTGTGATGGATAGCAGCTATAAATTGATCTTC	CAVMDSSYKLIF	2940	6	NA	NA	NA	NA	NA	NA	NA	NA	MAIT	2	12.CD8+ Eff/mem CD161+	12
ACGAGGAGTCAGCTAT-1.C111_CD8	ACGAGGAGTCAGCTAT-1	clonotype2.C111_CD8	C111	TRAV1-2	TRAJ12	None	TRAC	TGTGCTGTGATGGATAGCAGCTATAAATTGATCTTC	CAVMDSSYKLIF	682	1	TRBV6-1	TRBJ1-2	None	TRBC1	TGTGCCAGCAGTGAAGCGGAACACTATGGCTACACCTTC	CASSEAEHYGYTF	13396	16	MAIT	2	12.CD8+ Eff/mem CD161+	12
ACGAGGAGTGATGTCT-1.C111_CD8	ACGAGGAGTGATGTCT-1	clonotype1.C111_CD8	C111	TRAV1-2	TRAJ33	None	TRAC	TGTGCTGGTTCGGATAGCAACTATCAGTTAATCTGG	CAGSDSNYQLIW	2704	4	TRBV20-1	TRBJ1-5	None	TRBC1	TGCAGTGCTAGAGATCTGGGCAGGGAGGTCGAACCCCAGCATTTT	CSARDLGREVEPQHF	3444	6	MAIT	2	12.CD8+ Eff/mem CD161+	12
ACGAGGATCAACGGCC-1.C111_CD8	ACGAGGATCAACGGCC-1	clonotype1149.C111_CD8	C111	TRAV1-2	TRAJ33	None	TRAC	TGTGCTGTCATGGATAGCAACTATCAGTTAATCTGG	CAVMDSNYQLIW	5376	9	TRBV6-3	TRBJ2-2	None	TRBC2	TGTGCCAGCAGTCCTCCGGTAGACACCGGGGAGCTGTTTTTT	CASSPPVDTGELFF	3714	4	MAIT	2	12.CD8+ Eff/mem CD161+	12
ACGAGGATCAAGCCTA-1.C100_CD8	ACGAGGATCAAGCCTA-1	clonotype1.C100_CD8	C100	TRAV1-2	TRAJ33	None	TRAC	TGTGCTGTGATGGATAGCAACTATCAGTTAATCTGG	CAVMDSNYQLIW	1116	1	TRBV4-3	TRBJ2-6	None	TRBC2	TGCGCCAGCAGCCAAGATCACAGCTCTGGGGCCAACGTCCTGACTTTC	CASSQDHSSGANVLTF	8664	12	MAIT	2	12.CD8+ Eff/mem CD161+	12
ACGAGGATCAGCCTAA-1.C100_CD8	ACGAGGATCAGCCTAA-1	clonotype6.C100_CD8	C100	TRAV1-2	TRAJ33	None	TRAC	TGTGCTGTGAGGGATAGCAACTATCAGTTAATCTGG	CAVRDSNYQLIW	1538	3	NA	NA	NA	NA	NA	NA	NA	NA	MAIT	2	12.CD8+ Eff/mem CD161+	12
ACGAGGATCATATCGG-1.IBB111_CD8	ACGAGGATCATATCGG-1	clonotype610.IBB111_CD8	IBB111	TRAV1-2	TRAJ33	None	TRAC	TGTGCTGGCATAGATAGCAACTATCAGTTAATCTGG	CAGIDSNYQLIW	4614	8	TRBV6-4	TRBJ2-1	None	TRBC2	TGTGCCAGCAGTGACTCGTGGACTAGCGGGGGGGTGAATGAGCAGTTCTTC	CASSDSWTSGGVNEQFF	2588	7	MAIT	2	12.CD8+ Eff/mem CD161+	12
ACGAGGATCCATGCTC-1.C111_CD8	ACGAGGATCCATGCTC-1	clonotype1.C111_CD8	C111	TRAV1-2	TRAJ33	None	TRAC	TGTGCTGGTTCGGATAGCAACTATCAGTTAATCTGG	CAGSDSNYQLIW	2874	4	TRBV20-1	TRBJ1-5	None	TRBC1	TGCAGTGCTAGAGATCTGGGCAGGGAGGTCGAACCCCAGCATTTT	CSARDLGREVEPQHF	3898	7	MAIT	2	12.CD8+ Eff/mem CD161+	12
ACGAGGATCCTCCTAG-1.C111_CD8	ACGAGGATCCTCCTAG-1	clonotype1150.C111_CD8	C111	TRAV1-2	TRAJ12	None	TRAC	TGTGCTGCGATGGATAGCAGCTATAAATTGATCTTC	CAAMDSSYKLIF	2450	4	NA	NA	NA	NA	NA	NA	NA	NA	MAIT	2	12.CD8+ Eff/mem CD161+	12
ACGAGGATCGCGTTTC-1.C100_CD8	ACGAGGATCGCGTTTC-1	clonotype911.C100_CD8	C100	TRAV1-2	TRAJ33	None	TRAC	TGTGCTGTGAAGGATAGCAACTATCAGTTAATCTGG	CAVKDSNYQLIW	730	2	TRBV6-4	TRBJ2-1	None	TRBC2	TGTGCCAGCAGTGCCGGGACTAGCGGGGGGGCCGCTGAGCAGTTCTTC	CASSAGTSGGAAEQFF	1322	3	MAIT	2	12.CD8+ Eff/mem CD161+	12
ACGAGGATCGGTCTAA-1.C111_CD8	ACGAGGATCGGTCTAA-1	clonotype2.C111_CD8	C111	TRAV1-2	TRAJ12	None	TRAC	TGTGCTGTGATGGATAGCAGCTATAAATTGATCTTC	CAVMDSSYKLIF	1134	2	TRBV6-1	TRBJ1-2	None	TRBC1	TGTGCCAGCAGTGAAGCGGAACACTATGGCTACACCTTC	CASSEAEHYGYTF	5814	10	MAIT	2	12.CD8+ Eff/mem CD161+	12
ACGAGGATCGTATCAG-1.C100_CD8	ACGAGGATCGTATCAG-1	clonotype912.C100_CD8	C100	TRAV1-2	TRAJ33	None	TRAC	TGTGCTGTGGCGGATAGCAACTATCAGTTAATCTGG	CAVADSNYQLIW	2860	7	TRBV6-4	TRBJ2-2	None	TRBC2	TGTGCCAGCAGTGACGGGACAGCGAACACCGGGGAGCTGTTTTTT	CASSDGTANTGELFF	3296	9	MAIT	2	12.CD8+ Eff/mem CD161+	12
ACGAGGATCTAAGCCA-1.C111_CD8	ACGAGGATCTAAGCCA-1	clonotype1.C111_CD8	C111	TRAV1-2	TRAJ33	None	TRAC	TGTGCTGGTTCGGATAGCAACTATCAGTTAATCTGG	CAGSDSNYQLIW	768	1	TRBV20-1	TRBJ1-5	None	TRBC1	TGCAGTGCTAGAGATCTGGGCAGGGAGGTCGAACCCCAGCATTTT	CSARDLGREVEPQHF	2582	5	MAIT	10	6.Cycling	6
ACGATACAGACTGTAA-1.C100_CD8	ACGATACAGACTGTAA-1	clonotype6.C100_CD8	C100	TRAV1-2	TRAJ33	None	TRAC	TGTGCTGTGAGGGATAGCAACTATCAGTTAATCTGG	CAVRDSNYQLIW	3682	5	NA	NA	NA	NA	NA	NA	NA	NA	MAIT	2	12.CD8+ Eff/mem CD161+	12
ACGATACAGAGACGAA-1.C111_CD8	ACGATACAGAGACGAA-1	clonotype1151.C111_CD8	C111	TRAV1-2	TRAJ33	None	TRAC	TGTGCTGTGAGAGATAGCAACTATCAGTTAATCTGG	CAVRDSNYQLIW	2416	4	TRBV6-5	TRBJ2-6	None	TRBC2	TGTGCCAGCAGTTATGGGGTGGGTGGGGCCAACGTCCTGACTTTC	CASSYGVGGANVLTF	7548	10	MAIT	2	12.CD8+ Eff/mem CD161+	12
ACGATACAGCCCGAAA-1.C100_CD8	ACGATACAGCCCGAAA-1	clonotype913.C100_CD8	C100	TRAV1-2	TRAJ12	None	TRAC	TGTGCTGTGATGGATAGCAGCTATAAATTGATCTTC	CAVMDSSYKLIF	926	3	TRBV7-6	TRBJ2-2	None	TRBC2	TGTGCCAGCAGCGCGGACAGGGTTACAGGGGAGCTGTTTTTT	CASSADRVTGELFF	10298	15	MAIT	2	12.CD8+ Eff/mem CD161+	12
ACGATACAGCCCGAAA-1.C100_CD8	ACGATACAGCCCGAAA-1	clonotype913.C100_CD8	C100	TRAV38-2DV8	TRAJ28	None	TRAC	TGTGCTTATAGGAGCGCGGGGTCTGGGGCTGGGAGTTACCAACTCACTTTC	CAYRSAGSGAGSYQLTF	7908	10	TRBV7-6	TRBJ2-2	None	TRBC2	TGTGCCAGCAGCGCGGACAGGGTTACAGGGGAGCTGTTTTTT	CASSADRVTGELFF	10298	15	MAIT	2	12.CD8+ Eff/mem CD161+	12
ACGATACAGCCCTAAT-1.C111_CD8	ACGATACAGCCCTAAT-1	clonotype1.C111_CD8	C111	TRAV1-2	TRAJ33	None	TRAC	TGTGCTGGTTCGGATAGCAACTATCAGTTAATCTGG	CAGSDSNYQLIW	3278	7	TRBV20-1	TRBJ1-5	None	TRBC1	TGCAGTGCTAGAGATCTGGGCAGGGAGGTCGAACCCCAGCATTTT	CSARDLGREVEPQHF	7540	13	MAIT	2	12.CD8+ Eff/mem CD161+	12
ACGATACAGGATCGCA-1.C111_CD8	ACGATACAGGATCGCA-1	clonotype1153.C111_CD8	C111	TRAV1-2	TRAJ33	None	TRAC	TGTGCTGTGTTTAATAGCAACTATCAGTTAATCTGG	CAVFNSNYQLIW	1352	3	TRBV7-9	TRBJ1-1	None	TRBC1	TGTGCCAGCAGCCGCGGTGAGGTGGGAGACACTGAAGCTTTCTTT	CASSRGEVGDTEAFF	1226	2	MAIT	2	12.CD8+ Eff/mem CD161+	12
ACGATACAGGTGATAT-1.C111_CD8	ACGATACAGGTGATAT-1	clonotype1.C111_CD8	C111	TRAV1-2	TRAJ33	None	TRAC	TGTGCTGGTTCGGATAGCAACTATCAGTTAATCTGG	CAGSDSNYQLIW	618	1	TRBV20-1	TRBJ1-5	None	TRBC1	TGCAGTGCTAGAGATCTGGGCAGGGAGGTCGAACCCCAGCATTTT	CSARDLGREVEPQHF	3294	6	MAIT	2	12.CD8+ Eff/mem CD161+	12
ACGATACCACAGGCCT-1.C111_CD8	ACGATACCACAGGCCT-1	clonotype1.C111_CD8	C111	TRAV1-2	TRAJ33	None	TRAC	TGTGCTGGTTCGGATAGCAACTATCAGTTAATCTGG	CAGSDSNYQLIW	3542	7	TRBV20-1	TRBJ1-5	None	TRBC1	TGCAGTGCTAGAGATCTGGGCAGGGAGGTCGAACCCCAGCATTTT	CSARDLGREVEPQHF	2120	3	MAIT	2	12.CD8+ Eff/mem CD161+	12
ACGATACGTAAGAGGA-1.IBB15_CD8	ACGATACGTAAGAGGA-1	clonotype73.IBB15_CD8	IBB15	TRAV1-2	TRAJ33	None	TRAC	TGTGCTGCCATGGATAGCAACTATCAGTTAATCTGG	CAAMDSNYQLIW	1666	3	TRBV6-4	TRBJ2-5	None	TRBC2	TGTGCCAGCAGTTCCGGGACAGAACCTCAAGAGACCCAGTACTTC	CASSSGTEPQETQYF	1454	3	MAIT	2	12.CD8+ Eff/mem CD161+	12
ACGATACGTAAGTGTA-1.C111_CD8	ACGATACGTAAGTGTA-1	clonotype1.C111_CD8	C111	TRAV1-2	TRAJ33	None	TRAC	TGTGCTGGTTCGGATAGCAACTATCAGTTAATCTGG	CAGSDSNYQLIW	742	2	TRBV20-1	TRBJ1-5	None	TRBC1	TGCAGTGCTAGAGATCTGGGCAGGGAGGTCGAACCCCAGCATTTT	CSARDLGREVEPQHF	2608	6	MAIT	2	12.CD8+ Eff/mem CD161+	12
ACGATACGTCAGGACA-1.C111_CD8	ACGATACGTCAGGACA-1	clonotype8.C111_CD8	C111	TRAV1-2	TRAJ33	None	TRAC	TGTGCTGTGATGGATAGCAACTATCAGTTAATCTGG	CAVMDSNYQLIW	664	2	TRBV6-1	TRBJ2-6	None	TRBC2	TGTGCCAGCAGTGGTGACGGCTCTGGGGCCAACGTCCTGACTTTC	CASSGDGSGANVLTF	4066	6	MAIT	2	12.CD8+ Eff/mem CD161+	12
ACGATACGTCATGCAT-1.C111_CD8	ACGATACGTCATGCAT-1	clonotype126.C111_CD8	C111	TRAV1-2	TRAJ33	None	TRAC	TGTGCCCCAATGGATAGCAACTATCAGTTAATCTGG	CAPMDSNYQLIW	1320	4	TRBV6-4	TRBJ1-5	None	TRBC1	TGTGCCAGCAGTGTCGATAGCAATCAGCCCCAGCATTTT	CASSVDSNQPQHF	2078	4	MAIT	2	12.CD8+ Eff/mem CD161+	12
ACGATACGTCCGAACC-1.C111_CD8	ACGATACGTCCGAACC-1	clonotype1155.C111_CD8	C111	TRAV1-2	TRAJ33	None	TRAC	TGTGCTCCTATGGATAGCAACTATCAGTTAATCTGG	CAPMDSNYQLIW	96	2	TRBV24-1	TRBJ2-1	None	TRBC2	TGTGCCACCAGTGATTCCCACGCCGGGGCAAACAATGAGCAGTTCTTC	CATSDSHAGANNEQFF	4736	7	MAIT	1	3.CD4+ Eff/mem	3
ACGATACGTGTCCTCT-1.C111_CD8	ACGATACGTGTCCTCT-1	clonotype28.C111_CD8	C111	TRAV1-2	TRAJ33	None	TRAC	TGTGCTGTGTCGGATAGCAACTATCAGTTAATCTGG	CAVSDSNYQLIW	5464	8	TRBV5-4	TRBJ2-6	None	TRBC2	TGTGCCAGCAGCTTCGAGGGGGCTGGCTCTGGGGCCAACGTCCTGACTTTC	CASSFEGAGSGANVLTF	3818	6	MAIT	2	12.CD8+ Eff/mem CD161+	12
ACGATACGTTACAGAA-1.IBB111_CD8	ACGATACGTTACAGAA-1	clonotype37.IBB111_CD8	IBB111	TRAV1-2	TRAJ20	None	TRAC	TGTGCTGTGAGAGATAACGACTACAAGCTCAGCTTT	CAVRDNDYKLSF	3212	4	TRBV5-1	TRBJ2-7	None	TRBC2	TGCGCCAGCAGCGGTACGAGCTCCTACGAGCAGTACTTC	CASSGTSSYEQYF	6560	10	MAIT	4	2.CD4+ Central mem 2	2
ACGATACGTTTGACTG-1.C15_CD4	ACGATACGTTTGACTG-1	clonotype195.C15_CD4	C15	TRAV1-2	TRAJ33	None	TRAC	TGTGCTGTGAAGGATAGCAACTATCAGTTAATCTGG	CAVKDSNYQLIW	1682	5	TRBV6-1	TRBJ2-3	None	TRBC2	TGTGCCAGCAGTGAAGCAGCGGGGGGCACAGATACGCAGTATTTT	CASSEAAGGTDTQYF	4150	10	MAIT	2	12.CD8+ Eff/mem CD161+	12
ACGATACTCACCGGGT-1.C111_CD8	ACGATACTCACCGGGT-1	clonotype1.C111_CD8	C111	TRAV1-2	TRAJ33	None	TRAC	TGTGCTGGTTCGGATAGCAACTATCAGTTAATCTGG	CAGSDSNYQLIW	2120	5	TRBV20-1	TRBJ1-5	None	TRBC1	TGCAGTGCTAGAGATCTGGGCAGGGAGGTCGAACCCCAGCATTTT	CSARDLGREVEPQHF	6134	9	MAIT	2	12.CD8+ Eff/mem CD161+	12
ACGATACTCATAGCAC-1.C111_CD8	ACGATACTCATAGCAC-1	clonotype6.C111_CD8	C111	TRAV1-2	TRAJ12	None	TRAC	TGTGCTGTGATGGATAGCAGCTATAAATTGATCTTC	CAVMDSSYKLIF	2532	3	NA	NA	NA	NA	NA	NA	NA	NA	MAIT	2	12.CD8+ Eff/mem CD161+	12
ACGATACTCGAGGTAG-1.C111_CD8	ACGATACTCGAGGTAG-1	clonotype7.C111_CD8	C111	TRAV1-2	TRAJ33	None	TRAC	TGTGCTGTGAGAGATAGCAACTATCAGTTAATCTGG	CAVRDSNYQLIW	1604	3	NA	NA	NA	NA	NA	NA	NA	NA	MAIT	2	12.CD8+ Eff/mem CD161+	12
ACGATACTCGGAAATA-1.C111_CD8	ACGATACTCGGAAATA-1	clonotype1.C111_CD8	C111	TRAV1-2	TRAJ33	None	TRAC	TGTGCTGGTTCGGATAGCAACTATCAGTTAATCTGG	CAGSDSNYQLIW	2872	5	TRBV20-1	TRBJ1-5	None	TRBC1	TGCAGTGCTAGAGATCTGGGCAGGGAGGTCGAACCCCAGCATTTT	CSARDLGREVEPQHF	7486	12	MAIT	2	12.CD8+ Eff/mem CD161+	12
ACGATACTCGGATGGA-1.C111_CD8	ACGATACTCGGATGGA-1	clonotype1.C111_CD8	C111	TRAV1-2	TRAJ33	None	TRAC	TGTGCTGGTTCGGATAGCAACTATCAGTTAATCTGG	CAGSDSNYQLIW	5572	11	TRBV20-1	TRBJ1-5	None	TRBC1	TGCAGTGCTAGAGATCTGGGCAGGGAGGTCGAACCCCAGCATTTT	CSARDLGREVEPQHF	6874	10	MAIT	2	12.CD8+ Eff/mem CD161+	12
ACGATACTCGGCTTGG-1.IBB15_CD8	ACGATACTCGGCTTGG-1	clonotype334.IBB15_CD8	IBB15	TRAV1-2	TRAJ33	None	TRAC	TGTGCTGTTCGGGATAGCAACTATCAGTTAATCTGG	CAVRDSNYQLIW	1124	2	TRBV6-4	TRBJ2-2	None	TRBC2	TGTGCCAGCAGTGCGGGGCCAGACACCGGGGAGCTGTTTTTT	CASSAGPDTGELFF	4488	6	MAIT	2	12.CD8+ Eff/mem CD161+	12
ACGATACTCTAGCACA-1.C100_CD8	ACGATACTCTAGCACA-1	clonotype56.C100_CD8	C100	TRAV1-2	TRAJ33	None	TRAC	TGTGCTGTGAGAGATAGCAACTATCAGTTAATCTGG	CAVRDSNYQLIW	1664	4	TRBV6-4	TRBJ2-2	None	TRBC2	TGTGCCAGCAGTGACTCGGACACCGGGGAGCTGTTTTTT	CASSDSDTGELFF	2332	3	MAIT	2	12.CD8+ Eff/mem CD161+	12
ACGATACTCTTCATGT-1.C111_CD8	ACGATACTCTTCATGT-1	clonotype606.C111_CD8	C111	TRAV1-2	TRAJ33	None	TRAC	TGTGCTGTTTCAGATAGCAACTATCAGTTAATCTGG	CAVSDSNYQLIW	2558	4	TRBV6-3	TRBJ2-5	None	None	TGTGCCAGCAGTGCTTTCCTAGGGCAGGGCGAGACCCAGTACTTC	CASSAFLGQGETQYF	604	1	MAIT	2	12.CD8+ Eff/mem CD161+	12
ACGATGTAGAGGACGG-1.C111_CD8	ACGATGTAGAGGACGG-1	clonotype1.C111_CD8	C111	TRAV1-2	TRAJ33	None	TRAC	TGTGCTGGTTCGGATAGCAACTATCAGTTAATCTGG	CAGSDSNYQLIW	2672	6	TRBV20-1	TRBJ1-5	None	TRBC1	TGCAGTGCTAGAGATCTGGGCAGGGAGGTCGAACCCCAGCATTTT	CSARDLGREVEPQHF	8642	14	MAIT	2	12.CD8+ Eff/mem CD161+	12
ACGATGTAGATCTGAA-1.C111_CD8	ACGATGTAGATCTGAA-1	clonotype1157.C111_CD8	C111	TRAV1-2	TRAJ33	None	TRAC	TGTGCTGCCGTGGATAGCAACTATCAGTTAATCTGG	CAAVDSNYQLIW	2472	4	TRBV6-6	TRBJ2-7	None	TRBC2	TGTGCCAGCAGCTTCTCTGCCGAGGGCGAGCAGTACTTC	CASSFSAEGEQYF	5212	8	MAIT	2	12.CD8+ Eff/mem CD161+	12
ACGATGTAGCAGGTCA-1.C111_CD8	ACGATGTAGCAGGTCA-1	clonotype40.C111_CD8	C111	TRAV1-2	TRAJ33	None	TRAC	TGTGCTGGTTCGGATAGCAACTATCAGTTAATCTGG	CAGSDSNYQLIW	656	3	TRBV20-1	TRBJ1-5	None	TRBC1	TGCAGTGCTAGAGATCTGGGCAGGGAGGTCGAACCCCAGCATTTT	CSARDLGREVEPQHF	5440	10	MAIT	2	12.CD8+ Eff/mem CD161+	12
[truncated: 10,131 more rows]

## Sheet: C_CAIT_paired_beta_in_bulk
TCR beta chains paired with CAIT alpha chains. Absolute counts in bulk TCR samples (columns)
aaVJ	CD2_GUT	CD2_BLOOD	CD1_GUT	CD1_LYMPHNODE	CD1_BLOOD	CD3_CD4Tmem	CD3_CD8T
CASSGGGQGSTYGYTF_TRBV7-9_TRBJ1-2	5	8	0	0	0	0	0
[truncated: 26 more rows]

## Sheet: D_all_marker_genes
Marker genes for each Seurat cluster in single-cell RNAseq data
[truncated: 2,467 more rows]

[truncated: 1 more sheets: E_CAIT_MAIT_marker_genes]
